# Supplementary material for: Proteogenomics Reveal the Overexpression of HLA-I in Cancer
Source: J Proteome Res. 2023 Oct 19;22(11):3625–39. doi: 10.1021/acs.jproteome.3c00491 (PMC10629274; doi:10.1021/acs.jproteome.3c00491)
Supplement: Supplementary file 3 — pr3c00491_si_003.xlsx [file pr3c00491_si_003.xlsx]

## Sheet: Table S2
Table S2
All proteins identified from CPTAC MS studies
The MS peptide search and protein identification are as described in experimental procedures. For each study, there are 11-22 multiplexed batches with each batch composed of 9 (TMT10) or 10 (TMT11) samples plus a common reference sample. Each batch produced 20-25 fractions and each of the fractions were assayed. All the unique protein confidently identified with expectation value < 0.001 are list…

## Sheet: BRCA
accession_id	length	n_unique_peptide	n_AA_span,	%coverage	log10_pvalue
ENSP00000000233.5	180	112	162	90	-98.2
ENSP00000000412.3	277	27	185	66.787	-40.8
ENSP00000000442.6	423	8	132	31.2057	-29.4
ENSP00000001008.4	459	252	426	92.8105	-186.4
ENSP00000002125.4	441	37	366	82.9932	-45.3
ENSP00000002165.5	467	45	298	63.8116	-53
ENSP00000002501.6	158	7	84	53.1646	-26.2
ENSP00000002596.5	307	5	52	16.9381	-12.5
ENSP00000002829.3	785	35	381	48.535	-29.5
ENSP00000003084.6	1480	12	121	8.17568	-11.6
ENSP00000003100.8	509	45	371	72.888	-44.2
ENSP00000003302.4	1077	78	754	70.0093	-74.7
ENSP00000003583.8	287	2	24	8.36237	-1.8
ENSP00000003912.3	324	4	74	22.8395	-15
ENSP00000004103.3	235	1	8	3.40426	-2.6
ENSP00000004531.10	698	18	165	23.639	-37.4
ENSP00000004982.3	160	28	156	97.5	-76.1
ENSP00000005082.9	606	21	200	33.0033	-21
ENSP00000005178.5	411	17	186	45.2555	-17.9
ENSP00000005180.4	94	2	13	13.8298	-6.9
ENSP00000005226.7	899	5	50	5.56174	-18.1
ENSP00000005257.2	206	42	166	80.5825	-66.7
ENSP00000005259.4	241	18	138	57.2614	-45.2
ENSP00000005260.8	511	73	456	89.2368	-84.1
ENSP00000005286.4	1024	51	494	48.2422	-47.2
ENSP00000005340.4	736	61	480	65.2174	-59.8
ENSP00000005374.6	114	33	87	76.3158	-71.9
ENSP00000005386.3	665	79	473	71.1278	-78.2
ENSP00000005558.4	451	19	180	39.9113	-24.4
ENSP00000005587.2	359	33	321	89.415	-36.2
ENSP00000005756.5	317	3	25	7.88644	-2.1
ENSP00000006015.3	313	3	23	7.34824	-3.1
ENSP00000006053.6	397	4	40	10.0756	-13.4
ENSP00000006251.7	379	9	119	31.3984	-15
ENSP00000006275.3	173	13	143	82.659	-22.8
ENSP00000006526.6	334	19	212	63.4731	-47.6
ENSP00000006658.6	802	81	611	76.1845	-81.8
ENSP00000006724.3	265	2	24	9.0566	-2.2
ENSP00000006777.6	364	12	87	23.9011	-24.1
ENSP00000007264.2	312	10	96	30.7692	-14.1
ENSP00000007390.2	312	19	185	59.2949	-38.3
ENSP00000007414.3	842	36	350	41.5677	-43.6
ENSP00000007510.5	748	15	176	23.5294	-17.8
ENSP00000007516.2	156	22	104	66.6667	-59
ENSP00000007699.5	364	47	325	89.2857	-57.3
ENSP00000007708.3	343	29	230	67.0554	-44.7
ENSP00000007722.7	1066	47	391	36.6792	-45.6
ENSP00000007735.3	404	8	90	22.2772	-14.3
ENSP00000007969.8	343	1	14	4.08163	-1.2
ENSP00000008180.9	168	6	56	33.3333	-16.3
ENSP00000008391.4	452	9	77	17.0354	-14.6
ENSP00000008440.9	207	1	14	6.76329	-1.8
ENSP00000008527.5	586	13	128	21.843	-11.2
ENSP00000008686.5	264	1	10	3.78788	-1.9
ENSP00000008938.3	196	8	118	60.2041	-36.4
ENSP00000009041.7	234	1	10	4.2735	-1.1
ENSP00000009105.1	476	2	25	5.2521	-2.1
ENSP00000009180.4	228	25	92	40.3509	-53.2
ENSP00000009530.7	296	48	228	77.027	-33
ENSP00000009589.3	119	22	97	81.5126	-55.7
ENSP00000010132.5	520	4	41	7.88462	-1.5
ENSP00000010299.6	341	22	206	60.4106	-33
ENSP00000010404.2	155	21	101	65.1613	-57.3
ENSP00000011292.3	419	5	72	17.1838	-12.2
ENSP00000011473.2	259	8	65	25.0965	-21.5
ENSP00000011619.3	729	65	519	71.1934	-63.1
ENSP00000011653.4	458	20	192	41.9214	-34.2
ENSP00000011684.7	790	4	38	4.81013	-5
ENSP00000011691.4	77	7	70	90.9091	-35.9
ENSP00000011700.6	3210	200	1837	57.2274	-83.1
ENSP00000011898.5	239	8	105	43.9331	-23.1
ENSP00000011989.8	520	5	45	8.65385	-8
ENSP00000012049.4	382	15	136	35.6021	-36.3
ENSP00000012134.2	2446	43	510	20.8504	-26.9
ENSP00000012443.4	499	88	378	75.7515	-93.3
ENSP00000013034.3	177	91	135	76.2712	-107.7
ENSP00000013070.6	425	68	352	82.8235	-65.8
ENSP00000013125.4	846	72	578	68.3215	-83.3
ENSP00000013222.5	263	8	80	30.4183	-15.4
ENSP00000013807.4	323	21	179	55.418	-57
ENSP00000013894.2	44	3	40	90.9091	-16.9
ENSP00000014112.5	531	291	455	85.6874	-246.7
ENSP00000014914.6	357	13	105	29.4118	-35.7
ENSP00000014930.4	189	80	184	97.3545	-82.9
ENSP00000014935.3	302	7	114	37.7483	-19
ENSP00000015877.6	701	37	414	59.0585	-48.1
ENSP00000016171.6	410	9	120	29.2683	-28.3
ENSP00000016913.4	267	1	10	3.74532	-1.3
ENSP00000016946.3	1765	205	1169	66.2323	-138.4
ENSP00000017003.2	865	15	207	23.9306	-17.7
ENSP00000019019.2	327	11	157	48.0122	-51.4
ENSP00000019317.4	655	72	437	66.7176	-46.4
ENSP00000020673.5	1024	14	159	15.5273	-24.7
ENSP00000020926.3	426	16	174	40.8451	-33
ENSP00000020945.1	268	4	43	16.0448	-9.9
ENSP00000022615.4	283	55	214	75.6184	-91.4
ENSP00000023064.3	487	1	9	1.84805	-1.3
ENSP00000023897.6	456	1	8	1.75439	-1.7
ENSP00000023939.5	336	40	255	75.8929	-103.7
ENSP00000024061.3	798	1	31	3.88471	-1
ENSP00000025008.5	1594	120	1007	63.1744	-69.4
ENSP00000025301.2	1901	89	916	48.1852	-67.8
ENSP00000025399.6	363	78	351	96.6942	-141.6
ENSP00000026218.5	760	15	179	23.5526	-18.6
ENSP00000027335.3	832	3	49	5.88942	-2.2
ENSP00000028008.5	71	9	28	39.4366	-25
ENSP00000029410.5	327	10	104	31.8043	-12.5
ENSP00000033079.3	915	4	51	5.57377	-13.6
ENSP00000034275.7	499	74	445	89.1784	-69.4
ENSP00000035307.2	772	26	283	36.658	-25
ENSP00000037243.2	117	15	105	89.7436	-39.3
ENSP00000037502.5	504	23	250	49.6032	-34.3
ENSP00000037869.3	138	20	123	89.1304	-55.7
ENSP00000038176.3	917	57	629	68.5932	-58.1
ENSP00000039007.4	354	2	26	7.34463	-6
ENSP00000039989.4	1141	53	502	43.9965	-40.4
ENSP00000040584.4	242	8	96	39.6694	-23.1
ENSP00000040663.5	369	64	352	95.393	-61.9
ENSP00000040738.5	3051	274	1910	62.6024	-158.6
ENSP00000040877.1	1621	100	954	58.8526	-63.3
ENSP00000042381.4	1219	77	646	52.9943	-59.5
ENSP00000042931.1	509	5	54	10.609	-10.2
ENSP00000043402.7	473	4	45	9.51374	-2
ENSP00000044462.7	261	110	228	87.3563	-140
ENSP00000045083.2	946	5	45	4.75687	-8
ENSP00000045347.7	458	5	35	7.64192	-2.3
ENSP00000046640.4	367	1	6	1.63488	-2.5
ENSP00000046794.5	533	65	340	63.7899	-71.7
ENSP00000052569.6	454	58	358	78.8546	-69.6
ENSP00000052754.5	359	313	354	98.6072	-426.9
ENSP00000053243.1	184	2	23	12.5	-15
ENSP00000053468.3	201	25	160	79.602	-68.3
ENSP00000053469.4	201	1	16	7.9602	-2.4
ENSP00000053867.2	593	71	429	72.344	-85.5
ENSP00000054216.5	245	6	63	25.7143	-10.6
ENSP00000054650.4	239	2	13	5.43933	-2.9
ENSP00000054666.6	100	16	62	62	-57.3
ENSP00000054668.5	139	1	8	5.7554	-4.2
ENSP00000054950.4	331	89	264	79.7583	-104.3
ENSP00000055077.3	354	61	327	92.3729	-50.1
ENSP00000055163.7	2236	151	1157	51.7442	-104.5
ENSP00000055335.6	799	6	70	8.76095	-7
ENSP00000055682.5	1516	21	347	22.8892	-17.1
ENSP00000056217.5	1597	139	957	59.9249	-121.9
ENSP00000056233.3	694	3	51	7.3487	-12.1
ENSP00000057513.3	325	3	23	7.07692	-3
ENSP00000060969.6	207	18	158	76.3285	-39.6
ENSP00000061240.2	1013	12	151	14.9062	-27.7
ENSP00000064778.4	244	7	93	38.1148	-28
ENSP00000064780.2	430	1	22	5.11628	-1.2
ENSP00000066544.3	824	66	578	70.1456	-74.7
ENSP00000070846.6	881	123	698	79.2281	-95.6
ENSP00000072516.3	570	22	184	32.2807	-31.4
ENSP00000072644.1	306	6	50	16.3399	-27.9
ENSP00000072869.4	626	5	66	10.5431	-17.9
ENSP00000074304.5	977	76	613	62.7431	-65.3
ENSP00000075120.7	496	9	73	14.7177	-31.6
ENSP00000075322.6	863	50	442	51.2167	-64.2
ENSP00000075430.7	867	70	639	73.7024	-75.8
ENSP00000075503.3	422	3	30	7.109	-3.6
ENSP00000078429.3	359	48	283	78.8301	-53.2
ENSP00000078445.1	461	6	56	12.1475	-10.4
ENSP00000078527.4	493	1	6	1.21704	-1.7
ENSP00000080059.7	991	69	766	77.2957	-49.9
ENSP00000081029.3	323	50	257	79.5666	-55.7
ENSP00000083182.3	585	16	187	31.9658	-27.5
ENSP00000084795.5	190	52	119	62.6316	-58.4
ENSP00000084798.3	328	1	6	1.82927	-2.4
ENSP00000085068.2	221	44	197	89.1403	-73.5
ENSP00000085079.6	550	66	362	65.8182	-80.2
ENSP00000085219.4	847	3	44	5.19481	-12.6
ENSP00000086933.2	205	4	33	16.0976	-2.6
ENSP00000155093.3	801	20	260	32.4594	-34.7
ENSP00000155674.5	393	65	338	86.0051	-67.2
ENSP00000155840.2	676	1	6	0.887574	-4.1
ENSP00000155858.5	1165	14	120	10.3004	-19.2
ENSP00000155926.4	343	1	21	6.12245	-2.3
ENSP00000156084.4	571	16	212	37.1278	-26.5
ENSP00000156109.5	476	72	430	90.3361	-79
ENSP00000156471.5	1485	163	1027	69.1582	-108.4
ENSP00000156476.2	99	2	21	21.2121	-7.9
ENSP00000156499.3	251	20	184	73.3068	-41.2
ENSP00000156626.6	600	4	34	5.66667	-3.5
ENSP00000156825.2	259	30	217	83.7838	-42
ENSP00000157600.3	365	116	348	95.3425	-93.9
ENSP00000157812.1	418	147	400	95.6938	-120.4
ENSP00000158009.4	324	3	36	11.1111	-2
ENSP00000158166.5	520	32	271	52.1154	-35.6
ENSP00000158526.9	260	39	202	77.6923	-45.4
ENSP00000158762.3	740	43	410	55.4054	-41.8
ENSP00000158771.4	239	7	69	28.8703	-24.2
ENSP00000159060.2	568	3	27	4.75352	-9.2
ENSP00000159087.4	1232	18	180	14.6104	-37.4
ENSP00000159111.3	1096	73	743	67.792	-72
ENSP00000159647.5	643	10	137	21.3064	-12.9
ENSP00000160262.3	547	17	197	36.0146	-23.2
ENSP00000160298.3	1249	122	971	77.7422	-101.8
ENSP00000160373.3	1663	23	259	15.5743	-21.6
ENSP00000160382.5	426	35	241	56.5728	-45.1
ENSP00000160713.4	153	3	46	30.0654	-1.4
ENSP00000160740.3	1606	65	733	45.6413	-63.9
ENSP00000160827.5	665	45	476	71.5789	-34.7
ENSP00000161006.3	317	6	74	23.3438	-15
ENSP00000161559.6	526	11	147	27.9468	-22.6
ENSP00000161863.4	1430	161	1125	78.6713	-107
ENSP00000162044.7	479	9	119	24.8434	-15
ENSP00000162330.5	870	90	690	79.3103	-88.1
ENSP00000162391.3	574	14	169	29.4425	-30
ENSP00000162749.2	455	10	130	28.5714	-15
ENSP00000163416.2	731	110	631	86.3201	-82
ENSP00000163678.6	205	1	14	6.82927	-14.3
ENSP00000164024.4	3312	29	350	10.5676	-31.6
ENSP00000164133.2	497	23	202	40.6439	-42.5
ENSP00000164139.3	842	162	694	82.4228	-76.7
ENSP00000164227.5	454	30	319	70.2643	-34.4
ENSP00000164247.1	367	30	301	82.0163	-63.6
ENSP00000164305.5	554	7	99	17.87	-17.4
ENSP00000164640.4	769	8	61	7.93238	-21.7
ENSP00000165698.5	201	7	62	30.8458	-16.3
ENSP00000166139.3	263	7	107	40.6844	-34.1
ENSP00000166244.3	1005	8	104	10.3483	-31.2
ENSP00000166345.3	432	40	280	64.8148	-57.2
ENSP00000166534.4	535	77	436	81.4953	-87.6
ENSP00000167106.4	365	17	173	47.3973	-22.4
ENSP00000167218.5	221	11	110	49.7738	-32.6
ENSP00000167462.5	1015	134	825	81.2808	-104.8
ENSP00000167586.6	472	198	421	89.1949	-177
ENSP00000167588.3	424	64	379	89.3868	-53.5
ENSP00000167825.5	611	41	380	62.1931	-53.7
ENSP00000168148.3	211	8	114	54.0284	-28
ENSP00000168216.6	261	138	255	97.7011	-170.8
ENSP00000168977.1	230	1	19	8.26087	-4.2
ENSP00000169293.6	380	23	211	55.5263	-48.9
ENSP00000169298.3	406	21	190	46.798	-32.9
ENSP00000169551.6	248	11	91	36.6935	-32.2
ENSP00000170150.3	458	9	86	18.7773	-18.9
ENSP00000170168.3	1221	18	221	18.0999	-22.4
ENSP00000170447.7	416	40	338	81.25	-54.5
ENSP00000170564.1	931	53	568	61.0097	-68.3
ENSP00000170630.3	810	4	54	6.66667	-4.9
ENSP00000171111.4	624	55	551	88.3013	-64.5
ENSP00000171887.4	1735	282	1592	91.7579	-215.9
ENSP00000172229.3	427	10	150	35.1288	-15
ENSP00000172853.10	6669	407	3371	50.5473	-233.1
ENSP00000173229.2	604	20	232	38.4106	-34.9
ENSP00000173527.5	298	87	280	93.9597	-83.1
ENSP00000173898.7	1431	9	136	9.50384	-18.8
ENSP00000174618.4	582	15	137	23.5395	-24.5
ENSP00000174653.3	418	32	288	68.8995	-46
ENSP00000175091.4	233	4	50	21.4592	-15
ENSP00000175238.5	754	2	17	2.25464	-1.7
ENSP00000175506.4	561	85	463	82.5312	-116.6
ENSP00000175756.5	460	30	279	60.6522	-46.5
ENSP00000176183.5	419	2	14	3.34129	-2.7
ENSP00000176195.3	121	1	14	11.5702	-3.9
ENSP00000176643.6	485	50	300	61.8557	-56.5
ENSP00000176763.5	968	124	713	73.657	-114.1
ENSP00000177648.9	1244	26	269	21.6238	-26.1
ENSP00000177694.1	535	10	138	25.7944	-10.7
ENSP00000177742.3	225	37	179	79.5556	-69.1
ENSP00000178638.3	354	28	213	60.1695	-53.9
ENSP00000178640.5	448	18	200	44.6429	-31.3
ENSP00000179259.4	270	32	230	85.1852	-74.6
ENSP00000180166.5	211	1	22	10.4265	-1.5
ENSP00000180173.4	660	9	113	17.1212	-17.4
ENSP00000181383.4	423	53	310	73.2861	-54.7
ENSP00000181796.2	306	20	143	46.732	-39.6
ENSP00000181839.4	1512	115	907	59.9868	-91
ENSP00000182290.5	320	1	7	2.1875	-1.8
ENSP00000182377.4	515	13	158	30.6796	-24.2
ENSP00000182527.3	370	6	44	11.8919	-13.5
ENSP00000183936.4	729	8	110	15.0892	-26.5
ENSP00000184266.2	129	21	97	75.1938	-38.9
ENSP00000184956.5	1181	70	742	62.8281	-63.7
ENSP00000185150.4	483	84	437	90.4762	-86.8
ENSP00000185206.6	410	24	186	45.3659	-44.8
ENSP00000185942.6	709	38	373	52.6093	-29.6
ENSP00000186436.5	1883	36	449	23.8449	-54.4
ENSP00000187397.4	812	4	40	4.92611	-14.9
ENSP00000187608.9	292	1	19	6.50685	-1.1
ENSP00000187762.1	299	2	23	7.69231	-16.7
ENSP00000187879.6	451	5	46	10.1996	-11.3
ENSP00000188312.2	396	34	266	67.1717	-59.7
ENSP00000188376.5	361	77	289	80.0554	-95.2
ENSP00000188403.7	482	2	34	7.05394	-2.5
ENSP00000188790.4	760	71	546	71.8421	-103.6
ENSP00000189444.6	899	95	595	66.1846	-92.6
ENSP00000189978.6	783	4	36	4.5977	-3.2
ENSP00000190165.2	472	4	44	9.32203	-2
ENSP00000190611.4	934	55	538	57.6017	-63.2
ENSP00000190983.4	250	21	136	54.4	-53.9
ENSP00000191018.5	480	92	281	58.5417	-119.8
ENSP00000192314.6	398	5	76	19.0955	-9.2
ENSP00000192788.5	1440	83	697	48.4028	-77.7
ENSP00000193322.3	334	11	135	40.4192	-32.2
ENSP00000193391.6	1241	8	112	9.02498	-10
ENSP00000193403.6	892	534	875	98.0942	-335
ENSP00000194118.4	515	2	10	1.94175	-15
ENSP00000194130.2	595	1	8	1.34454	-2.6
ENSP00000194152.1	795	12	159	20	-27
ENSP00000194155.4	798	10	133	16.6667	-23
ENSP00000194214.5	144	13	114	79.1667	-57.3
ENSP00000194530.3	418	2	34	8.13397	-15
ENSP00000194900.4	849	62	402	47.3498	-55.1
ENSP00000195173.5	1057	11	117	11.0691	-16.9
ENSP00000195649.6	902	11	106	11.7517	-31.9
ENSP00000195654.3	2465	47	676	27.4239	-38.5
ENSP00000196061.4	727	152	636	87.4828	-125.1
ENSP00000196169.3	651	58	519	79.7235	-69.1
ENSP00000196371.5	520	105	412	79.2308	-114.7
ENSP00000196482.3	553	17	197	35.6239	-34.8
ENSP00000196489.2	594	11	115	19.3603	-16.5
ENSP00000196551.3	204	110	170	83.3333	-119.3
ENSP00000197268.8	622	8	108	17.3633	-31.1
ENSP00000198536.2	303	6	69	22.7723	-20.9
ENSP00000198767.7	651	32	340	52.2273	-29.7
ENSP00000198801.5	334	1	12	3.59281	-2.4
ENSP00000198939.6	927	91	511	55.1241	-77.8
ENSP00000199320.4	313	31	230	73.4824	-53.2
ENSP00000199389.6	630	18	188	29.8413	-22.4
ENSP00000199447.4	588	5	57	9.69388	-10
ENSP00000199448.4	224	9	98	43.75	-23.2
ENSP00000199706.7	256	32	217	84.7656	-58
ENSP00000199708.2	142	9	87	61.2676	-32.3
ENSP00000199764.6	344	8	120	34.8837	-27.7
ENSP00000199814.4	420	58	292	69.5238	-64
ENSP00000199936.4	387	8	105	27.1318	-24.7
ENSP00000199940.6	559	42	393	70.3041	-58
ENSP00000200135.3	779	86	567	72.7856	-104.2
ENSP00000200181.3	1822	155	1178	64.6542	-118.9
ENSP00000200453.4	674	3	45	6.67656	-9.3
ENSP00000200457.4	476	75	439	92.2269	-86.8
ENSP00000200557.6	769	5	63	8.19246	-8.8
ENSP00000200639.4	410	31	198	48.2927	-27.7
ENSP00000200652.3	551	2	18	3.26679	-1.5
ENSP00000200676.3	493	11	142	28.8032	-22.7
ENSP00000200691.5	68	1	12	17.6471	-15
ENSP00000201015.4	175	5	32	18.2857	-18.1
ENSP00000201031.2	450	36	259	57.5556	-40.7
ENSP00000201586.2	365	46	296	81.0959	-52.9
ENSP00000201647.5	723	85	597	82.5726	-85.2
ENSP00000201943.5	458	7	73	15.9389	-18.1
ENSP00000201961.3	249	2	31	12.4498	-15
ENSP00000201963.3	845	16	201	23.787	-29.8
ENSP00000201979.2	298	10	79	26.5101	-11.8
ENSP00000202017.4	133	9	63	47.3684	-15.9
ENSP00000202028.5	779	126	629	80.7445	-105.7
ENSP00000202556.9	1090	78	502	46.055	-79.8
ENSP00000202625.2	706	3	31	4.39093	-8.9
ENSP00000202677.6	1873	123	1140	60.8649	-101.5
ENSP00000202773.9	288	92	219	76.0417	-81.5
ENSP00000202816.1	851	76	525	61.6921	-68.6
ENSP00000202831.3	584	2	31	5.30822	-8.1
ENSP00000202834.7	120	5	43	35.8333	-32.4
ENSP00000202917.5	400	36	274	68.5	-49.2
ENSP00000202967.4	314	2	32	10.1911	-1.8
ENSP00000203001.2	497	72	431	86.7203	-69.9
ENSP00000203407.5	480	124	388	80.8333	-130
ENSP00000203556.3	970	91	702	72.3711	-93.8
ENSP00000203629.2	525	11	136	25.9048	-18.5
ENSP00000203630.5	248	38	165	66.5323	-53.3
ENSP00000203664.5	234	3	55	23.5043	-21.3
ENSP00000203786.8	946	78	640	67.6533	-90.8
ENSP00000204005.10	1587	95	908	57.2149	-63.5
ENSP00000204517.6	338	22	212	62.7219	-40.6
ENSP00000204549.4	485	17	208	42.8866	-16.5
ENSP00000204566.2	308	26	231	75	-37.1
ENSP00000204604.1	955	51	552	57.801	-45.3
ENSP00000204637.2	153	1	8	5.22876	-1.2
ENSP00000204679.4	305	14	158	51.8033	-40.9
ENSP00000204726.3	1498	248	1307	87.2497	-193.5
ENSP00000204801.7	360	25	230	63.8889	-29.6
ENSP00000204961.4	346	14	147	42.4855	-38.1
ENSP00000205061.5	1203	161	911	75.7273	-108.5
ENSP00000205135.3	1254	32	370	29.5056	-36.4
ENSP00000205143.3	618	3	53	8.57605	-13.9
ENSP00000205194.3	206	9	100	48.5437	-33
ENSP00000205214.6	1098	8	99	9.01639	-15
ENSP00000205386.4	1761	16	176	9.99432	-18.3
ENSP00000205402.3	509	133	435	85.4617	-134.6
ENSP00000205557.7	1503	12	173	11.5103	-11.8
ENSP00000205636.3	183	3	34	18.5792	-10.2
ENSP00000205948.6	345	161	288	83.4783	-158.7
ENSP00000206020.3	227	32	187	82.3789	-40.6
ENSP00000206249.3	595	47	374	62.8571	-50.8
ENSP00000206262.1	210	1	7	3.33333	-1.3
ENSP00000206380.3	257	1	9	3.50195	-9.7
ENSP00000206423.3	950	99	631	66.4211	-77.7
ENSP00000206446.4	136	14	125	91.9118	-32.9
ENSP00000206451.6	249	117	218	87.5502	-130
ENSP00000206474.7	363	31	264	72.7273	-29.9
ENSP00000206513.5	281	2	9	3.20285	-1.9
ENSP00000206542.4	335	49	299	89.2537	-59.7
ENSP00000206595.6	706	10	161	22.8045	-22.2
ENSP00000206765.6	817	7	91	11.1383	-21.9
ENSP00000207062.1	158	25	133	84.1772	-41
ENSP00000207157.3	496	4	71	14.3145	-16.9
ENSP00000207457.3	430	5	55	12.7907	-10.1
ENSP00000207549.3	1090	62	672	61.6514	-60.9
ENSP00000207636.5	199	32	125	62.8141	-84.2
ENSP00000207870.3	536	47	394	73.5075	-46.8
ENSP00000209665.4	386	6	50	12.9534	-9.9
ENSP00000209668.2	375	109	304	81.0667	-159.7
ENSP00000209718.3	422	66	402	95.2607	-89.4
ENSP00000209728.4	560	4	39	6.96429	-9.3
ENSP00000209873.4	546	46	374	68.4982	-47.6
ENSP00000209875.4	191	40	148	77.4869	-52.3
ENSP00000209884.4	609	18	179	29.3924	-22.6
ENSP00000209929.8	535	3	32	5.98131	-5.8
ENSP00000210060.6	369	35	320	86.7209	-54
ENSP00000210187.6	256	3	37	14.4531	-8.8
ENSP00000210227.4	182	26	122	67.033	-48.9
ENSP00000210313.2	504	130	469	93.0556	-105.3
ENSP00000210444.5	359	136	317	88.3008	-127.3
ENSP00000210633.3	843	15	149	17.675	-18.8
ENSP00000211076.3	242	20	68	28.0992	-40.9
ENSP00000211122.3	222	16	124	55.8559	-23.7
ENSP00000211287.4	365	38	275	75.3425	-61.3
ENSP00000211372.5	152	63	119	78.2895	-69.3
ENSP00000211377.3	356	4	56	15.7303	-10.2
ENSP00000211379.5	1126	135	705	62.611	-98.1
ENSP00000211402.6	1264	303	1022	80.8544	-191.4
ENSP00000211413.5	306	1	11	3.59477	-1.2
ENSP00000211936.6	751	22	230	30.6258	-29.8
ENSP00000211998.5	1134	465	1027	90.5644	-324.6
ENSP00000212015.6	747	60	468	62.6506	-73.5
ENSP00000212355.4	851	28	325	38.1904	-23.3
ENSP00000214869.1	227	10	86	37.8855	-24
ENSP00000215057.1	734	7	95	12.9428	-10.3
ENSP00000215061.3	264	2	40	15.1515	-1.8
ENSP00000215071.4	350	78	279	79.7143	-72.3
ENSP00000215095.5	288	4	35	12.1528	-7
ENSP00000215115.4	217	16	148	68.2028	-43.5
ENSP00000215375.1	168	30	143	85.119	-89.2
ENSP00000215473.7	1053	4	67	6.36277	-1.8
ENSP00000215539.3	605	65	407	67.2727	-71.2
ENSP00000215565.1	137	22	100	72.9927	-36.2
ENSP00000215567.4	308	34	137	44.4805	-54.4
ENSP00000215570.2	95	24	80	84.2105	-36.1
ENSP00000215574.2	236	16	122	51.6949	-36.6
ENSP00000215582.4	679	74	553	81.4433	-52.1
ENSP00000215587.7	204	31	149	73.0392	-51
ENSP00000215631.3	160	2	19	11.875	-1.9
ENSP00000215637.2	382	1	9	2.35602	-4
ENSP00000215659.8	367	16	145	39.5095	-34.5
ENSP00000215727.5	499	94	442	88.5772	-95.4
ENSP00000215730.6	258	48	235	91.0853	-72.8
ENSP00000215742.4	309	3	40	12.945	-14.8
ENSP00000215743.3	488	42	345	70.6967	-54.5
ENSP00000215754.7	115	211	115	100	-246.1
ENSP00000215770.5	134	55	104	77.6119	-91
ENSP00000215773.4	118	70	118	100	-115.7
ENSP00000215781.2	252	4	40	15.873	-1.6
ENSP00000215790.8	508	33	270	53.1496	-56.5
ENSP00000215793.7	793	161	615	77.5536	-151.7
ENSP00000215794.7	372	18	171	45.9677	-23.8
ENSP00000215812.5	400	15	167	41.75	-23.9
ENSP00000215829.3	126	35	99	78.5714	-58.2
ENSP00000215832.7	360	119	334	92.7778	-98.3
ENSP00000215838.3	427	8	99	23.185	-9.9
ENSP00000215855.2	211	1	16	7.58294	-1.9
ENSP00000215862.4	970	111	719	74.1237	-77.7
ENSP00000215882.5	311	38	209	67.2026	-62.6
ENSP00000215885.3	509	1	14	2.75049	-1.9
ENSP00000215886.4	132	6	81	61.3636	-15
ENSP00000215904.6	296	37	269	90.8784	-75.2
ENSP00000215906.5	369	3	33	8.94309	-7.7
ENSP00000215909.5	135	161	134	99.2593	-198.8
ENSP00000215912.4	263	4	45	17.1103	-15
ENSP00000215917.6	339	4	33	9.73451	-4.8
ENSP00000215919.3	537	32	331	61.6387	-34
ENSP00000215941.4	300	32	232	77.3333	-39.9
ENSP00000215956.5	128	42	122	95.3125	-70.8
ENSP00000215957.6	863	74	597	69.1773	-70.3
ENSP00000215980.5	180	10	107	59.4444	-15
ENSP00000216014.4	214	3	21	9.81308	-8.4
ENSP00000216024.2	340	3	47	13.8235	-1.4
ENSP00000216027.3	235	25	197	83.8298	-31.1
ENSP00000216029.3	126	3	52	41.2698	-15
ENSP00000216034.4	142	22	136	95.7746	-51
ENSP00000216036.4	348	2	31	8.90805	-1.1
ENSP00000216037.6	261	7	96	36.7816	-15
ENSP00000216038.5	505	152	406	80.396	-188.6
ENSP00000216039.5	202	7	103	50.9901	-15
ENSP00000216044.5	669	83	575	85.9492	-96.1
ENSP00000216061.5	966	80	756	78.2609	-82.6
ENSP00000216068.4	105	6	48	45.7143	-25
ENSP00000216071.4	290	3	24	8.27586	-2.9
ENSP00000216075.6	285	2	29	10.1754	-1.8
ENSP00000216080.5	682	28	307	45.0147	-41.6
ENSP00000216083.6	394	14	171	43.401	-31.5
ENSP00000216085.7	386	12	146	37.8238	-32
ENSP00000216099.7	386	12	130	33.6788	-28
ENSP00000216101.6	203	3	23	11.33	-14.5
ENSP00000216106.5	601	32	276	45.9235	-36.3
ENSP00000216117.8	288	30	199	69.0972	-50.1
ENSP00000216121.7	284	81	249	87.6761	-95.4
ENSP00000216122.3	734	151	625	85.1499	-119.6
ENSP00000216124.5	509	47	265	52.0629	-53.6
ENSP00000216127.4	266	1	18	6.76692	-1.2
ENSP00000216129.6	644	165	599	93.0124	-164.7
ENSP00000216133.5	251	12	97	38.6454	-22.7
ENSP00000216139.5	421	2	17	4.038	-2.6
ENSP00000216144.3	215	2	19	8.83721	-4.4
ENSP00000216155.7	118	2	21	17.7966	-10.2
ENSP00000216160.6	504	53	401	79.5635	-82
ENSP00000216177.3	429	5	50	11.655	-12.2
ENSP00000216180.3	481	4	59	12.2661	-12.1
ENSP00000216181.6	1960	1158	1806	92.1429	-909.7
ENSP00000216185.2	166	18	129	77.7108	-45.1
ENSP00000216187.6	684	11	110	16.0819	-15
ENSP00000216190.8	548	154	430	78.4672	-137.4
ENSP00000216194.8	498	87	411	82.5301	-70.3
ENSP00000216200.5	110	25	105	95.4545	-40
ENSP00000216214.3	357	17	221	61.9048	-28.3
ENSP00000216218.3	369	107	293	79.4038	-117.8
ENSP00000216223.5	551	2	31	5.62613	-11.6
ENSP00000216225.8	108	17	99	91.6667	-61.7
ENSP00000216237.5	705	27	293	41.5603	-28.7
ENSP00000216241.9	762	1	15	1.9685	-1.1
ENSP00000216252.3	110	20	92	83.6364	-47.7
ENSP00000216254.4	780	209	632	81.0256	-186.5
ENSP00000216259.7	262	26	194	74.0458	-36.8
ENSP00000216264.8	537	2	22	4.09683	-5.7
ENSP00000216267.8	1058	68	684	64.6503	-35.3
ENSP00000216268.4	1171	24	308	26.3023	-16.5
ENSP00000216271.5	669	29	339	50.6726	-31.5
ENSP00000216274.5	518	38	405	78.1853	-52.9
ENSP00000216277.8	745	85	595	79.8658	-85.2
ENSP00000216281.8	732	618	699	95.4918	-657.7
ENSP00000216286.4	1375	224	1010	73.4545	-179
ENSP00000216288.7	713	77	524	73.4923	-70.8
ENSP00000216294.4	368	10	120	32.6087	-16.3
ENSP00000216297.2	1047	231	806	76.9819	-180.8
ENSP00000216327.7	149	4	45	30.2013	-14.1
ENSP00000216330.3	224	85	195	87.0536	-79.1
ENSP00000216336.2	255	62	197	77.2549	-51.6
ENSP00000216338.4	246	13	95	38.6179	-17
ENSP00000216341.4	247	16	132	53.4413	-22.5
ENSP00000216350.8	576	90	438	76.0417	-135.1
ENSP00000216361.5	615	36	370	60.1626	-52.5
ENSP00000216366.4	159	6	38	23.8994	-15
ENSP00000216367.5	527	20	218	41.3662	-22.8
ENSP00000216373.5	1332	58	541	40.6156	-45.7
ENSP00000216378.2	276	4	40	14.4928	-19.2
ENSP00000216392.7	847	221	736	86.8949	-162.1
ENSP00000216410.3	184	47	173	94.0217	-59.1
ENSP00000216420.7	332	2	29	8.73494	-10.7
ENSP00000216442.7	247	46	197	79.7571	-42
ENSP00000216446.4	353	20	192	54.3909	-24.5
ENSP00000216450.3	200	1	7	3.5	-1.6
ENSP00000216452.4	188	6	57	30.3191	-30.8
ENSP00000216455.4	255	60	190	74.5098	-98.8
ENSP00000216456.6	44	3	30	68.1818	-15
ENSP00000216465.5	216	39	120	55.5556	-77.3
ENSP00000216468.7	325	20	204	62.7692	-39.5
ENSP00000216471.4	674	4	38	5.63798	-2.3
ENSP00000216479.3	338	108	318	94.0828	-93.7
ENSP00000216484.2	562	93	484	86.121	-74.3
ENSP00000216487.7	985	54	496	50.3553	-57.1
ENSP00000216489.3	389	8	102	26.2211	-23.1
ENSP00000216492.5	457	100	420	91.9037	-115.1
ENSP00000216500.5	339	55	266	78.4661	-53.9
ENSP00000216513.4	781	22	312	39.9488	-36.2
ENSP00000216517.6	435	22	227	52.1839	-15
ENSP00000216540.4	349	1	20	5.73066	-1.7
ENSP00000216554.3	431	98	374	86.7749	-83.7
ENSP00000216602.6	252	26	163	64.6825	-36.7
ENSP00000216639.3	396	59	337	85.101	-90.3
ENSP00000216658.5	808	33	425	52.599	-42.2
ENSP00000216714.3	318	173	282	88.6792	-169.9
ENSP00000216727.4	306	48	233	76.1438	-65.8
ENSP00000216733.3	561	27	255	45.4545	-38.7
ENSP00000216756.6	212	14	152	71.6981	-27
ENSP00000216774.6	504	113	470	93.254	-100
ENSP00000216780.4	640	161	516	80.625	-141.1
ENSP00000216797.6	317	14	138	43.5331	-27.1
ENSP00000216799.4	208	12	141	67.7885	-19.4
ENSP00000216802.5	239	144	216	90.3766	-108.8
ENSP00000216807.6	323	29	224	69.3498	-36.3
ENSP00000216832.4	717	125	489	68.2008	-119.1
ENSP00000216840.6	567	79	493	86.9489	-82.8
ENSP00000216862.3	514	8	91	17.7043	-18.8
ENSP00000216877.6	793	58	515	64.9433	-60.1
ENSP00000216879.4	370	104	329	88.9189	-121.6
ENSP00000216911.2	403	20	213	52.8536	-42.5
ENSP00000216923.4	681	33	386	56.6814	-72.8
ENSP00000216927.4	276	7	53	19.2029	-23
ENSP00000216962.3	843	296	755	89.5611	-178.9
ENSP00000216968.3	238	12	107	44.958	-31.3
ENSP00000217026.4	700	10	107	15.2857	-13.9
ENSP00000217043.3	253	1	6	2.37154	-1.5
ENSP00000217073.3	619	79	382	61.7124	-55.2
ENSP00000217074.5	192	19	90	46.875	-55.2
ENSP00000217075.3	163	2	31	19.0184	-11.3
ENSP00000217086.4	1053	1	7	0.664767	-1.1
ENSP00000217109.4	431	51	370	85.8469	-79.7
ENSP00000217121.5	229	70	211	92.1397	-81.9
ENSP00000217131.5	303	66	277	91.4191	-94.8
ENSP00000217133.1	451	171	434	96.2306	-167.9
ENSP00000217159.1	722	3	29	4.01662	-9.4
ENSP00000217162.5	483	2	13	2.69151	-1.6
ENSP00000217169.3	298	2	18	6.04027	-2
ENSP00000217173.2	541	18	236	43.6229	-23.3
ENSP00000217182.3	463	263	422	91.1447	-253.4
ENSP00000217185.3	134	4	50	37.3134	-14.1
ENSP00000217188.1	488	4	62	12.7049	-12.2
ENSP00000217195.8	199	19	148	74.3719	-41.3
ENSP00000217233.3	358	3	55	15.3631	-9.4
ENSP00000217244.3	391	87	273	69.821	-72.3
ENSP00000217246.4	425	22	238	56	-21.1
ENSP00000217254.7	469	2	36	7.67591	-15
ENSP00000217289.4	677	23	287	42.3929	-26.8
ENSP00000217305.2	254	1	20	7.87402	-2.5
ENSP00000217313.2	118	90	106	89.8305	-100.3
ENSP00000217315.5	625	46	280	44.8	-67.1
ENSP00000217372.2	587	33	362	61.6695	-26.8
ENSP00000217381.2	505	40	412	81.5842	-54.7
ENSP00000217398.3	144	5	25	17.3611	-16.6
ENSP00000217402.2	224	50	183	81.6964	-53
ENSP00000217407.2	481	42	212	44.0748	-73.3
ENSP00000217420.1	525	6	79	15.0476	-17.5
ENSP00000217423.3	141	16	96	68.0851	-56.1
ENSP00000217425.5	102	1	28	27.451	-15
ENSP00000217426.2	432	163	375	86.8056	-138.6
ENSP00000217446.3	435	9	76	17.4713	-32
ENSP00000217455.4	319	27	195	61.1285	-48.4
ENSP00000217456.2	416	91	391	93.9904	-110.9
ENSP00000217515.5	289	107	269	93.0796	-156.1
ENSP00000217652.3	171	166	160	93.5673	-139.2
ENSP00000217800.6	678	42	433	63.8643	-54.9
ENSP00000217885.5	515	2	29	5.63107	-13.3
ENSP00000217893.7	264	21	178	67.4242	-50.6
ENSP00000217901.5	393	49	247	62.8499	-67.9
ENSP00000217939.5	2828	417	2047	72.3833	-194
ENSP00000217957.3	387	3	41	10.5943	-2.8
ENSP00000217958.3	226	56	206	91.1504	-73.6
ENSP00000217961.5	578	1	16	2.76817	-4.6
ENSP00000217971.7	195	44	168	86.1538	-70.5
ENSP00000217999.1	184	1	12	6.52174	-1.7
ENSP00000218004.1	197	13	103	52.2843	-41.7
ENSP00000218006.2	1108	6	77	6.94946	-11.8
ENSP00000218008.3	357	2	29	8.12325	-1.5
ENSP00000218032.7	1041	7	77	7.39673	-8.6
ENSP00000218056.5	485	50	380	78.3505	-47.5
ENSP00000218068.6	102	4	61	59.8039	-18.4
ENSP00000218089.9	1268	150	932	73.5016	-105.9
ENSP00000218099.2	461	50	330	71.5835	-69.4
ENSP00000218104.3	745	46	474	63.6242	-40.2
ENSP00000218147.7	1711	27	372	21.7417	-21.4
ENSP00000218176.3	647	2	22	3.40031	-1.2
ENSP00000218197.5	325	6	80	24.6154	-8.9
ENSP00000218200.8	611	108	489	80.0327	-84.5
ENSP00000218224.4	265	25	151	56.9811	-46.5
ENSP00000218230.5	260	7	88	33.8462	-15
ENSP00000218249.5	278	4	40	14.3885	-4.3
ENSP00000218340.3	350	31	222	63.4286	-42.1
ENSP00000218348.3	963	81	718	74.5587	-67
ENSP00000218364.4	755	169	648	85.8278	-203.8
ENSP00000218388.4	207	31	170	82.1256	-63.4
ENSP00000218432.6	86	5	38	44.186	-35.3
ENSP00000218436.6	1313	6	72	5.48363	-9.1
ENSP00000218439.4	606	144	458	75.5776	-116.9
ENSP00000218516.4	429	81	343	79.9534	-72.9
ENSP00000218548.6	1045	44	280	26.7943	-39.2
ENSP00000218758.4	325	22	189	58.1538	-44.3
ENSP00000218789.5	705	101	567	80.4255	-91.9
ENSP00000218867.3	291	6	61	20.9622	-9.7
ENSP00000218894.10	779	26	282	36.2003	-34
ENSP00000219022.2	510	74	381	74.7059	-111.6
ENSP00000219054.6	577	5	42	7.27903	-6.8
ENSP00000219066.1	312	31	237	75.9615	-49.2
ENSP00000219069.5	683	20	196	28.6969	-29.4
ENSP00000219070.4	660	116	574	86.9697	-118.4
ENSP00000219091.4	554	8	88	15.8845	-14.1
ENSP00000219097.2	252	5	65	25.7937	-16.1
ENSP00000219139.3	422	20	223	52.8436	-48.9
ENSP00000219150.6	461	150	377	81.7787	-149.8
ENSP00000219168.4	122	9	82	67.2131	-19.3
ENSP00000219169.4	127	60	126	99.2126	-98.4
ENSP00000219197.5	193	2	20	10.3627	-8.9
ENSP00000219204.3	163	10	102	62.5767	-30.1
ENSP00000219207.5	182	1	8	4.3956	-3
ENSP00000219240.4	395	37	314	79.4937	-42.3
ENSP00000219251.8	455	9	134	29.4505	-15
ENSP00000219252.4	275	41	247	89.8182	-41.8
ENSP00000219255.3	346	2	15	4.33526	-6.6
ENSP00000219271.3	669	20	215	32.1375	-35.6
ENSP00000219281.3	265	8	122	46.0377	-16.4
ENSP00000219299.4	377	2	22	5.83554	-1.2
ENSP00000219302.3	169	42	148	87.574	-51.4
ENSP00000219313.4	324	74	255	78.7037	-72.8
ENSP00000219315.5	473	9	119	25.1586	-15
ENSP00000219334.5	655	23	261	39.8473	-28.9
ENSP00000219343.6	515	8	91	17.6699	-26.8
ENSP00000219345.5	412	23	228	55.3398	-31
ENSP00000219368.3	372	6	69	18.5484	-18.1
ENSP00000219400.3	79	8	64	81.0127	-22.7
ENSP00000219406.7	525	4	65	12.381	-12
ENSP00000219409.3	225	2	13	5.77778	-1.5
ENSP00000219431.4	298	35	242	81.2081	-36.2
ENSP00000219439.4	330	22	184	55.7576	-24.7
ENSP00000219454.5	220	2	19	8.63636	-10.1
ENSP00000219473.7	798	90	651	81.5789	-120.5
ENSP00000219476.3	1807	122	1218	67.4045	-79.9
ENSP00000219478.5	480	7	73	15.2083	-21.8
ENSP00000219479.2	187	14	145	77.5401	-27.4
ENSP00000219481.5	292	43	264	90.411	-65.9
ENSP00000219535.3	218	8	107	49.0826	-15
ENSP00000219542.3	187	1	14	7.48663	-11.9
ENSP00000219548.4	303	90	278	91.7492	-99.9
ENSP00000219596.1	781	17	166	21.2548	-10.7
ENSP00000219599.3	314	25	245	78.0255	-42.4
ENSP00000219611.2	1086	42	600	55.2486	-32.9
ENSP00000219660.5	261	4	24	9.1954	-3.1
ENSP00000219689.7	1352	13	183	13.5355	-22.4
ENSP00000219700.6	316	44	231	73.1013	-67.4
ENSP00000219746.9	576	8	91	15.7986	-45.5
ENSP00000219782.6	493	37	306	62.069	-57.6
ENSP00000219789.6	213	7	78	36.6197	-20.3
ENSP00000219794.6	412	51	307	74.5146	-58.7
ENSP00000219797.3	458	37	309	67.4672	-39.2
ENSP00000219821.5	760	11	88	11.5789	-10.3
ENSP00000219837.7	458	39	292	63.7555	-68.6
ENSP00000219905.7	3065	170	1625	53.0179	-85.7
ENSP00000220003.9	450	85	398	88.4444	-78.1
ENSP00000220058.4	389	17	198	50.8997	-21
ENSP00000220062.4	266	11	142	53.3835	-25.1
ENSP00000220166.6	335	35	272	81.194	-69.2
ENSP00000220244.3	1361	42	474	34.8273	-30.4
ENSP00000220325.4	541	145	474	87.6155	-121
ENSP00000220419.8	638	5	44	6.89655	-12.5
ENSP00000220420.5	720	5	44	6.11111	-12.5
ENSP00000220429.8	395	23	162	41.0127	-36.2
ENSP00000220478.3	468	36	329	70.2991	-39.4
ENSP00000220496.4	304	31	205	67.4342	-52.4
ENSP00000220507.4	236	2	25	10.5932	-8.8
ENSP00000220509.5	973	108	668	68.6536	-120.6
ENSP00000220514.3	229	7	108	47.1616	-14.9
ENSP00000220531.4	172	11	123	71.5116	-44.2
ENSP00000220562.4	919	14	153	16.6485	-15
ENSP00000220584.4	417	36	245	58.753	-44.5
ENSP00000220592.5	859	122	727	84.6333	-146
ENSP00000220597.3	432	19	272	62.963	-40.1
ENSP00000220616.4	2768	163	1625	58.7066	-156.2
ENSP00000220659.6	419	8	94	22.4344	-12.9
ENSP00000220669.5	268	21	166	61.9403	-32
ENSP00000220676.1	2156	16	200	9.27644	-10.3
ENSP00000220751.4	540	66	421	77.963	-73.1
ENSP00000220763.5	472	39	277	58.6864	-45.4
ENSP00000220764.2	335	116	290	86.5672	-121.7
ENSP00000220772.3	314	38	215	68.4713	-59.3
ENSP00000220809.4	562	89	489	87.0107	-73.7
ENSP00000220812.2	224	3	55	24.5536	-10.3
ENSP00000220822.7	358	40	253	70.6704	-48
ENSP00000220847.8	991	47	423	42.6842	-50.2
ENSP00000220849.5	445	105	390	87.6404	-113.8
ENSP00000220853.3	297	43	222	74.7475	-75.3
ENSP00000220856.6	280	8	115	41.0714	-17.7
ENSP00000220876.7	179	13	73	40.7821	-34.3
ENSP00000220888.5	1281	173	1030	80.4059	-140.6
ENSP00000220913.5	131	5	47	35.8779	-37.6
ENSP00000220931.6	193	30	169	87.5648	-49.6
ENSP00000220959.4	2798	262	1993	71.2294	-164.9
ENSP00000220966.6	286	49	221	77.2727	-74.2
ENSP00000221086.3	549	44	332	60.4736	-61.3
ENSP00000221114.3	190	20	104	54.7368	-53.4
ENSP00000221130.5	522	122	477	91.3793	-104.8
ENSP00000221132.3	468	9	113	24.1453	-22.7
ENSP00000221138.4	309	117	290	93.8511	-125.9
ENSP00000221166.5	916	53	464	50.655	-33.8
ENSP00000221200.4	389	24	260	66.838	-36.3
ENSP00000221222.11	358	53	292	81.5642	-64.8
ENSP00000221232.5	753	48	394	52.324	-77.5
ENSP00000221233.3	235	21	176	74.8936	-43.5
ENSP00000221249.5	1327	104	916	69.0279	-70.1
ENSP00000221264.3	290	17	169	58.2759	-28
ENSP00000221265.2	531	68	410	77.2128	-65.7
ENSP00000221283.4	593	103	507	85.4975	-107.4
ENSP00000221303.5	322	26	242	75.1553	-52.3
ENSP00000221307.6	520	5	47	9.03846	-8
ENSP00000221315.4	652	10	80	12.2699	-7.8
ENSP00000221327.3	692	16	163	23.5549	-34.3
ENSP00000221355.6	685	3	32	4.67153	-6.8
ENSP00000221363.4	1010	115	724	71.6832	-101.5
ENSP00000221399.3	520	5	52	10	-10.6
ENSP00000221413.6	259	43	188	72.5869	-62.1
ENSP00000221418.3	328	114	318	96.9512	-161.1
ENSP00000221419.4	589	298	571	96.944	-242.6
ENSP00000221431.6	518	65	408	78.7645	-85.5
ENSP00000221448.5	428	106	298	69.6262	-119.8
ENSP00000221452.7	579	49	418	72.1934	-48.8
ENSP00000221455.3	674	32	322	47.7745	-66.7
ENSP00000221459.2	207	13	119	57.4879	-27
ENSP00000221462.3	691	53	456	65.9913	-69.2
ENSP00000221466.4	365	31	269	73.6986	-60.2
ENSP00000221476.2	381	97	339	88.9764	-140.4
ENSP00000221480.1	241	5	69	28.6307	-23.3
ENSP00000221485.2	560	2	32	5.71429	-1.2
ENSP00000221486.4	299	41	231	77.2575	-52.7
ENSP00000221494.3	464	63	218	46.9828	-77.4
ENSP00000221496.2	560	11	140	25	-23.3
ENSP00000221498.1	242	1	9	3.71901	-1.1
ENSP00000221504.7	630	60	467	74.127	-56
ENSP00000221515.1	108	7	83	76.8519	-33.4
ENSP00000221538.2	717	2	17	2.37099	-2.8
ENSP00000221543.4	648	56	447	68.9815	-82.9
ENSP00000221554.7	396	26	255	64.3939	-49.7
ENSP00000221561.7	264	15	109	41.2879	-42.1
ENSP00000221566.1	313	59	196	62.6198	-105.9
ENSP00000221573.5	334	9	118	35.3293	-23.1
ENSP00000221576.4	80	8	42	52.5	-20.1
ENSP00000221665.2	496	15	182	36.6935	-29.4
ENSP00000221671.2	657	4	48	7.30594	-9.3
ENSP00000221700.3	520	5	45	8.65385	-8
ENSP00000221730.2	360	1	9	2.5	-1.1
ENSP00000221735.7	510	8	64	12.549	-9.8
ENSP00000221742.3	564	3	28	4.96454	-8.8
ENSP00000221770.3	96	3	48	50	-15
ENSP00000221784.4	55	6	31	56.3636	-20
ENSP00000221797.3	139	2	31	22.3022	-1.5
ENSP00000221801.2	321	114	309	96.2617	-126.3
ENSP00000221803.4	601	32	281	46.7554	-26.7
ENSP00000221804.3	142	49	141	99.2958	-92.6
ENSP00000221847.4	229	2	22	9.60699	-9.7
ENSP00000221855.3	244	69	237	97.1311	-100.5
ENSP00000221856.5	496	17	208	41.9355	-29.9
ENSP00000221859.3	125	12	97	77.6	-27.1
ENSP00000221891.4	651	14	128	19.6621	-13.8
ENSP00000221899.4	758	50	394	51.9789	-63.3
ENSP00000221922.5	531	64	305	57.4388	-95.8
ENSP00000221930.4	390	28	267	68.4615	-45.2
ENSP00000221943.8	257	16	132	51.3619	-21.4
ENSP00000221957.3	434	193	418	96.3134	-147.1
ENSP00000221972.3	226	8	110	48.6726	-30.8
ENSP00000221973.2	215	1	12	5.5814	-1.1
ENSP00000221975.2	71	27	62	87.3239	-50.9
ENSP00000221980.3	924	12	128	13.8528	-16.3
ENSP00000221992.5	702	15	197	28.0627	-27.5
ENSP00000221996.5	299	2	13	4.34783	-2.1
ENSP00000222005.1	378	99	316	83.5979	-84.5
ENSP00000222008.5	185	6	56	30.2703	-26.2
ENSP00000222033.4	429	4	28	6.52681	-2.2
ENSP00000222115.1	578	7	54	9.34256	-10.5
ENSP00000222120.2	219	51	195	89.0411	-72.5
ENSP00000222122.4	325	5	39	12	-20.3
ENSP00000222139.5	508	2	50	9.84252	-1.1
ENSP00000222145.3	963	44	531	55.1402	-53.2
ENSP00000222190.5	104	1	9	8.65385	-2.2
ENSP00000222214.4	438	75	406	92.6941	-80.7
ENSP00000222219.2	360	42	214	59.4444	-49.9
ENSP00000222224.3	264	19	142	53.7879	-51.3
ENSP00000222247.4	176	54	127	72.1591	-78.6
ENSP00000222250.3	407	1	25	6.14251	-5.1
ENSP00000222254.6	728	74	610	83.7912	-61.9
ENSP00000222256.3	220	32	191	86.8182	-62.3
ENSP00000222271.2	757	225	643	84.9406	-198.9
ENSP00000222275.2	258	4	54	20.9302	-9.7
ENSP00000222284.4	224	2	16	7.14286	-7.9
ENSP00000222286.3	408	27	195	47.7941	-39.7
ENSP00000222304.2	84	5	35	41.6667	-24.5
ENSP00000222305.2	346	24	164	47.3988	-50.7
ENSP00000222307.3	176	13	88	50	-22.7
ENSP00000222308.4	412	46	331	80.3398	-64.7
ENSP00000222329.3	548	23	299	54.562	-33.4
ENSP00000222330.3	483	57	403	83.4369	-88.2
ENSP00000222339.6	986	53	479	48.5801	-44.5
ENSP00000222345.4	1781	174	1442	80.9657	-112.5
ENSP00000222374.1	388	19	226	58.2474	-36.4
ENSP00000222381.3	355	55	301	84.7887	-95
ENSP00000222382.5	504	5	96	19.0476	-9.3
ENSP00000222388.2	634	96	488	76.9716	-110.8
ENSP00000222390.5	728	43	390	53.5714	-47.2
ENSP00000222399.6	1786	269	1545	86.5062	-223.4
ENSP00000222402.2	147	19	118	80.2721	-41
ENSP00000222462.2	365	2	22	6.0274	-2
ENSP00000222481.4	419	6	55	13.1265	-9.2
ENSP00000222482.4	421	16	250	59.3824	-36.3
ENSP00000222511.7	387	38	286	73.9018	-42.7
ENSP00000222543.5	235	16	156	66.383	-23.2
ENSP00000222547.3	118	3	60	50.8475	-15
ENSP00000222553.3	491	145	426	86.7617	-160.6
ENSP00000222567.5	338	24	226	66.8639	-51.1
ENSP00000222572.3	354	43	321	90.678	-58.9
ENSP00000222573.3	769	12	119	15.4746	-23.1
ENSP00000222574.4	514	21	213	41.4397	-37.3
ENSP00000222584.3	784	20	237	30.2296	-37.1
ENSP00000222597.2	490	28	196	40	-50.9
ENSP00000222644.4	540	51	401	74.2593	-60.9
ENSP00000222673.5	1023	222	812	79.3744	-153
ENSP00000222674.2	196	2	14	7.14286	-1.6
ENSP00000222690.6	114	54	85	74.5614	-75.3
ENSP00000222693.4	162	5	67	41.358	-15
ENSP00000222718.5	376	2	21	5.58511	-2.8
ENSP00000222725.5	379	16	171	45.1187	-30.1
ENSP00000222726.3	270	10	127	47.037	-20.2
ENSP00000222728.3	233	7	60	25.7511	-13.6
ENSP00000222747.3	305	2	16	5.2459	-4.4
ENSP00000222792.7	468	25	274	58.547	-30.9
ENSP00000222800.3	315	81	299	94.9206	-63.7
ENSP00000222803.5	211	18	138	65.4028	-48
ENSP00000222812.3	288	17	141	48.9583	-15
ENSP00000222823.4	953	7	75	7.86988	-17.1
ENSP00000222902.2	119	1	9	7.56303	-2.7
ENSP00000222968.4	181	47	147	81.2155	-64.4
ENSP00000222969.5	144	36	109	75.6944	-57
ENSP00000222990.3	465	55	383	82.3656	-67.7
ENSP00000223023.4	505	78	375	74.2574	-94.9
ENSP00000223026.4	481	1	9	1.8711	-3.2
ENSP00000223028.7	509	2	50	9.82318	-1.7
ENSP00000223029.3	320	71	298	93.125	-59.2
ENSP00000223051.3	801	3	28	3.49563	-10.2
ENSP00000223054.4	235	2	30	12.766	-15
ENSP00000223061.5	449	129	414	92.2049	-109.4
ENSP00000223073.1	759	73	460	60.6061	-67.2
ENSP00000223084.3	71	1	17	23.9437	-1.4
ENSP00000223095.4	402	24	271	67.4129	-33.2
ENSP00000223122.2	363	6	64	17.6309	-29.9
ENSP00000223127.3	738	117	573	77.6423	-109.6
ENSP00000223129.4	121	42	117	96.6942	-85.8
ENSP00000223136.4	152	25	115	75.6579	-36.3
ENSP00000223145.5	547	24	233	42.596	-29.9
ENSP00000223167.4	226	13	71	31.4159	-33.5
ENSP00000223190.4	503	22	226	44.9304	-31.8
ENSP00000223193.2	707	45	440	62.2348	-67.2
ENSP00000223208.4	373	44	282	75.6032	-51.4
ENSP00000223210.4	1169	6	90	7.69889	-10.6
ENSP00000223215.4	335	10	140	41.791	-23.1
ENSP00000223271.3	163	21	114	69.9387	-55.3
ENSP00000223273.2	226	10	131	57.9646	-15
ENSP00000223293.5	337	15	128	37.9822	-26.6
ENSP00000223321.4	234	93	229	97.8632	-147.6
ENSP00000223324.2	188	18	115	61.1702	-36.7
ENSP00000223336.6	146	10	111	76.0274	-39.6
ENSP00000223357.3	1158	298	854	73.7478	-196.5
ENSP00000223361.3	455	42	314	69.011	-68.8
ENSP00000223364.3	175	2	23	13.1429	-2.5
ENSP00000223366.2	466	3	18	3.86266	-11.1
ENSP00000223368.2	202	9	99	49.0099	-26.6
ENSP00000223369.2	198	26	165	83.3333	-57.1
ENSP00000223398.6	1046	113	745	71.2237	-79.8
ENSP00000223423.4	562	34	285	50.7117	-51
ENSP00000223428.4	683	5	65	9.51684	-21.2
ENSP00000223459.6	276	18	184	66.6667	-20.3
ENSP00000223500.7	219	37	158	72.1461	-49.2
ENSP00000223528.2	461	1	13	2.81996	-1.3
ENSP00000223609.7	191	3	34	17.801	-17.3
ENSP00000223641.4	96	15	53	55.2083	-52.3
ENSP00000223642.1	1676	274	1369	81.6826	-166.6
ENSP00000223791.3	899	23	296	32.9255	-29.6
ENSP00000223836.10	210	68	183	87.1429	-97
ENSP00000223864.2	147	17	107	72.7891	-38.6
ENSP00000223865.8	275	27	210	76.3636	-44.4
ENSP00000223951.5	346	29	209	60.4046	-36.5
ENSP00000224073.1	148	34	121	81.7568	-44.3
ENSP00000224140.5	2677	174	1547	57.7886	-76.6
ENSP00000224237.5	466	666	465	99.7854	-789.9
ENSP00000224337.6	456	28	268	58.7719	-34.8
ENSP00000224652.6	518	55	384	74.1313	-72.1
ENSP00000224721.9	3354	6	88	2.62373	-10.1
ENSP00000224756.8	834	23	253	30.3357	-27.2
ENSP00000224784.6	377	490	374	99.2042	-511.2
ENSP00000224807.5	325	73	302	92.9231	-102.3
ENSP00000224862.3	300	21	195	65	-42.4
ENSP00000224949.4	1037	169	914	88.1389	-128.7
ENSP00000224950.3	368	20	195	52.9891	-27.9
ENSP00000225171.2	198	27	163	82.3232	-31.1
ENSP00000225174.3	207	57	196	94.686	-103.3
ENSP00000225235.4	775	19	191	24.6452	-35.8
ENSP00000225275.3	745	93	591	79.3289	-53.8
ENSP00000225276.4	374	2	22	5.88235	-5.1
ENSP00000225296.3	707	40	380	53.7482	-69.3
ENSP00000225298.7	556	56	404	72.6619	-69.3
ENSP00000225308.8	351	3	34	9.68661	-9.6
ENSP00000225328.5	422	2	28	6.63507	-1.5
ENSP00000225371.5	715	27	235	32.8671	-22
ENSP00000225387.3	215	1	6	2.7907	-2.1
ENSP00000225388.3	695	70	437	62.8777	-65.1
ENSP00000225394.3	761	113	679	89.2247	-91.1
ENSP00000225430.4	196	51	123	62.7551	-61
ENSP00000225441.7	405	7	98	24.1975	-15
ENSP00000225474.2	207	1	11	5.31401	-1.3
ENSP00000225504.3	117	10	87	74.359	-43.9
ENSP00000225512.5	355	1	16	4.50704	-1.1
ENSP00000225519.3	478	36	359	75.1046	-57.4
ENSP00000225525.3	124	30	110	88.7097	-61
ENSP00000225538.3	399	4	54	13.5338	-7.5
ENSP00000225550.3	449	4	31	6.90423	-10.8
ENSP00000225567.4	213	17	154	72.3005	-42.9
ENSP00000225573.5	218	38	162	74.3119	-50.4
ENSP00000225576.3	276	6	49	17.7536	-12.2
ENSP00000225577.4	525	28	260	49.5238	-35.8
ENSP00000225603.4	185	49	165	89.1892	-95.2
ENSP00000225609.5	252	2	47	18.6508	-2.1
ENSP00000225614.1	392	109	314	80.102	-114.3
ENSP00000225648.3	224	13	130	58.0357	-20.5
ENSP00000225655.5	140	150	140	100	-215.2
ENSP00000225665.7	314	63	264	84.0764	-73.4
ENSP00000225688.3	281	1	18	6.40569	-1.2
ENSP00000225696.4	696	71	458	65.8046	-95.1
ENSP00000225698.4	282	67	244	86.5248	-89.5
ENSP00000225719.4	1380	138	936	67.8261	-85
ENSP00000225724.5	250	36	189	75.6	-51.6
ENSP00000225726.5	483	66	306	63.354	-83.5
ENSP00000225728.3	131	6	79	60.3053	-14.4
ENSP00000225729.3	364	53	304	83.5165	-47.1
ENSP00000225737.6	662	48	432	65.2568	-57.5
ENSP00000225740.6	453	8	68	15.011	-24.9
ENSP00000225742.9	456	88	398	87.2807	-67.7
ENSP00000225777.2	224	13	85	37.9464	-30.4
ENSP00000225792.5	614	204	524	85.342	-193.1
ENSP00000225805.4	396	43	322	81.3131	-53.1
ENSP00000225823.2	563	6	54	9.59147	-9.4
ENSP00000225831.4	99	2	15	15.1515	-2
ENSP00000225842.3	96	5	24	25	-25.8
ENSP00000225844.2	98	2	13	13.2653	-4
ENSP00000225873.3	359	6	80	22.2841	-14.6
ENSP00000225899.3	448	7	106	23.6607	-10.9
ENSP00000225916.5	837	38	337	40.2628	-29.2
ENSP00000225927.1	743	64	503	67.6985	-56
ENSP00000225929.5	329	17	173	52.5836	-30.2
ENSP00000225941.1	366	28	226	61.7486	-37.5
ENSP00000225964.6	1464	405	1407	96.1066	-206.7
ENSP00000225969.4	148	10	81	54.7297	-27.1
ENSP00000225972.7	307	74	215	70.0326	-77.4
ENSP00000225983.5	1123	62	600	53.4283	-49
ENSP00000226004.2	185	32	162	87.5676	-63.6
ENSP00000226021.3	222	1	7	3.15315	-1.3
ENSP00000226067.5	295	5	38	12.8814	-2.4
ENSP00000226091.2	340	5	58	17.0588	-9.9
ENSP00000226105.6	186	6	97	52.1505	-30.5
ENSP00000226193.5	200	4	51	25.5	-2.7
ENSP00000226207.5	1939	282	1434	73.9556	-337.8
ENSP00000226218.4	478	150	365	76.3598	-157.8
ENSP00000226225.2	316	21	198	62.6582	-27.5
ENSP00000226230.6	176	4	33	18.75	-5.2
ENSP00000226247.2	648	3	38	5.8642	-13.4
ENSP00000226253.4	364	187	354	97.2527	-162.1
ENSP00000226259.6	210	23	176	83.8095	-33
ENSP00000226279.2	300	25	216	72	-45.9
ENSP00000226299.4	519	223	488	94.027	-197.5
ENSP00000226317.5	114	1	8	7.01754	-4.6
ENSP00000226319.6	842	28	275	32.6603	-20.7
ENSP00000226328.4	469	57	373	79.5309	-39.3
ENSP00000226355.3	599	158	542	90.4841	-154.9
ENSP00000226359.2	622	3	47	7.55627	-2.5
ENSP00000226382.2	314	4	27	8.59873	-15
ENSP00000226432.4	699	2	21	3.00429	-3.7
ENSP00000226444.3	294	16	166	56.4626	-39.5
ENSP00000226522.8	117	17	93	79.4872	-48.5
ENSP00000226524.3	104	12	72	69.2308	-26.1
ENSP00000226574.4	969	132	673	69.453	-116.5
ENSP00000226725.6	593	2	33	5.56492	-17.1
ENSP00000226760.1	890	71	471	52.9213	-46.9
ENSP00000226796.6	217	48	173	79.7235	-50.3
ENSP00000226798.4	258	24	174	67.4419	-40.3
ENSP00000226840.4	425	23	237	55.7647	-67.6
ENSP00000226951.6	428	2	19	4.43925	-6
ENSP00000227065.4	482	4	55	11.4108	-5.3
ENSP00000227135.2	151	12	119	78.8079	-15
ENSP00000227155.4	267	8	107	40.0749	-28.7
ENSP00000227157.4	241	204	233	96.6805	-170.7
ENSP00000227163.4	271	5	46	16.9742	-15
ENSP00000227214.6	189	4	55	29.1005	-11.1
ENSP00000227251.3	175	100	169	96.5714	-112.5
ENSP00000227266.4	463	117	427	92.2246	-102
ENSP00000227322.3	459	57	435	94.7712	-83
ENSP00000227348.4	393	2	17	4.3257	-2.3
ENSP00000227349.2	778	5	49	6.2982	-3.1
ENSP00000227378.3	646	478	617	95.5108	-380.2
ENSP00000227451.3	619	2	20	3.23102	-8.6
ENSP00000227471.3	597	10	134	22.4456	-19.1
ENSP00000227474.3	481	34	341	70.894	-41.4
ENSP00000227495.6	329	10	111	33.7386	-11.4
ENSP00000227503.9	548	64	258	47.0803	-81.4
ENSP00000227507.2	295	26	243	82.3729	-38.7
ENSP00000227520.5	360	29	255	70.8333	-51.1
ENSP00000227524.4	504	124	451	89.4841	-143.5
ENSP00000227525.3	243	9	51	20.9877	-26.9
ENSP00000227618.4	121	2	45	37.1901	-15
ENSP00000227638.3	426	9	114	26.7606	-15
ENSP00000227665.4	366	6	78	21.3115	-11.7
ENSP00000227667.2	99	45	90	90.9091	-89.3
ENSP00000227752.4	578	1	16	2.76817	-1.3
ENSP00000227756.4	607	6	74	12.1911	-27.6
ENSP00000227758.2	618	64	474	76.699	-51.2
ENSP00000227868.4	501	57	389	77.6447	-70.7
ENSP00000227880.2	581	5	72	12.3924	-22.3
ENSP00000227918.2	93	12	74	79.5699	-37.3
ENSP00000228027.6	388	2	21	5.41237	-7
ENSP00000228136.4	183	45	118	64.4809	-66.4
ENSP00000228140.2	148	51	108	72.973	-81.3
ENSP00000228226.9	281	155	261	92.8826	-167.2
ENSP00000228251.4	372	79	329	88.4409	-88.5
ENSP00000228264.6	880	61	558	63.4091	-54.1
ENSP00000228284.4	981	172	817	83.2824	-125
ENSP00000228289.5	947	25	217	22.9145	-32
ENSP00000228307.7	591	93	550	93.0626	-95.3
ENSP00000228318.3	362	65	291	80.3867	-70.4
ENSP00000228347.4	1133	106	840	74.1395	-71.5
ENSP00000228425.6	1005	161	800	79.602	-122.8
ENSP00000228434.3	199	2	19	9.54774	-7.7
ENSP00000228437.5	801	4	61	7.61548	-20.9
ENSP00000228438.2	149	3	30	20.1342	-22.7
ENSP00000228463.6	428	6	110	25.7009	-17.3
ENSP00000228468.4	574	5	46	8.01394	-8.9
ENSP00000228476.3	347	2	14	4.03458	-3.2
ENSP00000228495.6	313	37	266	84.984	-38.9
ENSP00000228506.3	292	47	233	79.7945	-52
ENSP00000228510.3	396	38	301	76.0101	-42.9
ENSP00000228515.1	543	3	51	9.39227	-10.9
ENSP00000228567.3	523	4	42	8.03059	-2.6
ENSP00000228606.4	508	2	20	3.93701	-2.9
ENSP00000228641.3	242	2	22	9.09091	-4.9
ENSP00000228644.3	255	1	10	3.92157	-1.3
ENSP00000228682.2	1106	3	29	2.62206	-5.7
ENSP00000228705.5	514	36	312	60.7004	-58.4
ENSP00000228740.2	611	197	564	92.3077	-147.1
ENSP00000228741.3	407	7	97	23.8329	-13.4
ENSP00000228799.2	447	15	209	46.7562	-25.3
ENSP00000228820.4	338	1	7	2.07101	-1.2
ENSP00000228825.7	178	67	174	97.7528	-95.9
ENSP00000228827.3	284	8	126	44.3662	-18.6
ENSP00000228841.8	166	45	153	92.1687	-110.3
ENSP00000228843.9	352	14	121	34.375	-28.2
ENSP00000228850.1	853	8	108	12.6612	-11.4
ENSP00000228862.3	143	2	28	19.5804	-14
ENSP00000228865.2	120	2	19	15.8333	-4.9
ENSP00000228872.4	198	31	176	88.8889	-45
ENSP00000228916.2	669	4	61	9.11809	-16.5
ENSP00000228918.4	435	7	71	16.3218	-15
ENSP00000228922.7	350	19	270	77.1429	-22.7
ENSP00000228928.7	1087	178	853	78.4729	-113.3
ENSP00000228936.4	314	3	42	13.3758	-3.7
ENSP00000228938.5	128	34	89	69.5312	-66.2
ENSP00000228945.4	201	123	184	91.5423	-99
ENSP00000228955.7	267	17	133	49.8127	-27.9
ENSP00000229022.5	494	22	239	48.3806	-20.3
ENSP00000229134.4	171	1	9	5.26316	-1.3
ENSP00000229135.3	166	3	25	15.0602	-9.8
ENSP00000229179.4	925	113	772	83.4595	-91.1
ENSP00000229195.3	540	51	424	78.5185	-56.8
ENSP00000229201.4	1207	36	416	34.4656	-26.5
ENSP00000229214.4	381	33	243	63.7795	-60.7
ENSP00000229238.3	128	10	64	50	-24.8
ENSP00000229239.5	335	528	334	99.7015	-618.4
ENSP00000229243.2	543	2	41	7.55064	-2.5
ENSP00000229251.3	275	37	228	82.9091	-63
ENSP00000229264.3	340	21	154	45.2941	-35.4
ENSP00000229265.5	243	9	119	48.9712	-15
ENSP00000229266.3	406	12	101	24.8768	-28.7
ENSP00000229268.8	858	247	759	88.4615	-171.3
ENSP00000229270.4	286	209	285	99.6503	-246.2
ENSP00000229277.1	434	208	399	91.9355	-159.4
ENSP00000229281.5	126	25	117	92.8571	-49.2
ENSP00000229304.4	236	1	11	4.66102	-3.3
ENSP00000229314.4	138	5	28	20.2899	-29.1
ENSP00000229319.1	334	201	321	96.1078	-193.7
ENSP00000229328.5	270	31	256	94.8148	-56
ENSP00000229329.2	434	94	379	87.3272	-103.8
ENSP00000229330.4	792	52	592	74.7475	-52
ENSP00000229335.6	198	1	9	4.54545	-1.1
ENSP00000229340.5	201	43	175	87.0647	-85.8
ENSP00000229379.2	109	10	79	72.4771	-41.4
ENSP00000229384.5	47	1	19	40.4255	-15
ENSP00000229387.5	641	4	49	7.64431	-1.6
ENSP00000229390.3	221	64	194	87.7828	-67.8
ENSP00000229395.3	253	31	212	83.7945	-36.7
ENSP00000229405.4	151	3	47	31.1258	-23.9
ENSP00000229418.6	318	12	135	42.4528	-36.2
ENSP00000229446.5	869	127	562	64.672	-106.1
ENSP00000229447.5	293	3	40	13.6519	-11.4
ENSP00000229471.4	482	27	230	47.7178	-34.6
ENSP00000229554.5	716	5	118	16.4804	-13.4
ENSP00000229563.5	112	5	69	61.6071	-12.8
ENSP00000229570.5	97	2	14	14.433	-4.1
ENSP00000229595.5	204	19	154	75.4902	-58.2
ENSP00000229633.5	182	15	141	77.4725	-37.6
ENSP00000229634.9	827	73	626	75.6953	-68.3
ENSP00000229708.2	244	5	30	12.2951	-7
ENSP00000229725.4	415	36	307	73.9759	-55.6
ENSP00000229729.6	710	4	43	6.05634	-15
ENSP00000229758.3	447	3	28	6.26398	-6.6
ENSP00000229769.2	536	12	123	22.9478	-11.8
ENSP00000229771.6	542	11	110	20.2952	-10.6
ENSP00000229794.4	360	56	306	85	-78.8
ENSP00000229795.3	360	54	307	85.2778	-84.9
ENSP00000229810.8	410	4	74	18.0488	-15
ENSP00000229812.7	465	48	323	69.4624	-53.1
ENSP00000229829.3	250	3	27	10.8	-6.6
ENSP00000229854.6	818	157	711	86.9193	-137.5
ENSP00000229866.6	98	2	32	32.6531	-9.6
ENSP00000229903.4	183	9	79	43.1694	-35.2
ENSP00000229913.5	265	1	14	5.28302	-1.2
ENSP00000229922.2	477	71	442	92.6625	-74.7
ENSP00000229955.2	419	2	32	7.63723	-3.4
ENSP00000229971.1	621	11	139	22.3833	-15
ENSP00000230036.1	840	41	506	60.2381	-45.1
ENSP00000230048.3	140	26	125	89.2857	-50.5
ENSP00000230050.3	132	66	123	93.1818	-89.3
ENSP00000230053.6	323	4	40	12.3839	-9.6
ENSP00000230056.3	209	11	90	43.0622	-30.4
ENSP00000230085.8	162	53	144	88.8889	-74.2
ENSP00000230122.4	697	14	140	20.0861	-20.1
ENSP00000230124.4	907	52	513	56.5601	-44.7
ENSP00000230173.6	1221	15	208	17.0352	-29.8
ENSP00000230221.4	321	1	18	5.60748	-1.1
ENSP00000230236.4	261	27	203	77.7778	-81.5
ENSP00000230248.6	379	31	273	72.0317	-75.4
ENSP00000230256.3	457	1	10	2.18818	-1.4
ENSP00000230323.4	476	36	194	40.7563	-33.6
ENSP00000230340.4	437	59	345	78.9474	-60.4
ENSP00000230354.5	339	16	153	45.1327	-24.3
ENSP00000230402.6	111	2	16	14.4144	-9.6
ENSP00000230413.5	225	20	163	72.4444	-45.4
ENSP00000230418.4	816	77	611	74.8775	-82.1
ENSP00000230419.4	1070	124	853	79.7196	-126.8
ENSP00000230431.7	174	42	166	95.4023	-57.2
ENSP00000230449.4	924	126	714	77.2727	-116
ENSP00000230461.6	361	16	115	31.856	-25.3
ENSP00000230480.6	163	7	50	30.6748	-30.9
ENSP00000230510.3	856	46	425	49.6495	-36.1
ENSP00000230529.5	354	2	34	9.60452	-2
ENSP00000230538.7	1823	302	1395	76.5222	-218.9
ENSP00000230565.3	477	17	151	31.6562	-29.8
ENSP00000230568.3	162	8	116	71.6049	-15
ENSP00000230582.3	514	1	14	2.72374	-1.3
ENSP00000230640.5	1042	133	804	77.1593	-114
ENSP00000230658.7	349	5	42	12.0344	-9.1
ENSP00000230685.6	232	52	212	91.3793	-48.3
ENSP00000230771.3	506	80	441	87.1542	-67.5
ENSP00000230792.2	462	46	361	78.1385	-82.3
ENSP00000230859.7	792	16	187	23.6111	-29.5
ENSP00000230882.4	638	2	27	4.23197	-9
ENSP00000230895.7	102	21	95	93.1373	-36.6
ENSP00000230901.5	951	60	502	52.7865	-72.9
ENSP00000231004.4	417	43	322	77.2182	-65.9
ENSP00000231009.2	264	10	108	40.9091	-23.5
ENSP00000231021.4	789	4	32	4.05577	-3
ENSP00000231061.4	303	59	256	84.4884	-105.9
ENSP00000231130.2	796	12	158	19.8492	-27
ENSP00000231134.5	795	11	152	19.1195	-27
ENSP00000231136.1	794	5	56	7.0529	-19.4
ENSP00000231137.3	793	7	106	13.367	-27
ENSP00000231173.3	787	11	120	15.2478	-26.8
ENSP00000231188.5	877	5	65	7.41163	-10.8
ENSP00000231198.7	298	26	210	70.4698	-28.1
ENSP00000231228.2	328	1	19	5.79268	-1.7
ENSP00000231229.4	347	3	51	14.6974	-9.3
ENSP00000231238.4	292	51	251	85.9589	-71.1
ENSP00000231338.7	246	13	82	33.3333	-24.4
ENSP00000231357.2	519	12	122	23.5067	-29.4
ENSP00000231368.5	1025	80	675	65.8537	-72.2
ENSP00000231420.6	514	1	6	1.16732	-2.8
ENSP00000231423.3	376	4	60	15.9574	-14.2
ENSP00000231461.4	359	3	36	10.0279	-9.4
ENSP00000231484.3	1184	14	208	17.5676	-17.8
ENSP00000231487.9	163	85	158	96.9325	-87.8
ENSP00000231498.3	1391	195	1075	77.2825	-134.4
ENSP00000231509.3	778	56	573	73.6504	-75
ENSP00000231512.3	265	5	42	15.8491	-11.3
ENSP00000231524.9	574	11	97	16.899	-28.2
ENSP00000231526.4	411	32	295	71.7762	-82.9
ENSP00000231572.3	660	185	570	86.3636	-145.1
ENSP00000231656.7	265	2	13	4.90566	-10.1
ENSP00000231668.9	271	18	167	61.6236	-27.7
ENSP00000231706.4	771	2	25	3.24254	-2.3
ENSP00000231721.2	782	12	124	15.8568	-14.2
ENSP00000231749.3	440	14	166	37.7273	-19.6
ENSP00000231751.4	710	339	681	95.9155	-235
ENSP00000231790.3	756	80	553	73.1481	-71.2
ENSP00000231803.1	694	10	123	17.7233	-29.6
ENSP00000231887.3	723	83	577	79.8064	-99.3
ENSP00000231948.4	442	38	340	76.9231	-58.2
ENSP00000232003.4	525	116	401	76.381	-108.2
ENSP00000232014.4	706	18	214	30.3116	-23.9
ENSP00000232125.5	144	17	100	69.4444	-47.4
ENSP00000232217.2	134	5	46	34.3284	-15
ENSP00000232219.2	197	51	190	96.4467	-75.4
ENSP00000232375.3	469	37	342	72.9211	-48.1
ENSP00000232424.3	280	11	107	38.2143	-31.4
ENSP00000232458.5	883	51	555	62.8539	-40.3
ENSP00000232461.3	350	11	102	29.1429	-21.1
ENSP00000232496.4	110	5	63	57.2727	-37.8
ENSP00000232501.3	380	17	233	61.3158	-41.4
ENSP00000232519.5	128	4	49	38.2812	-10.3
ENSP00000232564.3	340	101	285	83.8235	-128.8
ENSP00000232603.5	984	6	48	4.87805	-12.3
ENSP00000232607.2	480	92	420	87.5	-87.5
ENSP00000232744.8	478	19	184	38.4937	-31.1
ENSP00000232766.5	574	6	71	12.3693	-13.4
ENSP00000232854.4	338	8	131	38.7574	-18.8
ENSP00000232888.6	475	47	296	62.3158	-67.9
ENSP00000232905.3	113	33	102	90.2655	-52.7
ENSP00000232974.6	747	30	296	39.6252	-29.8
ENSP00000232975.3	161	18	106	65.8385	-85.5
ENSP00000232978.8	1462	67	560	38.3037	-62.2
ENSP00000233025.7	169	4	28	16.568	-22.1
ENSP00000233027.5	841	37	443	52.6754	-42.6
ENSP00000233047.4	161	9	47	29.1925	-23.7
ENSP00000233055.4	410	56	351	85.6098	-86.2
ENSP00000233057.4	551	91	369	66.9691	-92.8
ENSP00000233072.5	1500	111	1064	70.9333	-138.9
ENSP00000233078.4	407	91	234	57.4939	-76.6
ENSP00000233084.3	740	229	665	89.8649	-169.4
ENSP00000233092.6	127	13	76	59.8425	-38.8
ENSP00000233099.5	2071	169	1427	68.9039	-103.6
ENSP00000233114.8	334	158	313	93.7126	-170.5
ENSP00000233121.2	281	44	216	76.8683	-52
ENSP00000233143.4	44	18	40	90.9091	-37.7
ENSP00000233146.2	934	159	759	81.2634	-147.2
ENSP00000233154.4	380	42	297	78.1579	-55.8
ENSP00000233156.3	304	16	120	39.4737	-32.3
ENSP00000233190.5	727	162	659	90.6465	-166.4
ENSP00000233242.1	4563	762	3780	82.8402	-410.1
ENSP00000233330.6	513	54	430	83.8207	-50.7
ENSP00000233331.7	356	13	134	37.6404	-22.6
ENSP00000233336.5	377	19	208	55.1724	-24.7
ENSP00000233379.4	314	51	247	78.6624	-54.4
ENSP00000233468.4	125	23	88	70.4	-42.1
ENSP00000233505.8	114	1	13	11.4035	-1.9
ENSP00000233545.2	176	14	114	64.7727	-31.2
ENSP00000233552.6	523	70	438	83.7476	-61.5
ENSP00000233557.3	535	62	372	69.5327	-75.5
ENSP00000233573.6	614	29	305	49.6743	-42.3
ENSP00000233575.2	470	57	407	86.5957	-70
ENSP00000233596.2	184	9	67	36.413	-25.3
ENSP00000233607.2	2303	29	379	16.4568	-28.7
ENSP00000233612.4	198	41	182	91.9192	-46.7
ENSP00000233615.2	269	2	24	8.92193	-2.5
ENSP00000233623.6	519	12	163	31.4066	-35.4
ENSP00000233627.9	213	32	158	74.1784	-48.8
ENSP00000233630.6	259	16	158	61.0039	-23.2
ENSP00000233638.6	284	4	30	10.5634	-6.9
ENSP00000233668.5	481	39	375	77.9626	-78.8
ENSP00000233710.3	430	22	194	45.1163	-40.4
ENSP00000233714.4	399	82	345	86.4662	-134.6
ENSP00000233735.1	166	1	18	10.8434	-3.6
ENSP00000233741.5	375	5	53	14.1333	-1.7
ENSP00000233809.4	325	53	266	81.8462	-74.8
ENSP00000233813.4	272	61	215	79.0441	-82.7
ENSP00000233826.3	360	2	19	5.27778	-2.3
ENSP00000233838.3	758	28	255	33.6412	-35.1
ENSP00000233840.3	380	1	6	1.57895	-1.4
ENSP00000233892.4	193	22	164	84.9741	-38.7
ENSP00000233893.5	102	65	99	97.0588	-107
ENSP00000233944.3	489	5	41	8.38446	-9.3
ENSP00000233948.3	365	1	18	4.93151	-2.1
ENSP00000233954.1	556	6	102	18.3453	-6.7
ENSP00000233957.1	541	2	19	3.51201	-2.3
ENSP00000233969.2	812	2	18	2.21675	-7
ENSP00000233997.1	251	17	142	56.5737	-53.8
ENSP00000234038.6	360	103	331	91.9444	-104.2
ENSP00000234040.5	1323	41	565	42.706	-34.6
ENSP00000234071.4	461	24	246	53.3623	-30.8
ENSP00000234091.4	134	1	30	22.3881	-1.5
ENSP00000234111.4	461	3	33	7.15835	-3.7
ENSP00000234115.6	221	13	105	47.5113	-23.4
ENSP00000234142.5	1949	67	869	44.587	-51.8
ENSP00000234160.4	452	69	237	52.4336	-81.1
ENSP00000234170.5	1054	82	631	59.8672	-94.1
ENSP00000234179.2	890	31	345	38.764	-24
ENSP00000234195.3	573	13	134	23.3857	-16.5
ENSP00000234198.4	328	2	21	6.40244	-11.6
ENSP00000234256.3	532	16	211	39.6617	-36.4
ENSP00000234296.2	577	42	353	61.1785	-46.7
ENSP00000234301.2	114	14	80	70.1754	-41.1
ENSP00000234310.3	170	38	144	84.7059	-59.7
ENSP00000234313.7	350	74	278	79.4286	-71.5
ENSP00000234347.3	256	14	111	43.3594	-44.7
ENSP00000234389.3	1043	3	42	4.02685	-2.2
ENSP00000234392.2	290	6	42	14.4828	-15
ENSP00000234396.4	513	130	481	93.7622	-85.5
ENSP00000234420.5	1360	175	1051	77.2794	-189.4
ENSP00000234453.4	300	21	170	56.6667	-31.3
ENSP00000234454.5	261	93	244	93.4866	-92.8
ENSP00000234488.9	869	5	49	5.63867	-9.1
ENSP00000234549.7	312	19	156	50	-25.2
ENSP00000234590.4	434	371	425	97.9263	-368.4
ENSP00000234626.6	574	11	161	28.0488	-13.7
ENSP00000234677.2	514	166	419	81.5175	-137.4
ENSP00000234701.3	914	4	71	7.76805	-8.5
ENSP00000234739.3	1426	61	750	52.5947	-75.1
ENSP00000234798.4	321	1	18	5.60748	-2.2
ENSP00000234816.2	491	10	93	18.9409	-14
ENSP00000234827.1	208	4	34	16.3462	-12.3
ENSP00000234831.5	323	13	157	48.6068	-29.2
ENSP00000234981.4	181	87	169	93.3702	-102.5
ENSP00000235090.5	342	46	298	87.1345	-64
ENSP00000235150.4	731	8	105	14.3639	-12.2
ENSP00000235180.4	979	6	100	10.2145	-4.6
ENSP00000235307.6	121	13	94	77.686	-44.2
ENSP00000235310.2	211	5	43	20.3791	-17
ENSP00000235329.5	757	69	530	70.0132	-70.1
ENSP00000235332.4	388	5	74	19.0722	-15
ENSP00000235345.5	355	3	25	7.04225	-6.4
ENSP00000235347.4	474	4	47	9.91561	-2.3
ENSP00000235372.6	1718	39	435	25.3201	-36.1
ENSP00000235382.5	211	4	46	21.8009	-13.7
ENSP00000235453.4	396	16	153	38.6364	-25
ENSP00000235521.4	360	32	268	74.4444	-50
ENSP00000235532.5	379	36	307	81.0026	-47.6
ENSP00000235628.1	368	3	21	5.70652	-3
ENSP00000235739.6	144	1	13	9.02778	-4.4
ENSP00000235790.4	1275	93	820	64.3137	-68
ENSP00000235835.3	359	115	276	76.8802	-126.4
ENSP00000235878.5	142	11	78	54.9296	-30
ENSP00000235932.4	203	22	171	84.2365	-41.5
ENSP00000235933.6	181	1	14	7.73481	-2.9
ENSP00000235958.4	182	20	83	45.6044	-43
ENSP00000236040.4	804	104	619	76.99	-81.4
ENSP00000236051.2	306	43	195	63.7255	-61.8
ENSP00000236137.5	497	4	38	7.64588	-8.2
ENSP00000236147.5	372	17	115	30.914	-50.9
ENSP00000236192.7	141	8	62	43.9716	-28.6
ENSP00000236255.4	607	9	94	15.486	-34.8
ENSP00000236273.4	243	21	141	58.0247	-31.4
ENSP00000236342.7	333	12	100	30.03	-25.8
ENSP00000236412.7	127	6	34	26.7717	-20.1
ENSP00000236495.5	706	1	18	2.54958	-1.2
ENSP00000236671.2	412	287	403	97.8155	-236.3
ENSP00000236693.7	268	5	54	20.1493	-20
ENSP00000236698.5	1221	136	900	73.7101	-149.8
ENSP00000236826.3	467	18	209	44.7537	-39.6
ENSP00000236850.3	267	268	259	97.0037	-314
ENSP00000236877.5	921	10	114	12.3779	-14.5
ENSP00000236914.3	495	3	35	7.07071	-1.3
ENSP00000236918.8	298	7	40	13.4228	-11.6
ENSP00000236925.4	1489	122	1119	75.1511	-79.6
ENSP00000236937.9	291	11	107	36.7698	-35.7
ENSP00000236957.5	225	115	212	94.2222	-103.7
ENSP00000236959.9	592	257	566	95.6081	-226.8
ENSP00000236979.2	55	1	6	10.9091	-1.5
ENSP00000236980.6	710	38	354	49.8592	-40.9
ENSP00000236995.3	327	13	109	33.3333	-44.2
ENSP00000237014.4	147	95	134	91.1565	-129.7
ENSP00000237163.6	2476	46	666	26.8982	-38.5
ENSP00000237172.7	1213	34	322	26.5458	-32.4
ENSP00000237186.6	36	1	9	25	-1.8
ENSP00000237247.6	859	17	274	31.8976	-28.2
ENSP00000237264.3	186	10	91	48.9247	-33.6
ENSP00000237281.3	745	42	440	59.0604	-51.3
ENSP00000237283.8	191	11	139	72.7749	-45.3
ENSP00000237289.4	790	49	525	66.4557	-53.5
ENSP00000237305.7	431	3	42	9.74478	-1.6
ENSP00000237353.10	1007	12	171	16.9811	-10.1
ENSP00000237380.6	178	14	127	71.3483	-33.3
ENSP00000237500.5	172	163	160	93.0233	-148.4
ENSP00000237512.4	222	3	34	15.3153	-2
ENSP00000237527.3	108	1	11	10.1852	-2.1
ENSP00000237530.6	631	105	513	81.2995	-95.2
ENSP00000237536.4	1661	161	1210	72.8477	-94.7
ENSP00000237596.2	968	10	100	10.3306	-25.8
ENSP00000237612.3	655	2	23	3.51145	-2.4
ENSP00000237623.7	300	23	153	51	-58.4
ENSP00000237642.6	358	33	293	81.8436	-55.8
ENSP00000237653.7	368	4	64	17.3913	-20.7
ENSP00000237654.4	377	7	86	22.8117	-12.1
ENSP00000237696.5	294	30	198	67.3469	-54.6
ENSP00000237822.3	325	21	212	65.2308	-31.3
ENSP00000237853.4	640	18	228	35.625	-23.8
ENSP00000237858.6	106	30	101	95.283	-53.4
ENSP00000237865.7	479	25	269	56.1587	-35.7
ENSP00000237889.4	98	7	47	47.9592	-31.8
ENSP00000237937.3	213	17	157	73.7089	-49.1
ENSP00000238018.4	471	3	60	12.7389	-3.3
ENSP00000238044.3	148	2	16	10.8108	-9.2
ENSP00000238081.3	245	181	242	98.7755	-145.8
ENSP00000238091.4	150	6	101	67.3333	-15
ENSP00000238112.3	684	85	540	78.9474	-67.8
ENSP00000238146.3	600	53	366	61	-57.6
ENSP00000238156.3	331	25	241	72.8097	-51.8
ENSP00000238181.7	175	18	120	68.5714	-22.1
ENSP00000238256.3	1219	155	823	67.5144	-157.9
ENSP00000238341.5	2325	110	1022	43.957	-52.5
ENSP00000238379.5	251	39	238	94.8207	-47.6
ENSP00000238483.5	730	7	113	15.4795	-19.6
ENSP00000238497.4	444	112	393	88.5135	-76.8
ENSP00000238508.3	397	27	231	58.1864	-37.2
ENSP00000238558.3	257	1	18	7.00389	-2
ENSP00000238561.5	523	19	261	49.9044	-30.9
ENSP00000238607.6	169	2	19	11.2426	-1.7
ENSP00000238616.5	979	113	811	82.8396	-150.8
ENSP00000238618.3	99	16	82	82.8283	-50.8
ENSP00000238628.6	213	11	88	41.3146	-57.8
ENSP00000238633.2	148	33	131	88.5135	-57.9
ENSP00000238647.3	796	111	651	81.7839	-69.1
ENSP00000238651.5	483	122	396	81.9876	-89.8
ENSP00000238671.7	67	1	6	8.95522	-3.3
ENSP00000238682.3	412	24	216	52.4272	-55.4
ENSP00000238686.8	389	5	32	8.22622	-10
ENSP00000238688.5	107	36	99	92.5234	-46.8
ENSP00000238714.3	736	40	350	47.5543	-32
ENSP00000238721.4	332	46	230	69.2771	-101.5
ENSP00000238738.4	205	11	100	48.7805	-52.7
ENSP00000238788.9	689	43	382	55.4427	-64.1
ENSP00000238789.5	1458	88	783	53.7037	-66.3
ENSP00000238823.8	518	81	436	84.1699	-93.3
ENSP00000238831.3	244	6	70	28.6885	-15.8
ENSP00000238855.7	936	80	661	70.6197	-69.5
ENSP00000238856.4	909	81	680	74.8075	-69.5
ENSP00000238875.4	172	22	137	79.6512	-30.2
ENSP00000238892.3	101	7	45	44.5545	-32.1
ENSP00000238918.8	728	7	109	14.9725	-8.7
ENSP00000238936.3	517	1	8	1.54739	-3.2
ENSP00000238961.3	1173	7	67	5.71185	-18.4
ENSP00000238983.5	398	4	44	11.0553	-10.5
ENSP00000238994.5	317	4	28	8.83281	-10.1
ENSP00000239007.7	228	8	47	20.614	-11.3
ENSP00000239026.7	714	46	435	60.9244	-49.9
ENSP00000239027.7	838	57	509	60.7399	-49.9
ENSP00000239032.2	370	2	8	2.16216	-2.4
ENSP00000239118.6	225	1	16	7.11111	-1.8
ENSP00000239144.4	243	6	51	20.9877	-15
ENSP00000239151.4	269	11	136	50.5576	-15
ENSP00000239165.7	217	7	50	23.0415	-18.2
ENSP00000239214.8	237	14	132	55.6962	-27.7
ENSP00000239215.7	228	18	152	66.6667	-29.9
ENSP00000239223.3	367	1	13	3.54223	-1.5
ENSP00000239231.6	370	25	196	52.973	-36
ENSP00000239243.5	267	7	106	39.7004	-33.1
ENSP00000239316.4	139	1	17	12.2302	-1.9
ENSP00000239367.2	500	11	170	34	-22.5
ENSP00000239374.6	715	13	88	12.3077	-11.7
ENSP00000239440.4	1544	61	695	45.013	-61.9
ENSP00000239444.2	801	14	159	19.8502	-27
ENSP00000239446.4	800	10	118	14.75	-27
ENSP00000239449.4	798	10	143	17.9198	-22.9
ENSP00000239450.2	795	9	130	16.3522	-23.2
ENSP00000239461.6	245	26	151	61.6327	-35.2
ENSP00000239462.4	1299	138	1009	77.6751	-143.9
ENSP00000239614.4	507	8	101	19.9211	-18.5
ENSP00000239666.4	140	19	116	82.8571	-59.3
ENSP00000239690.4	583	102	511	87.6501	-127.1
ENSP00000239830.4	488	18	183	37.5	-15
ENSP00000239859.7	214	3	21	9.81308	-3.6
ENSP00000239860.6	141	4	28	19.8582	-3.6
ENSP00000239878.4	85	15	68	80	-82
ENSP00000239882.3	619	34	419	67.6898	-45
ENSP00000239885.6	430	25	183	42.5581	-28.9
ENSP00000239891.3	324	20	165	50.9259	-36.4
ENSP00000239906.5	392	7	87	22.1939	-11.4
ENSP00000239926.4	498	30	295	59.2369	-63.6
ENSP00000239938.4	543	4	49	9.02394	-8.7
ENSP00000239940.7	140	38	131	93.5714	-50
ENSP00000240050.4	385	12	137	35.5844	-9.7
ENSP00000240055.3	207	11	121	58.4541	-28.6
ENSP00000240079.6	194	12	106	54.6392	-30.5
ENSP00000240093.3	666	6	51	7.65766	-3
ENSP00000240095.6	481	5	76	15.8004	-15
ENSP00000240100.2	394	12	128	32.4873	-21.2
ENSP00000240101.2	303	4	40	13.2013	-11.4
ENSP00000240123.7	671	117	580	86.4382	-84.9
ENSP00000240132.2	514	3	33	6.42023	-1.4
ENSP00000240139.5	512	42	345	67.3828	-50.1
ENSP00000240159.4	116	1	14	12.069	-10.5
ENSP00000240185.4	414	104	319	77.0531	-98.3
ENSP00000240285.5	341	22	265	77.7126	-52.6
ENSP00000240304.1	432	74	265	61.3426	-71
ENSP00000240306.3	240	3	30	12.5	-9
ENSP00000240316.4	576	42	388	67.3611	-52.6
ENSP00000240327.2	374	13	152	40.6417	-23.3
ENSP00000240328.3	712	16	153	21.4888	-14.2
ENSP00000240335.1	545	2	35	6.42202	-1.8
ENSP00000240361.8	1497	12	135	9.01804	-19.3
ENSP00000240364.2	453	12	125	27.5938	-21
ENSP00000240423.4	741	59	514	69.3657	-92.9
ENSP00000240487.5	1387	13	136	9.80534	-17.6
ENSP00000240488.3	205	7	72	35.122	-10.2
ENSP00000240499.7	474	13	93	19.6203	-22.6
ENSP00000240587.4	1081	16	192	17.7613	-20.6
ENSP00000240617.5	553	75	369	66.7269	-97.5
ENSP00000240618.6	216	2	13	6.01852	-2.6
ENSP00000240651.9	500	25	228	45.6	-31.5
ENSP00000240652.3	89	2	15	16.8539	-4
ENSP00000240662.2	424	1	6	1.41509	-1.4
ENSP00000240691.2	312	1	8	2.5641	-1.8
ENSP00000240719.2	627	8	74	11.8022	-17.1
ENSP00000240727.5	510	42	302	59.2157	-66.9
ENSP00000240731.4	577	10	76	13.1716	-25
ENSP00000240851.4	400	78	206	51.5	-113.2
ENSP00000240874.3	1663	65	666	40.0481	-39.4
ENSP00000240922.2	169	37	155	91.716	-75.9
ENSP00000241014.2	711	5	75	10.5485	-12.4
ENSP00000241041.3	346	7	59	17.052	-14.5
ENSP00000241051.3	511	2	20	3.91389	-1.5
ENSP00000241052.4	527	227	520	98.6717	-209.8
ENSP00000241069.5	614	8	77	12.5407	-11.9
ENSP00000241071.6	580	1	12	2.06897	-1.6
ENSP00000241124.6	261	3	23	8.81226	-1.7
ENSP00000241125.3	435	1	14	3.21839	-3.4
ENSP00000241261.2	281	19	139	49.4662	-24.8
ENSP00000241274.3	977	1	14	1.43296	-1.6
ENSP00000241305.3	756	77	555	73.4127	-93.7
ENSP00000241312.4	3487	23	271	7.77172	-32
ENSP00000241337.4	218	86	210	96.3303	-76.5
ENSP00000241391.6	376	12	164	43.617	-20.6
ENSP00000241393.3	352	2	20	5.68182	-5.8
ENSP00000241416.7	513	3	38	7.40741	-1.8
ENSP00000241436.4	870	33	332	38.1609	-37
ENSP00000241453.7	993	5	43	4.33031	-14
ENSP00000241463.5	242	2	16	6.61157	-8.6
ENSP00000241502.3	318	28	206	64.7799	-45.8
ENSP00000241527.6	381	27	206	54.0682	-27.7
ENSP00000241600.5	296	32	254	85.8108	-38.8
ENSP00000241704.7	1224	390	1105	90.2778	-279.7
ENSP00000241802.5	255	6	67	26.2745	-22.5
ENSP00000241891.5	478	4	23	4.81172	-4.1
ENSP00000242057.4	848	37	388	45.7547	-51.2
ENSP00000242059.5	414	80	373	90.0966	-106.8
ENSP00000242066.5	459	5	80	17.4292	-18.6
ENSP00000242067.6	887	25	302	34.0474	-30
ENSP00000242104.5	109	1	28	25.6881	-1.6
ENSP00000242108.4	569	30	340	59.754	-36.4
ENSP00000242140.6	483	11	155	32.0911	-15
ENSP00000242152.2	97	1	8	8.24742	-6.1
ENSP00000242159.3	230	9	83	36.087	-11.7
ENSP00000242208.4	426	45	334	78.4038	-44.1
ENSP00000242209.4	570	100	455	79.8246	-92.4
ENSP00000242248.5	494	17	188	38.0567	-23
ENSP00000242249.4	148	2	14	9.45946	-9
ENSP00000242257.8	246	10	106	43.0894	-22.8
ENSP00000242261.5	202	1	9	4.45545	-6
ENSP00000242275.6	297	11	113	38.0471	-26.8
ENSP00000242284.6	218	52	184	84.4037	-63.6
ENSP00000242285.6	248	45	178	71.7742	-48.9
ENSP00000242315.3	400	2	20	5	-1.6
ENSP00000242317.4	699	8	111	15.8798	-20
ENSP00000242323.8	386	28	293	75.9067	-45.4
ENSP00000242338.4	372	11	126	33.871	-17.8
ENSP00000242351.5	902	158	791	87.694	-143.1
ENSP00000242375.3	326	8	53	16.2577	-20.7
ENSP00000242465.3	158	7	61	38.6076	-17.4
ENSP00000242480.3	476	6	62	13.0252	-10.3
ENSP00000242505.6	582	1	9	1.54639	-2
ENSP00000242576.3	313	15	136	43.4505	-23.1
ENSP00000242577.6	89	26	70	78.6517	-54.2
ENSP00000242591.5	676	74	494	73.0769	-71.2
ENSP00000242592.4	412	64	377	91.5049	-92.6
ENSP00000242607.8	273	12	98	35.8974	-20.2
ENSP00000242719.3	154	5	73	47.4026	-21.8
ENSP00000242728.4	482	11	116	24.0664	-15
ENSP00000242729.2	243	3	39	16.0494	-5.5
ENSP00000242737.5	181	18	138	76.2431	-28.1
ENSP00000242770.5	220	16	169	76.8182	-42.7
ENSP00000242776.3	427	169	372	87.1194	-129.1
ENSP00000242783.7	942	108	706	74.9469	-111.8
ENSP00000242784.3	176	34	150	85.2273	-70
ENSP00000242786.4	835	55	444	53.1737	-65.8
ENSP00000242804.4	627	11	116	18.5008	-11.3
ENSP00000242810.6	600	17	196	32.6667	-15.2
ENSP00000242839.5	1465	24	281	19.1809	-23.2
ENSP00000242848.4	1668	115	758	45.4436	-76.7
ENSP00000242872.3	269	10	121	44.9814	-15
ENSP00000242994.3	331	2	38	11.4804	-1.7
ENSP00000243040.6	66	9	58	87.8788	-26.5
ENSP00000243045.5	153	6	57	37.2549	-12.3
ENSP00000243050.1	598	3	32	5.35117	-7.3
ENSP00000243052.3	536	11	143	26.6791	-19.1
ENSP00000243056.3	330	3	48	14.5455	-15
ENSP00000243067.4	264	29	211	79.9242	-50.8
ENSP00000243077.3	4544	555	3434	75.5722	-318.4
ENSP00000243103.3	282	7	116	41.1348	-15
ENSP00000243108.4	235	7	76	32.3404	-15
ENSP00000243112.5	177	6	94	53.1073	-15
ENSP00000243167.8	579	51	469	81.0017	-77
ENSP00000243189.7	290	5	64	22.069	-15.8
ENSP00000243219.3	87	6	57	65.5172	-27.7
ENSP00000243222.4	680	12	157	23.0882	-25.6
ENSP00000243253.3	476	35	209	43.9076	-52.8
ENSP00000243286.3	200	54	172	86	-124.6
ENSP00000243298.2	201	8	68	33.8308	-22.6
ENSP00000243314.5	315	8	91	28.8889	-15
ENSP00000243326.4	2472	178	1656	66.9903	-129.6
ENSP00000243344.7	1316	93	845	64.2097	-60.3
ENSP00000243346.5	307	61	288	93.8111	-60.3
ENSP00000243347.3	277	24	176	63.5379	-58.3
ENSP00000243349.7	493	2	31	6.28803	-1.9
ENSP00000243389.3	476	2	23	4.83193	-8.8
ENSP00000243440.1	127	1	6	4.72441	-2.5
ENSP00000243457.2	427	2	39	9.13349	-1.3
ENSP00000243498.5	439	29	247	56.2642	-49.8
ENSP00000243501.5	189	15	138	73.0159	-18.6
ENSP00000243562.10	957	39	435	45.4545	-39.3
ENSP00000243563.2	282	61	186	65.9574	-93
ENSP00000243578.2	175	3	62	35.4286	-15
ENSP00000243583.5	503	49	390	77.5348	-58.5
ENSP00000243611.5	252	17	144	57.1429	-50.7
ENSP00000243639.4	127	4	36	28.3465	-15
ENSP00000243643.3	555	11	122	21.982	-11.9
ENSP00000243644.3	532	7	94	17.6692	-20.8
ENSP00000243662.5	211	16	140	66.3507	-27.7
ENSP00000243706.4	603	44	426	70.6468	-40.2
ENSP00000243776.6	775	41	415	53.5484	-49.2
ENSP00000243786.2	366	3	29	7.9235	-2.9
ENSP00000243810.7	555	42	349	62.8829	-52.1
ENSP00000243878.4	346	6	71	20.5202	-12
ENSP00000243893.6	50	5	28	56	-17
ENSP00000243896.2	365	4	62	16.9863	-16.4
ENSP00000243903.4	607	42	401	66.0626	-49.7
ENSP00000243913.4	308	1	15	4.87013	-1.8
ENSP00000243914.3	663	12	114	17.1946	-15.4
ENSP00000243918.5	156	1	9	5.76923	-6.6
ENSP00000243924.3	117	6	55	47.0085	-15.1
ENSP00000243938.4	231	2	26	11.2554	-1.6
ENSP00000243964.4	1116	22	188	16.8459	-19.2
ENSP00000243967.4	592	4	80	13.5135	-10.6
ENSP00000243983.5	499	25	248	49.6994	-35.4
ENSP00000243997.3	51	7	35	68.6275	-14.4
ENSP00000244007.3	1291	113	923	71.495	-146.5
ENSP00000244020.3	344	67	203	59.0116	-92.6
ENSP00000244040.3	194	28	162	83.5052	-43.9
ENSP00000244043.3	500	31	274	54.8	-34.2
ENSP00000244050.2	264	2	17	6.43939	-7.9
ENSP00000244051.1	460	64	419	91.087	-60.3
ENSP00000244061.2	228	33	212	92.9825	-74.3
ENSP00000244096.3	369	11	109	29.5393	-26.1
ENSP00000244137.5	493	69	373	75.6592	-95.9
ENSP00000244204.5	344	126	339	98.5465	-120.6
ENSP00000244217.5	176	19	156	88.6364	-30.5
ENSP00000244221.8	123	5	61	49.5935	-9.6
ENSP00000244227.3	155	11	65	41.9355	-47.2
ENSP00000244230.2	681	56	375	55.0661	-75.8
ENSP00000244241.4	197	2	36	18.2741	-10.9
ENSP00000244289.3	1076	137	880	81.7844	-115.2
ENSP00000244291.6	430	4	75	17.4419	-20.6
ENSP00000244295.8	326	2	26	7.97546	-1.9
ENSP00000244296.2	426	3	25	5.86854	-10.4
ENSP00000244303.6	600	9	73	12.1667	-12.8
ENSP00000244314.5	463	12	134	28.9417	-11.5
ENSP00000244333.2	346	25	196	56.6474	-64.4
ENSP00000244336.5	349	4	73	20.9169	-15.2
ENSP00000244360.6	420	6	126	30	-15
ENSP00000244364.6	5171	530	3933	76.0588	-226.5
ENSP00000244426.6	447	16	196	43.8479	-34
ENSP00000244458.2	444	41	296	66.6667	-45.1
ENSP00000244496.5	259	24	180	69.4981	-30.6
ENSP00000244513.6	526	6	53	10.076	-10.9
ENSP00000244519.2	584	31	333	57.0205	-54.2
ENSP00000244520.5	159	9	42	26.4151	-29.2
ENSP00000244533.3	1464	30	362	24.7268	-33.2
ENSP00000244534.6	221	67	129	58.371	-86
ENSP00000244537.6	103	80	88	85.4369	-105.8
ENSP00000244546.4	738	42	461	62.4661	-69.5
ENSP00000244565.3	518	3	43	8.30116	-1.5
ENSP00000244571.4	985	95	784	79.5939	-120.5
ENSP00000244573.4	215	28	82	38.1395	-46.2
ENSP00000244576.4	358	10	87	24.3017	-25.2
ENSP00000244645.3	441	2	39	8.84354	-1.1
ENSP00000244669.2	224	15	124	55.3571	-29.1
ENSP00000244670.8	248	4	49	19.7581	-14.2
ENSP00000244709.3	234	3	25	10.6838	-5
ENSP00000244711.3	185	8	75	40.5405	-26.9
ENSP00000244728.5	957	16	163	17.0324	-17.1
ENSP00000244741.6	164	12	97	59.1463	-25.5
ENSP00000244745.1	474	22	249	52.5316	-37.6
ENSP00000244751.2	593	11	137	23.1029	-30.1
ENSP00000244763.4	286	22	141	49.3007	-40
ENSP00000244766.2	142	1	6	4.22535	-4
ENSP00000244769.3	815	41	405	49.6933	-41.2
ENSP00000244776.7	341	70	253	74.1935	-67
ENSP00000244777.2	114	8	73	64.0351	-16.4
ENSP00000244815.5	784	143	649	82.7806	-184.7
ENSP00000244891.3	309	2	8	2.589	-8.6
ENSP00000244926.3	90	19	67	74.4444	-37.3
ENSP00000244930.4	95	3	38	40	-11.3
ENSP00000245046.2	261	23	175	67.0498	-44.6
ENSP00000245105.3	1336	24	324	24.2515	-35.5
ENSP00000245121.4	466	14	92	19.7425	-20.3
ENSP00000245157.5	721	38	324	44.9376	-40
ENSP00000245185.5	61	27	61	100	-58.6
ENSP00000245206.5	430	109	397	92.3256	-98.1
ENSP00000245222.3	654	17	209	31.9572	-34.1
ENSP00000245255.3	861	7	77	8.94309	-9.2
ENSP00000245304.3	183	21	139	75.9563	-43.6
ENSP00000245382.5	521	5	68	13.0518	-5.5
ENSP00000245407.3	557	4	51	9.15619	-15
ENSP00000245414.4	325	12	134	41.2308	-22.7
ENSP00000245418.2	470	40	279	59.3617	-65.9
ENSP00000245441.5	2133	89	900	42.1941	-40.4
ENSP00000245448.6	127	6	60	47.2441	-8.3
ENSP00000245451.4	408	1	6	1.47059	-1.8
ENSP00000245457.5	358	3	23	6.42458	-9.4
ENSP00000245458.7	56	17	39	69.6429	-27.1
ENSP00000245479.2	509	27	221	43.4185	-58.3
ENSP00000245503.5	1941	335	1539	79.289	-472.2
ENSP00000245539.6	242	37	188	77.686	-45.8
ENSP00000245543.1	198	7	98	49.4949	-15
ENSP00000245544.4	656	61	410	62.5	-65.9
ENSP00000245551.5	256	34	184	71.875	-38.3
ENSP00000245552.2	201	43	171	85.0746	-48.9
ENSP00000245564.3	570	46	365	64.0351	-68.1
ENSP00000245615.1	472	19	157	33.2627	-59
ENSP00000245618.4	596	61	480	80.5369	-75.4
ENSP00000245620.9	632	9	119	18.8291	-15
ENSP00000245621.4	464	7	103	22.1983	-15
ENSP00000245663.3	589	9	102	17.3175	-19.6
ENSP00000245680.2	523	2	26	4.97132	-12.8
ENSP00000245787.4	225	3	19	8.44444	-12.9
ENSP00000245796.6	1056	55	522	49.4318	-57.7
ENSP00000245812.2	221	12	123	55.6561	-26.7
ENSP00000245816.3	277	34	157	56.6787	-58.7
ENSP00000245817.2	254	2	18	7.08661	-10.1
ENSP00000245838.8	1593	151	1058	66.4156	-114
ENSP00000245865.5	234	15	158	67.5214	-33.6
ENSP00000245903.2	193	9	85	44.0415	-19.3
ENSP00000245907.4	1663	1029	1611	96.8731	-605.2
ENSP00000245908.5	576	19	234	40.625	-22.6
ENSP00000245919.3	338	2	35	10.355	-9.7
ENSP00000245923.3	545	8	80	14.6789	-23.1
ENSP00000245925.3	649	130	524	80.7396	-156.7
ENSP00000245932.5	380	104	286	75.2632	-123.7
ENSP00000245934.7	1274	160	1026	80.5338	-101.4
ENSP00000245957.5	1237	11	112	9.05416	-19.3
ENSP00000245960.5	580	8	85	14.6552	-16.6
ENSP00000245983.2	120	1	18	15	-1.1
ENSP00000246006.4	652	40	377	57.8221	-53.4
ENSP00000246015.4	263	42	241	91.635	-40.5
ENSP00000246024.2	349	23	221	63.3238	-52.1
ENSP00000246041.2	200	18	128	64	-28.3
ENSP00000246043.4	1410	498	1242	88.0851	-277.9
ENSP00000246062.4	570	5	71	12.4561	-9.2
ENSP00000246069.6	165	105	161	97.5758	-131.1
ENSP00000246070.2	280	2	42	15	-3.4
ENSP00000246071.6	225	38	129	57.3333	-60.9
ENSP00000246090.5	90	1	7	7.77778	-1.5
ENSP00000246100.3	295	21	184	62.3729	-35.7
ENSP00000246104.5	307	2	30	9.77199	-1.8
ENSP00000246105.4	183	1	10	5.46448	-1.1
ENSP00000246108.3	65	4	39	60	-7.8
ENSP00000246112.3	572	6	73	12.7622	-17.7
ENSP00000246115.3	384	1	15	3.90625	-1.9
ENSP00000246117.3	563	44	312	55.4174	-73.8
ENSP00000246149.6	687	66	433	63.0277	-92.4
ENSP00000246151.4	211	33	175	82.9384	-43.7
ENSP00000246163.2	96	7	44	45.8333	-18
ENSP00000246166.2	437	27	203	46.4531	-32.6
ENSP00000246174.2	558	19	177	31.7204	-16.9
ENSP00000246186.6	645	6	76	11.7829	-21.7
ENSP00000246190.6	396	6	61	15.404	-11.8
ENSP00000246194.3	306	91	286	93.4641	-86.1
ENSP00000246229.4	496	4	43	8.66935	-11.5
ENSP00000246282.4	342	2	16	4.67836	-1.7
ENSP00000246314.6	626	74	442	70.607	-92.5
ENSP00000246337.4	367	73	339	92.3706	-70.5
ENSP00000246489.7	637	111	564	88.54	-131.9
ENSP00000246505.5	453	53	314	69.3157	-63.7
ENSP00000246515.1	103	2	34	33.0097	-21.7
ENSP00000246529.3	628	3	42	6.6879	-17.5
ENSP00000246532.1	355	7	64	18.0282	-19.5
ENSP00000246533.2	268	194	261	97.3881	-146.6
ENSP00000246535.1	358	21	218	60.8939	-40.6
ENSP00000246548.3	640	151	546	85.3125	-118.8
ENSP00000246549.2	330	2	17	5.15152	-4.5
ENSP00000246551.3	93	1	9	9.67742	-3.8
ENSP00000246553.2	300	1	7	2.33333	-2
ENSP00000246635.3	458	85	377	82.3144	-101.4
ENSP00000246639.2	425	22	131	30.8235	-41.9
ENSP00000246646.3	456	6	59	12.9386	-14.3
ENSP00000246662.4	623	55	430	69.0209	-94.2
ENSP00000246672.3	614	11	101	16.4495	-16.2
ENSP00000246747.4	184	33	154	83.6957	-75.4
ENSP00000246784.4	250	6	62	24.8	-12.8
ENSP00000246785.2	334	9	93	27.8443	-17.7
ENSP00000246792.2	218	23	175	80.2752	-55.1
ENSP00000246794.4	202	1	7	3.46535	-1.9
ENSP00000246801.2	592	7	47	7.93919	-9.2
ENSP00000246802.4	478	24	211	44.1423	-24.7
ENSP00000246841.3	674	6	69	10.2374	-12.6
ENSP00000246868.2	250	70	219	87.6	-75.1
ENSP00000246891.4	185	9	102	55.1351	-15
ENSP00000246895.4	62	1	30	48.3871	-8
ENSP00000246912.3	298	11	142	47.651	-44.7
ENSP00000246914.4	1243	44	465	37.4095	-57.9
ENSP00000246949.5	282	1	23	8.15603	-1.8
ENSP00000246957.5	704	203	658	93.4659	-152.6
ENSP00000247001.3	645	66	525	81.3953	-83.4
ENSP00000247003.3	483	33	328	67.9089	-43.5
ENSP00000247005.5	372	1	17	4.56989	-2.1
ENSP00000247020.3	211	17	129	61.1374	-46.8
ENSP00000247026.5	558	46	318	56.9892	-69.8
ENSP00000247087.4	1603	78	874	54.5228	-62.6
ENSP00000247138.5	396	3	63	15.9091	-15
ENSP00000247140.4	170	20	130	76.4706	-46.5
ENSP00000247153.3	469	41	286	60.9808	-49.9
ENSP00000247161.3	428	11	98	22.8972	-19.3
ENSP00000247178.5	492	14	151	30.6911	-35.6
ENSP00000247191.2	846	48	492	58.156	-45.4
ENSP00000247194.4	354	33	229	64.6893	-79
ENSP00000247207.6	639	343	586	91.7058	-208
ENSP00000247219.5	375	13	122	32.5333	-24.3
ENSP00000247225.6	441	16	111	25.1701	-28.3
ENSP00000247226.8	1219	66	669	54.8811	-55.4
ENSP00000247271.4	440	3	24	5.45455	-10.4
ENSP00000247291.3	150	29	124	82.6667	-60.6
ENSP00000247306.4	210	2	48	22.8571	-15
ENSP00000247461.4	592	186	527	89.0203	-187.2
ENSP00000247470.9	195	37	185	94.8718	-74.1
ENSP00000247655.3	63	17	55	87.3016	-37.8
ENSP00000247665.10	125	42	120	96	-77
ENSP00000247668.2	501	65	432	86.2275	-95.4
ENSP00000247781.4	757	288	700	92.4703	-241.1
ENSP00000247815.5	1087	16	231	21.2511	-22.5
ENSP00000247829.3	237	5	61	25.7384	-22.5
ENSP00000247833.7	460	26	298	64.7826	-43.9
ENSP00000247843.2	227	19	172	75.7709	-26.8
ENSP00000247866.4	105	2	23	21.9048	-11.6
ENSP00000247881.3	299	1	6	2.00669	-4.8
ENSP00000247930.4	831	20	217	26.1131	-22
ENSP00000247933.4	653	66	446	68.3002	-79
ENSP00000247956.5	595	16	111	18.6555	-17.3
ENSP00000247970.5	163	35	144	88.3436	-62
ENSP00000247977.3	326	7	106	32.5153	-15
ENSP00000247986.2	1029	11	151	14.6744	-18.9
ENSP00000248041.6	524	13	137	26.145	-22.1
ENSP00000248054.4	1130	94	867	76.7257	-61.4
ENSP00000248058.1	309	1	10	3.23625	-1.9
ENSP00000248070.5	864	154	750	86.8056	-99.7
ENSP00000248071.5	355	3	29	8.16901	-14.4
ENSP00000248073.2	320	1	6	1.875	-1.9
ENSP00000248098.3	190	46	164	86.3158	-70.7
ENSP00000248104.7	229	10	100	43.6681	-19.1
ENSP00000248114.6	205	15	110	53.6585	-36.4
ENSP00000248121.2	229	4	25	10.917	-13.4
ENSP00000248139.3	281	11	114	40.5694	-26.3
ENSP00000248142.6	920	45	499	54.2391	-37.4
ENSP00000248150.4	67	2	14	20.8955	-2.9
ENSP00000248211.6	573	2	21	3.66492	-1.4
ENSP00000248228.5	376	13	97	25.7979	-15
ENSP00000248244.4	712	23	307	43.118	-18.8
ENSP00000248248.3	547	35	363	66.362	-54.7
ENSP00000248306.3	603	20	306	50.7463	-26.3
ENSP00000248342.3	218	26	172	78.8991	-49.3
ENSP00000248378.4	110	2	16	14.5455	-13.7
ENSP00000248384.1	323	1	23	7.12074	-1.5
ENSP00000248420.5	758	50	394	51.9789	-63.3
ENSP00000248437.4	448	503	448	100	-438.8
ENSP00000248444.5	827	28	344	41.5961	-41.5
ENSP00000248450.4	434	29	308	70.9677	-55.8
ENSP00000248451.3	142	10	73	51.4085	-22.1
ENSP00000248550.7	785	2	19	2.42038	-1.3
ENSP00000248553.6	205	300	205	100	-296
ENSP00000248564.4	73	14	60	82.1918	-16.9
ENSP00000248566.2	70	1	8	11.4286	-4.4
ENSP00000248572.5	74	4	29	39.1892	-11.1
ENSP00000248594.6	780	94	626	80.2564	-102.4
ENSP00000248598.5	439	66	322	73.3485	-67.2
ENSP00000248600.1	313	2	29	9.26518	-2.3
ENSP00000248633.4	1283	116	828	64.5362	-83.5
ENSP00000248643.3	399	13	131	32.8321	-12.7
ENSP00000248668.4	771	3	44	5.70687	-10.1
ENSP00000248846.5	1819	49	592	32.5454	-52.1
ENSP00000248879.2	220	4	51	23.1818	-34.8
ENSP00000248899.6	339	56	273	80.531	-82
ENSP00000248901.6	394	20	206	52.2843	-21
ENSP00000248923.4	569	47	347	60.9842	-57.6
ENSP00000248924.6	419	16	203	48.4487	-29.8
ENSP00000248929.8	749	64	500	66.7557	-48.8
ENSP00000248933.6	1024	4	36	3.51562	-8.6
ENSP00000248958.4	221	29	185	83.7104	-60.6
ENSP00000248975.5	246	147	231	93.9024	-179.2
ENSP00000248983.5	378	4	31	8.20106	-10.6
ENSP00000249005.2	353	5	48	13.5977	-15
ENSP00000249007.4	317	1	8	2.52366	-1.5
ENSP00000249014.4	391	31	252	64.4501	-40.1
ENSP00000249016.4	422	3	42	9.95261	-1.7
ENSP00000249042.3	297	73	285	95.9596	-89.6
ENSP00000249044.2	433	6	72	16.6282	-12.3
ENSP00000249053.3	84	2	31	36.9048	-1.3
ENSP00000249064.4	279	21	159	56.9892	-48.2
ENSP00000249066.6	337	50	236	70.0297	-71.9
ENSP00000249071.6	192	65	177	92.1875	-58.4
ENSP00000249075.3	202	2	17	8.41584	-17.1
ENSP00000249079.2	217	1	13	5.99078	-1.3
ENSP00000249116.2	199	14	130	65.3266	-44.6
ENSP00000249209.4	149	9	69	46.3087	-32.6
ENSP00000249269.4	489	65	346	70.7566	-85
ENSP00000249270.7	568	59	392	69.0141	-72.8
ENSP00000249289.4	119	19	105	88.2353	-36.4
ENSP00000249299.2	96	17	95	98.9583	-36.2
ENSP00000249330.2	615	32	316	51.3821	-35.9
ENSP00000249344.2	834	24	259	31.0552	-23.8
ENSP00000249356.3	223	14	118	52.9148	-21
ENSP00000249363.3	653	3	31	4.74732	-1.7
ENSP00000249364.4	315	149	293	93.0159	-143.4
ENSP00000249373.3	787	5	76	9.65693	-9.2
ENSP00000249375.4	498	35	369	74.0964	-36.3
ENSP00000249377.4	313	20	150	47.9233	-24.2
ENSP00000249396.7	389	52	319	82.0051	-62.2
ENSP00000249440.2	432	3	20	4.62963	-3.1
ENSP00000249442.6	263	58	231	87.8327	-70.5
ENSP00000249499.6	352	7	68	19.3182	-14.6
ENSP00000249501.4	340	4	53	15.5882	-18.5
ENSP00000249504.5	338	4	56	16.568	-10.1
ENSP00000249601.4	698	19	218	31.2321	-19.6
ENSP00000249636.6	651	34	368	56.5284	-38.7
ENSP00000249647.3	211	42	181	85.782	-76.3
ENSP00000249700.4	351	42	282	80.3419	-62.6
ENSP00000249736.7	453	53	319	70.4194	-72.2
[truncated: 91,521 more rows]

## Sheet: CCRCC
accession_id	length	n_unique_peptide	n_AA_span,	%coverage	log10_pvalue
ENSP00000000233.5	180	53	172	95.5556	-106
ENSP00000000412.3	277	25	182	65.704	-58.7
ENSP00000000442.6	423	20	232	54.8463	-32
ENSP00000001008.4	459	87	407	88.671	-86.1
ENSP00000002125.4	441	49	360	81.6327	-53.3
ENSP00000002165.5	467	54	294	62.955	-67.7
ENSP00000002501.6	158	4	75	47.4684	-15
ENSP00000002596.5	307	5	55	17.9153	-11.1
ENSP00000002829.3	785	14	182	23.1847	-30.7
ENSP00000003084.6	1480	59	520	35.1351	-42.6
ENSP00000003100.8	509	45	358	70.334	-53.4
ENSP00000003302.4	1077	29	370	34.3547	-32.1
ENSP00000003583.8	287	2	26	9.05923	-1.6
ENSP00000003912.3	324	2	17	5.24691	-11.4
ENSP00000004103.3	235	3	41	17.4468	-6.9
ENSP00000004531.10	698	1	13	1.86246	-15
ENSP00000004982.3	160	23	154	96.25	-74.3
ENSP00000005082.9	606	6	58	9.57096	-9.4
ENSP00000005178.5	411	34	294	71.5328	-52.4
ENSP00000005180.4	94	1	6	6.38298	-3.7
ENSP00000005226.7	899	71	543	60.4004	-58.8
ENSP00000005257.2	206	26	133	64.5631	-69.1
ENSP00000005259.4	241	15	113	46.888	-35.1
ENSP00000005260.8	511	51	403	78.865	-51.8
ENSP00000005286.4	1024	16	165	16.1133	-16.9
ENSP00000005340.4	736	40	361	49.0489	-45.8
ENSP00000005374.6	114	7	69	60.5263	-35
ENSP00000005386.3	665	62	481	72.3308	-83
ENSP00000005558.4	451	7	93	20.6208	-15
ENSP00000005587.2	359	29	289	80.5014	-43.6
ENSP00000005756.5	317	2	12	3.78549	-1.9
ENSP00000006015.3	313	5	65	20.7668	-8.7
ENSP00000006053.6	397	4	44	11.0831	-15
ENSP00000006251.7	379	20	234	61.7414	-25.8
ENSP00000006275.3	173	9	109	63.0058	-18
ENSP00000006526.6	334	19	155	46.4072	-42.1
ENSP00000006658.6	802	60	557	69.4514	-87.5
ENSP00000006724.3	265	1	8	3.01887	-4.9
ENSP00000006750.4	229	1	20	8.73362	-1
ENSP00000006777.6	364	2	25	6.86813	-13
ENSP00000007264.2	312	4	34	10.8974	-6
ENSP00000007390.2	312	15	183	58.6538	-30.2
ENSP00000007414.3	842	30	339	40.2613	-29.7
ENSP00000007510.5	748	10	111	14.8396	-17.9
ENSP00000007516.2	156	24	122	78.2051	-47.8
ENSP00000007699.5	364	31	274	75.2747	-40.8
ENSP00000007708.3	343	38	284	82.7988	-51.9
ENSP00000007722.7	1066	62	531	49.8124	-62.4
ENSP00000007735.3	404	1	7	1.73267	-3.2
ENSP00000007969.8	343	3	31	9.0379	-1.3
ENSP00000008180.9	168	12	93	55.3571	-33.5
ENSP00000008391.4	452	4	40	8.84956	-6.5
ENSP00000008440.9	207	1	18	8.69565	-1.7
ENSP00000008527.5	586	6	48	8.19113	-12.7
ENSP00000008938.3	196	6	91	46.4286	-25.4
ENSP00000009041.7	234	8	85	36.3248	-25.3
ENSP00000009105.1	476	2	10	2.10084	-12.3
ENSP00000009180.4	228	25	140	61.4035	-42.9
ENSP00000009530.7	296	31	201	67.9054	-38.5
ENSP00000009589.3	119	11	58	48.7395	-32.3
ENSP00000010132.5	520	3	23	4.42308	-1.3
ENSP00000010299.6	341	14	104	30.4985	-20.5
ENSP00000010404.2	155	11	80	51.6129	-28.7
ENSP00000011292.3	419	1	7	1.67064	-1.4
ENSP00000011473.2	259	10	82	31.6602	-28.8
ENSP00000011619.3	729	53	373	51.166	-37.5
ENSP00000011653.4	458	16	150	32.7511	-40
ENSP00000011684.7	790	5	63	7.97468	-9.9
ENSP00000011691.4	77	2	20	25.974	-14.2
ENSP00000011700.6	3210	175	1600	49.8442	-82.8
ENSP00000011898.5	239	11	132	55.2301	-31.1
ENSP00000011989.8	520	34	255	49.0385	-49.4
ENSP00000012049.4	382	12	126	32.9843	-45.8
ENSP00000012134.2	2446	27	293	11.9787	-30.1
ENSP00000012443.4	499	54	344	68.9379	-78.1
ENSP00000013034.3	177	42	155	87.5706	-78.3
ENSP00000013070.6	425	37	303	71.2941	-70.7
ENSP00000013125.4	846	51	469	55.4374	-53.9
ENSP00000013222.5	263	8	74	28.1369	-25.9
ENSP00000013807.4	323	11	106	32.8173	-17.3
ENSP00000013894.2	44	1	16	36.3636	-1.1
ENSP00000014112.5	531	125	439	82.6742	-154.8
ENSP00000014914.6	357	9	110	30.8123	-27.2
ENSP00000014930.4	189	44	173	91.5344	-59.7
ENSP00000014935.3	302	7	104	34.4371	-15
ENSP00000015877.6	701	26	262	37.3752	-52.6
ENSP00000016171.6	410	14	176	42.9268	-31.1
ENSP00000016946.3	1765	125	928	52.5779	-89.2
ENSP00000017003.2	865	13	121	13.9884	-15.2
ENSP00000019019.2	327	12	146	44.6483	-34.2
ENSP00000019317.4	655	62	434	66.2595	-42.7
ENSP00000020673.5	1024	11	129	12.5977	-18.1
ENSP00000020926.3	426	3	22	5.16432	-1.8
ENSP00000020945.1	268	3	25	9.32836	-7.9
ENSP00000022615.4	283	50	225	79.5053	-98.5
ENSP00000023064.3	487	8	119	24.4353	-11.7
ENSP00000023939.5	336	26	202	60.119	-67.7
ENSP00000024061.3	798	8	129	16.1654	-12
ENSP00000025008.5	1594	108	953	59.7867	-73
ENSP00000025301.2	1901	95	834	43.8716	-60.3
ENSP00000025399.6	363	54	341	93.9394	-103
ENSP00000026218.5	760	19	234	30.7895	-19.1
ENSP00000027335.3	832	21	265	31.851	-31.7
ENSP00000028008.5	71	3	20	28.169	-15.1
ENSP00000029410.5	327	18	153	46.789	-41.7
ENSP00000033079.3	915	12	176	19.235	-13.1
ENSP00000034275.7	499	43	347	69.5391	-68.1
ENSP00000035307.2	772	17	142	18.3938	-15.2
ENSP00000037243.2	117	14	98	83.7607	-25.3
ENSP00000037502.5	504	14	139	27.5794	-26.4
ENSP00000037869.3	138	18	117	84.7826	-53.5
ENSP00000038176.3	917	35	385	41.9847	-38
ENSP00000039007.4	354	6	64	18.0791	-5.3
ENSP00000039989.4	1141	30	355	31.1131	-22.3
ENSP00000040584.4	242	3	24	9.91736	-9.9
ENSP00000040663.5	369	46	346	93.7669	-74.7
ENSP00000040738.5	3051	197	1580	51.7863	-141.4
ENSP00000040877.1	1621	50	578	35.657	-37.5
ENSP00000042381.4	1219	71	646	52.9943	-54.7
ENSP00000042931.1	509	5	36	7.07269	-8.6
ENSP00000043402.7	473	4	35	7.39958	-10.6
ENSP00000044462.7	261	62	218	83.5249	-86.2
ENSP00000045083.2	946	8	98	10.3594	-22.9
ENSP00000045347.7	458	5	30	6.55022	-9.9
ENSP00000046640.4	367	2	21	5.72207	-2.7
ENSP00000046794.5	533	43	330	61.9137	-48.9
ENSP00000052569.6	454	35	347	76.4317	-61.6
ENSP00000052754.5	359	77	312	86.9081	-147.6
ENSP00000053243.1	184	1	12	6.52174	-13
ENSP00000053468.3	201	22	162	80.597	-58.6
ENSP00000053469.4	201	1	8	3.9801	-1.5
ENSP00000053867.2	593	61	337	56.8297	-67.3
ENSP00000054216.5	245	4	36	14.6939	-6.7
ENSP00000054650.4	239	2	17	7.11297	-2
ENSP00000054666.6	100	19	58	58	-54.3
ENSP00000054668.5	139	1	8	5.7554	-5
ENSP00000054950.4	331	42	231	69.7885	-81.6
ENSP00000055077.3	354	37	288	81.3559	-50.5
ENSP00000055163.7	2236	109	1045	46.7352	-56.8
ENSP00000055335.6	799	1	6	0.750939	-1.1
ENSP00000055682.5	1516	9	136	8.97098	-9.5
ENSP00000056217.5	1597	101	910	56.9818	-84.6
ENSP00000056233.3	694	1	11	1.58501	-1.1
ENSP00000057513.3	325	5	47	14.4615	-9.1
ENSP00000060969.6	207	13	116	56.0386	-18.4
ENSP00000061240.2	1013	12	141	13.9191	-23.5
ENSP00000064724.4	207	2	37	17.8744	-1.6
ENSP00000064778.4	244	4	62	25.4098	-15
ENSP00000064780.2	430	4	98	22.7907	-2.1
ENSP00000066544.3	824	61	549	66.6262	-47.7
ENSP00000070846.6	881	89	680	77.185	-81.9
ENSP00000072516.3	570	18	185	32.4561	-17.5
ENSP00000072644.1	306	6	45	14.7059	-20.6
ENSP00000072869.4	626	9	99	15.8147	-9.6
ENSP00000074304.5	977	74	590	60.3889	-55.9
ENSP00000075120.7	496	10	101	20.3629	-25.3
ENSP00000075322.6	863	48	490	56.7787	-67.9
ENSP00000075430.7	867	54	484	55.8247	-49.9
ENSP00000075503.3	422	1	13	3.08057	-1.3
ENSP00000078429.3	359	46	301	83.844	-62.2
ENSP00000078445.1	461	6	57	12.3644	-9.1
ENSP00000078527.4	493	1	6	1.21704	-1.8
ENSP00000080059.7	991	52	629	63.4712	-42.8
ENSP00000081029.3	323	42	248	76.7802	-54.9
ENSP00000083182.3	585	8	77	13.1624	-19.7
ENSP00000084795.5	190	19	95	50	-36.5
ENSP00000084798.3	328	4	28	8.53659	-5.6
ENSP00000085068.2	221	52	187	84.6154	-81.9
ENSP00000085079.6	550	49	346	62.9091	-60
ENSP00000085219.4	847	1	11	1.2987	-1
ENSP00000086933.2	205	3	33	16.0976	-9.9
ENSP00000155093.3	801	6	60	7.49064	-15.8
ENSP00000155674.5	393	40	298	75.827	-75.7
ENSP00000155840.2	676	4	31	4.5858	-8.1
ENSP00000155858.5	1165	19	211	18.1116	-12.2
ENSP00000155926.4	343	1	7	2.04082	-1.1
ENSP00000156084.4	571	8	102	17.8634	-13.8
ENSP00000156109.5	476	44	391	82.1429	-51.3
ENSP00000156471.5	1485	123	936	63.0303	-72.8
ENSP00000156499.3	251	1	24	9.56175	-1.4
ENSP00000156626.6	600	7	80	13.3333	-11.1
ENSP00000156825.2	259	23	213	82.2394	-44.9
ENSP00000157600.3	365	55	321	87.9452	-100.6
ENSP00000157812.1	418	93	386	92.3445	-125.4
ENSP00000158009.4	324	6	56	17.284	-9.1
ENSP00000158166.5	520	15	126	24.2308	-22.5
ENSP00000158526.9	260	21	136	52.3077	-44
ENSP00000158762.3	740	24	303	40.9459	-36.2
ENSP00000158771.4	239	7	79	33.0544	-15
ENSP00000159060.2	568	2	16	2.8169	-3.9
ENSP00000159087.4	1232	19	223	18.1006	-18.7
ENSP00000159111.3	1096	28	283	25.8212	-18.4
ENSP00000159647.5	643	11	119	18.507	-9.1
ENSP00000160262.3	547	18	194	35.4662	-36.6
ENSP00000160298.3	1249	103	858	68.695	-62.9
ENSP00000160373.3	1663	58	547	32.8924	-35.9
ENSP00000160382.5	426	16	151	35.446	-26.3
ENSP00000160740.3	1606	54	710	44.2092	-60.9
ENSP00000160827.5	665	35	386	58.0451	-38.6
ENSP00000161559.6	526	9	176	33.4601	-33.5
ENSP00000161863.4	1430	133	1008	70.4895	-82.6
ENSP00000162044.7	479	4	70	14.6138	-15
ENSP00000162330.5	870	79	581	66.7816	-80.1
ENSP00000162391.3	574	9	125	21.777	-22.8
ENSP00000162749.2	455	3	25	5.49451	-5.9
ENSP00000163416.2	731	76	628	85.9097	-71.6
ENSP00000163678.6	205	1	14	6.82927	-8.3
ENSP00000164024.4	3312	29	321	9.69203	-17.2
ENSP00000164133.2	497	24	242	48.6922	-34.7
ENSP00000164139.3	842	116	649	77.0784	-104.7
ENSP00000164227.5	454	14	181	39.8678	-22.6
ENSP00000164247.1	367	29	278	75.7493	-60.2
ENSP00000164305.5	554	7	104	18.7726	-15
ENSP00000164640.4	769	7	76	9.88296	-8.9
ENSP00000165698.5	201	3	44	21.8905	-1.7
ENSP00000166139.3	263	7	80	30.4183	-24.8
ENSP00000166244.3	1005	8	113	11.2438	-8.8
ENSP00000166345.3	432	19	224	51.8519	-56
ENSP00000166534.4	535	60	405	75.7009	-81.1
ENSP00000167106.4	365	6	56	15.3425	-15
ENSP00000167218.5	221	8	93	42.0814	-13.4
ENSP00000167462.5	1015	106	787	77.5369	-95.2
ENSP00000167586.6	472	31	237	50.2119	-36.6
ENSP00000167588.3	424	16	140	33.0189	-16.4
ENSP00000167825.5	611	41	330	54.0098	-61.5
ENSP00000168148.3	211	13	100	47.3934	-34.7
ENSP00000168216.6	261	95	243	93.1034	-122.5
ENSP00000168977.1	230	3	54	23.4783	-14.6
ENSP00000169293.6	380	15	166	43.6842	-48
ENSP00000169298.3	406	17	187	46.0591	-33.2
ENSP00000169551.6	248	18	132	53.2258	-31.4
ENSP00000170150.3	458	1	17	3.71179	-1.8
ENSP00000170168.3	1221	8	98	8.02621	-6.4
ENSP00000170447.7	416	26	230	55.2885	-30.4
ENSP00000170564.1	931	35	362	38.8829	-35.6
ENSP00000171111.4	624	33	342	54.8077	-43.1
ENSP00000171757.2	339	1	12	3.53982	-2.5
ENSP00000171887.4	1735	274	1596	91.9885	-282.6
ENSP00000172229.3	427	11	142	33.2553	-46.7
ENSP00000172853.10	6669	137	1498	22.4621	-32.2
ENSP00000173229.2	604	8	107	17.7152	-11.5
ENSP00000173527.5	298	41	286	95.9732	-71
ENSP00000173898.7	1431	7	91	6.35919	-16.2
ENSP00000174618.4	582	7	59	10.1375	-15
ENSP00000174653.3	418	33	275	65.7895	-53.8
ENSP00000175091.4	233	4	36	15.4506	-12.8
ENSP00000175238.5	754	3	60	7.95756	-2
ENSP00000175506.4	561	46	442	78.7879	-58.4
ENSP00000175756.5	460	20	212	46.087	-36.3
ENSP00000176183.5	419	1	8	1.90931	-4
ENSP00000176195.3	121	1	14	11.5702	-2
ENSP00000176643.6	485	53	285	58.7629	-71.7
ENSP00000176763.5	968	88	658	67.9752	-93.9
ENSP00000177648.9	1244	24	261	20.9807	-23.5
ENSP00000177694.1	535	7	91	17.0093	-14
ENSP00000177742.3	225	22	181	80.4444	-40.6
ENSP00000178638.3	354	30	219	61.8644	-55.2
ENSP00000178640.5	448	15	168	37.5	-28.9
ENSP00000179259.4	270	28	213	78.8889	-38.8
ENSP00000180166.5	211	1	16	7.58294	-1.3
ENSP00000180173.4	660	7	76	11.5152	-10.2
ENSP00000181383.4	423	31	276	65.2482	-51
ENSP00000181796.2	306	22	174	56.8627	-39.7
ENSP00000181839.4	1512	79	727	48.082	-73.5
ENSP00000182377.4	515	3	28	5.43689	-3.5
ENSP00000182527.3	370	3	34	9.18919	-15
ENSP00000183936.4	729	5	80	10.9739	-12.9
ENSP00000184266.2	129	20	91	70.5426	-24.9
ENSP00000184956.5	1181	31	435	36.8332	-32.1
ENSP00000185150.4	483	49	374	77.4327	-52.7
ENSP00000185206.6	410	34	301	73.4146	-52
ENSP00000185942.6	709	20	198	27.9267	-27.7
ENSP00000186436.5	1883	37	446	23.6856	-29.2
ENSP00000187397.4	812	6	41	5.04926	-11.3
ENSP00000187762.1	299	4	35	11.7057	-10.6
ENSP00000187879.6	451	6	64	14.1907	-4.2
ENSP00000187910.3	424	3	23	5.42453	-4
ENSP00000188312.2	396	22	259	65.404	-37.4
ENSP00000188376.5	361	75	307	85.0416	-102.8
ENSP00000188403.7	482	7	108	22.4066	-22.4
ENSP00000188790.4	760	19	201	26.4474	-16.4
ENSP00000189444.6	899	66	565	62.8476	-75
ENSP00000190165.2	472	2	18	3.81356	-5.8
ENSP00000190611.4	934	32	360	38.5439	-20.2
ENSP00000190983.4	250	12	120	48	-26.4
ENSP00000191018.5	480	69	301	62.7083	-107.2
ENSP00000192314.6	398	8	63	15.8291	-9
ENSP00000192788.5	1440	62	552	38.3333	-36.7
ENSP00000193322.3	334	12	101	30.2395	-25.9
ENSP00000193391.6	1241	4	44	3.54553	-11.5
ENSP00000193403.6	892	316	837	93.8341	-308.5
ENSP00000194118.4	515	3	36	6.99029	-2.8
ENSP00000194130.2	595	4	57	9.57983	-15
ENSP00000194152.1	795	6	67	8.42767	-15
ENSP00000194155.4	798	6	68	8.5213	-18.4
ENSP00000194214.5	144	7	103	71.5278	-34.2
ENSP00000194530.3	418	2	22	5.26316	-5.2
ENSP00000194672.7	147	1	16	10.8844	-1.1
ENSP00000194900.4	849	45	447	52.6502	-60.3
ENSP00000195173.5	1057	46	420	39.7351	-36.9
ENSP00000195649.6	902	11	100	11.0865	-36.1
ENSP00000195654.3	2465	52	514	20.8519	-27.7
ENSP00000196061.4	727	72	556	76.4787	-81.7
ENSP00000196169.3	651	53	445	68.3564	-49.9
ENSP00000196371.5	520	96	421	80.9615	-127.5
ENSP00000196482.3	553	8	97	17.5407	-15.6
ENSP00000196489.2	594	7	86	14.4781	-11.4
ENSP00000196551.3	204	48	166	81.3725	-71.2
ENSP00000197268.8	622	3	31	4.98392	-13.6
ENSP00000198536.2	303	5	52	17.1617	-12
ENSP00000198767.7	651	16	146	22.427	-25
ENSP00000198801.5	334	3	36	10.7784	-1.7
ENSP00000198939.6	927	60	470	50.7012	-78.9
ENSP00000199280.3	271	4	33	12.1771	-31.7
ENSP00000199320.4	313	24	199	63.5783	-38.2
ENSP00000199389.6	630	8	86	13.6508	-18.3
ENSP00000199447.4	588	4	50	8.5034	-10.7
ENSP00000199448.4	224	28	151	67.4107	-52.7
ENSP00000199706.7	256	28	215	83.9844	-45.6
ENSP00000199708.2	142	12	107	75.3521	-24.3
ENSP00000199764.6	344	1	21	6.10465	-13.6
ENSP00000199814.4	420	32	248	59.0476	-87.9
ENSP00000199936.4	387	11	156	40.3101	-25
ENSP00000199940.6	559	34	304	54.3828	-64.9
ENSP00000200135.3	779	59	533	68.4211	-110.8
ENSP00000200181.3	1822	143	1195	65.5873	-121.7
ENSP00000200453.4	674	1	7	1.03858	-3.2
ENSP00000200457.4	476	68	447	93.9076	-101.6
ENSP00000200557.6	769	2	32	4.16125	-9.4
ENSP00000200639.4	410	37	239	58.2927	-47.5
ENSP00000200652.3	551	15	131	23.775	-23.2
ENSP00000200676.3	493	16	146	29.6146	-35.7
ENSP00000200691.5	68	5	54	79.4118	-22.8
ENSP00000201031.2	450	6	57	12.6667	-6.5
ENSP00000201586.2	365	9	77	21.0959	-10.5
ENSP00000201647.5	723	36	419	57.953	-27.2
ENSP00000201943.5	458	4	25	5.45852	-10.3
ENSP00000201963.3	845	9	109	12.8994	-14.5
ENSP00000201979.2	298	5	39	13.0872	-15
ENSP00000202017.4	133	5	49	36.8421	-16.4
ENSP00000202028.5	779	115	641	82.285	-145.2
ENSP00000202556.9	1090	74	516	47.3394	-76.5
ENSP00000202625.2	706	3	31	4.39093	-2.9
ENSP00000202677.6	1873	112	1054	56.2734	-119.6
ENSP00000202773.9	288	42	170	59.0278	-68.1
ENSP00000202816.1	851	55	455	53.4665	-40
ENSP00000202831.3	584	1	9	1.5411	-12.7
ENSP00000202834.7	120	4	42	35	-15
ENSP00000202917.5	400	27	221	55.25	-46.9
ENSP00000202967.4	314	8	107	34.0764	-12.3
ENSP00000203001.2	497	47	353	71.0262	-49.9
ENSP00000203407.5	480	122	375	78.125	-137
ENSP00000203556.3	970	53	534	55.0515	-44.8
ENSP00000203629.2	525	3	33	6.28571	-20.4
ENSP00000203630.5	248	17	137	55.2419	-40.5
ENSP00000203664.5	234	5	50	21.3675	-9.6
ENSP00000203786.8	946	77	623	65.8562	-71.3
ENSP00000204005.10	1587	122	968	60.9956	-102.7
ENSP00000204517.6	338	17	157	46.4497	-26.5
ENSP00000204549.4	485	11	111	22.8866	-11.4
ENSP00000204566.2	308	30	241	78.2468	-36.1
ENSP00000204604.1	955	12	136	14.2408	-17.6
ENSP00000204637.2	153	1	11	7.18954	-1.2
ENSP00000204679.4	305	10	129	42.2951	-42
ENSP00000204726.3	1498	179	1200	80.1068	-167.6
ENSP00000204801.7	360	16	168	46.6667	-28.7
ENSP00000204961.4	346	13	158	45.6647	-42
ENSP00000205061.5	1203	122	850	70.6567	-154.5
ENSP00000205135.3	1254	21	188	14.992	-26.4
ENSP00000205143.3	618	1	12	1.94175	-1.3
ENSP00000205194.3	206	5	50	24.2718	-26.7
ENSP00000205214.6	1098	10	130	11.8397	-21.3
ENSP00000205386.4	1761	25	327	18.569	-25.9
ENSP00000205402.3	509	114	444	87.2299	-129.1
ENSP00000205557.7	1503	66	614	40.8516	-57.7
ENSP00000205636.3	183	2	17	9.28962	-3.8
ENSP00000205948.6	345	98	266	77.1014	-105.5
ENSP00000206020.3	227	24	146	64.3172	-43.8
ENSP00000206249.3	595	3	48	8.06723	-2.1
ENSP00000206262.1	210	1	7	3.33333	-1.2
ENSP00000206380.3	257	6	78	30.3502	-22.9
ENSP00000206423.3	950	43	447	47.0526	-45.6
ENSP00000206446.4	136	8	110	80.8824	-29.3
ENSP00000206451.6	249	70	211	84.739	-90.1
ENSP00000206474.7	363	16	184	50.6887	-28.4
ENSP00000206513.5	281	2	20	7.11744	-2.4
ENSP00000206542.4	335	32	264	78.806	-59.2
ENSP00000206595.6	706	5	55	7.79037	-2.5
ENSP00000206765.6	817	17	178	21.787	-28.3
ENSP00000207062.1	158	19	126	79.7468	-31
ENSP00000207157.3	496	3	37	7.45968	-15
ENSP00000207457.3	430	8	90	20.9302	-2.3
ENSP00000207549.3	1090	51	519	47.6147	-29
ENSP00000207636.5	199	21	132	66.3317	-56.7
ENSP00000207870.3	536	47	452	84.3284	-71.9
ENSP00000209665.4	386	8	79	20.4663	-8.7
ENSP00000209668.2	375	86	301	80.2667	-131
ENSP00000209718.3	422	16	162	38.3886	-25.8
ENSP00000209728.4	560	10	96	17.1429	-9.1
ENSP00000209873.4	546	41	357	65.3846	-70.2
ENSP00000209875.4	191	22	135	70.6806	-46.5
ENSP00000209884.4	609	9	122	20.0328	-12.8
ENSP00000209929.8	535	9	105	19.6262	-19.6
ENSP00000210060.6	369	28	311	84.2818	-41.9
ENSP00000210187.6	256	2	23	8.98438	-3.5
ENSP00000210227.4	182	17	120	65.9341	-39.2
ENSP00000210313.2	504	67	453	89.881	-87.6
ENSP00000210444.5	359	56	292	81.337	-63.7
ENSP00000210633.3	843	13	154	18.2681	-19.7
ENSP00000211076.3	242	13	96	39.6694	-46.4
ENSP00000211122.3	222	66	151	68.018	-106.4
ENSP00000211287.4	365	23	203	55.6164	-71.4
ENSP00000211372.5	152	36	114	75	-66.7
ENSP00000211377.3	356	4	57	16.0112	-9.8
ENSP00000211379.5	1126	81	645	57.2824	-89.4
ENSP00000211402.6	1264	186	950	75.1582	-154.7
ENSP00000211413.5	306	2	22	7.18954	-1.1
ENSP00000211936.6	751	10	104	13.8482	-15.8
ENSP00000211998.5	1134	332	986	86.9489	-329.8
ENSP00000212015.6	747	42	381	51.004	-66.5
ENSP00000212355.4	851	23	242	28.4371	-30.1
ENSP00000214869.1	227	13	111	48.8987	-34.8
ENSP00000215057.1	734	8	102	13.8965	-8.7
ENSP00000215061.3	264	3	40	15.1515	-4.9
ENSP00000215071.4	350	43	245	70	-55.5
ENSP00000215095.5	288	5	47	16.3194	-18.4
ENSP00000215115.4	217	11	115	52.9954	-29.2
ENSP00000215375.1	168	34	138	82.1429	-107.4
ENSP00000215473.7	1053	3	36	3.4188	-1.8
ENSP00000215530.4	170	2	28	16.4706	-2.4
ENSP00000215531.4	130	11	53	40.7692	-32.5
ENSP00000215539.3	605	40	383	63.3058	-56.2
ENSP00000215565.1	137	19	93	67.8832	-44.4
ENSP00000215567.4	308	23	131	42.5325	-45.3
ENSP00000215570.2	95	14	78	82.1053	-37.7
ENSP00000215574.2	236	15	121	51.2712	-31.9
ENSP00000215582.4	679	59	512	75.405	-44.1
ENSP00000215587.7	204	15	164	80.3922	-42.4
ENSP00000215631.3	160	3	55	34.375	-2.1
ENSP00000215637.2	382	2	18	4.71204	-2.6
ENSP00000215659.8	367	19	197	53.6785	-42.8
ENSP00000215727.5	499	73	445	89.1784	-67.6
ENSP00000215730.6	258	25	216	83.7209	-88.3
ENSP00000215743.3	488	5	64	13.1148	-14.4
ENSP00000215754.7	115	122	110	95.6522	-178.9
ENSP00000215770.5	134	48	95	70.8955	-79.7
ENSP00000215773.4	118	59	115	97.4576	-95.9
ENSP00000215781.2	252	1	17	6.74603	-2.5
ENSP00000215790.8	508	38	281	55.315	-51.6
ENSP00000215793.7	793	96	572	72.1311	-102.9
ENSP00000215798.6	343	1	10	2.91545	-1.3
ENSP00000215812.5	400	7	81	20.25	-16.8
ENSP00000215829.3	126	16	88	69.8413	-34.3
ENSP00000215832.7	360	64	333	92.5	-73.6
ENSP00000215838.3	427	26	234	54.8009	-24.8
ENSP00000215855.2	211	20	149	70.6161	-49.1
ENSP00000215862.4	970	70	592	61.0309	-38.8
ENSP00000215882.5	311	42	217	69.7749	-57.1
ENSP00000215885.3	509	5	59	11.5914	-9.9
ENSP00000215886.4	132	19	126	95.4545	-50
ENSP00000215904.6	296	35	266	89.8649	-71.9
ENSP00000215906.5	369	2	37	10.0271	-12.4
ENSP00000215909.5	135	84	131	97.037	-122.9
ENSP00000215912.4	263	8	103	39.1635	-34.9
ENSP00000215917.6	339	3	22	6.48968	-2
ENSP00000215919.3	537	10	155	28.8641	-22.6
ENSP00000215941.4	300	24	229	76.3333	-30
ENSP00000215956.5	128	17	95	74.2188	-62.5
ENSP00000215957.6	863	56	497	57.5898	-55.4
ENSP00000215980.5	180	1	20	11.1111	-15
ENSP00000216014.4	214	2	24	11.215	-9.6
ENSP00000216024.2	340	3	57	16.7647	-9.7
ENSP00000216027.3	235	33	191	81.2766	-41
ENSP00000216029.3	126	3	18	14.2857	-14.7
ENSP00000216034.4	142	25	129	90.8451	-55.8
ENSP00000216036.4	348	5	61	17.5287	-2.3
ENSP00000216038.5	505	93	410	81.1881	-124.1
ENSP00000216039.5	202	4	50	24.7525	-22.7
ENSP00000216044.5	669	55	472	70.5531	-45.6
ENSP00000216061.5	966	75	703	72.7743	-61.9
ENSP00000216068.4	105	3	19	18.0952	-15
ENSP00000216071.4	290	3	27	9.31034	-1.1
ENSP00000216075.6	285	43	275	96.4912	-59.6
ENSP00000216080.5	682	23	225	32.9912	-36.7
ENSP00000216083.6	394	9	132	33.5025	-15
ENSP00000216085.7	386	9	106	27.4611	-21.7
ENSP00000216099.7	386	6	65	16.8394	-20.6
ENSP00000216101.6	203	1	6	2.95567	-6.2
ENSP00000216106.5	601	17	215	35.7737	-28.3
ENSP00000216115.2	160	1	7	4.375	-1
ENSP00000216117.8	288	38	230	79.8611	-53.1
ENSP00000216121.7	284	93	255	89.7887	-133.1
ENSP00000216122.3	734	76	555	75.6131	-82.8
ENSP00000216124.5	509	41	295	57.9568	-49.4
ENSP00000216127.4	266	1	18	6.76692	-1.5
ENSP00000216129.6	644	92	566	87.8882	-95.2
ENSP00000216133.5	251	10	83	33.0677	-14.1
ENSP00000216139.5	421	2	15	3.56295	-12.3
ENSP00000216144.3	215	2	19	8.83721	-5.5
ENSP00000216155.7	118	1	12	10.1695	-10.4
ENSP00000216160.6	504	45	357	70.8333	-69.4
ENSP00000216177.3	429	3	31	7.22611	-9.8
ENSP00000216180.3	481	2	30	6.23701	-12.2
ENSP00000216181.6	1960	621	1710	87.2449	-700.4
ENSP00000216185.2	166	13	99	59.6386	-40.8
ENSP00000216187.6	684	10	108	15.7895	-17.5
ENSP00000216190.8	548	74	394	71.8978	-110.1
ENSP00000216194.8	498	61	405	81.3253	-71.1
ENSP00000216200.5	110	38	109	99.0909	-73.9
ENSP00000216211.4	287	1	14	4.87805	-1.5
ENSP00000216214.3	357	8	110	30.8123	-15
ENSP00000216218.3	369	65	240	65.0407	-67.6
ENSP00000216223.5	551	1	27	4.90018	-1.7
ENSP00000216225.8	108	5	33	30.5556	-26
ENSP00000216237.5	705	14	125	17.7305	-23.3
ENSP00000216241.9	762	8	100	13.1234	-18.7
ENSP00000216252.3	110	10	91	82.7273	-36.9
ENSP00000216254.4	780	247	636	81.5385	-267.6
ENSP00000216259.7	262	25	220	83.9695	-33.9
ENSP00000216264.8	537	6	85	15.8287	-15
ENSP00000216267.8	1058	42	405	38.2798	-29.2
ENSP00000216268.4	1171	16	164	14.0051	-10.2
ENSP00000216271.5	669	24	261	39.0135	-44.3
ENSP00000216274.5	518	14	170	32.8185	-15
ENSP00000216277.8	745	73	561	75.302	-58.6
ENSP00000216281.8	732	318	641	87.5683	-294.4
ENSP00000216286.4	1375	192	954	69.3818	-160.6
ENSP00000216288.7	713	61	477	66.9004	-54.9
ENSP00000216294.4	368	4	44	11.9565	-9.7
ENSP00000216297.2	1047	126	778	74.3075	-117.4
ENSP00000216327.7	149	5	52	34.8993	-12
ENSP00000216330.3	224	34	165	73.6607	-47.8
ENSP00000216336.2	255	51	217	85.098	-57.3
ENSP00000216338.4	246	12	93	37.8049	-25.4
ENSP00000216341.4	247	5	61	24.6964	-19.5
ENSP00000216350.8	576	62	441	76.5625	-113.1
ENSP00000216361.5	615	32	300	48.7805	-59.1
ENSP00000216366.4	159	3	27	16.9811	-6.8
ENSP00000216367.5	527	7	77	14.611	-24.4
ENSP00000216373.5	1332	59	500	37.5375	-35.6
ENSP00000216378.2	276	1	8	2.89855	-8.7
ENSP00000216392.7	847	156	713	84.1795	-137.9
ENSP00000216410.3	184	17	150	81.5217	-35.3
ENSP00000216420.7	332	2	23	6.92771	-6.9
ENSP00000216442.7	247	48	192	77.7328	-63.5
ENSP00000216445.3	296	4	33	11.1486	-4.5
ENSP00000216446.4	353	20	211	59.7734	-30.1
ENSP00000216450.3	200	3	46	23	-2.6
ENSP00000216452.4	188	4	38	20.2128	-18.7
ENSP00000216455.4	255	38	188	73.7255	-85.2
ENSP00000216456.6	44	4	30	68.1818	-22.4
ENSP00000216465.5	216	23	145	67.1296	-63.7
ENSP00000216468.7	325	19	191	58.7692	-40.9
ENSP00000216471.4	674	3	52	7.71513	-1.7
ENSP00000216479.3	338	44	286	84.6154	-80.5
ENSP00000216484.2	562	61	438	77.9359	-67.1
ENSP00000216487.7	985	40	373	37.868	-54.9
ENSP00000216489.3	389	5	72	18.509	-23
ENSP00000216492.5	457	38	298	65.2079	-38.5
ENSP00000216500.5	339	44	246	72.5664	-54.2
ENSP00000216513.4	781	1	12	1.53649	-1.4
ENSP00000216517.6	435	10	98	22.5287	-13
ENSP00000216540.4	349	1	20	5.73066	-1.6
ENSP00000216554.3	431	69	337	78.1903	-57.9
ENSP00000216568.7	298	1	11	3.69128	-1.3
ENSP00000216602.6	252	14	135	53.5714	-48.1
ENSP00000216639.3	396	36	309	78.0303	-53
ENSP00000216658.5	808	62	481	59.5297	-82.5
ENSP00000216714.3	318	81	264	83.0189	-108.7
ENSP00000216727.4	306	30	198	64.7059	-77
ENSP00000216733.3	561	5	63	11.2299	-7.2
ENSP00000216756.6	212	10	117	55.1887	-31.8
ENSP00000216774.6	504	64	408	80.9524	-97.7
ENSP00000216780.4	640	223	538	84.0625	-237.6
ENSP00000216797.6	317	13	167	52.6814	-23.3
ENSP00000216799.4	208	10	95	45.6731	-15
ENSP00000216802.5	239	82	205	85.7741	-106.1
ENSP00000216807.6	323	22	172	53.2508	-28.5
ENSP00000216832.4	717	90	436	60.8089	-85.7
ENSP00000216840.6	567	73	507	89.418	-84.6
ENSP00000216862.3	514	35	349	67.8988	-39.4
ENSP00000216877.6	793	47	484	61.034	-47.1
ENSP00000216879.4	370	68	324	87.5676	-101.7
ENSP00000216911.2	403	11	121	30.0248	-27.2
ENSP00000216923.4	681	15	234	34.3612	-19.9
ENSP00000216927.4	276	7	63	22.8261	-18.9
ENSP00000216962.3	843	202	736	87.3072	-188.8
ENSP00000216968.3	238	10	132	55.4622	-35.5
ENSP00000217026.4	700	1	20	2.85714	-1.6
ENSP00000217073.3	619	38	300	48.4653	-37.6
ENSP00000217074.5	192	7	72	37.5	-24.2
ENSP00000217075.3	163	1	6	3.68098	-6.9
ENSP00000217086.4	1053	5	72	6.83761	-9.6
ENSP00000217109.4	431	29	344	79.8144	-60.2
ENSP00000217121.5	229	53	200	87.3362	-72.3
ENSP00000217131.5	303	56	270	89.1089	-66.7
ENSP00000217133.1	451	132	426	94.4568	-112.6
ENSP00000217159.1	722	7	85	11.7729	-19.8
ENSP00000217162.5	483	2	21	4.34783	-1.4
ENSP00000217169.3	298	1	7	2.34899	-1.1
ENSP00000217173.2	541	7	80	14.7874	-15
ENSP00000217182.3	463	154	399	86.1771	-193.6
ENSP00000217185.3	134	1	9	6.71642	-1.4
ENSP00000217188.1	488	4	55	11.2705	-14.3
ENSP00000217195.8	199	10	110	55.2764	-22.7
ENSP00000217233.3	358	1	14	3.91061	-1.6
ENSP00000217244.3	391	49	267	68.2864	-68.3
ENSP00000217246.4	425	21	229	53.8824	-39.7
ENSP00000217260.4	234	2	15	6.41026	-2.2
ENSP00000217289.4	677	51	411	60.709	-56.2
ENSP00000217305.2	254	5	49	19.2913	-4.3
ENSP00000217313.2	118	55	95	80.5085	-102.3
ENSP00000217315.5	625	40	265	42.4	-68.4
ENSP00000217372.2	587	22	226	38.5009	-22.6
ENSP00000217381.2	505	37	358	70.8911	-44.9
ENSP00000217386.2	125	1	9	7.2	-2.1
ENSP00000217398.3	144	3	18	12.5	-3.8
ENSP00000217402.2	224	34	201	89.7321	-67.3
ENSP00000217407.2	481	48	281	58.42	-56.2
ENSP00000217420.1	525	3	37	7.04762	-12.2
ENSP00000217423.3	141	4	70	49.6454	-14
ENSP00000217426.2	432	95	361	83.5648	-106.3
ENSP00000217446.3	435	11	136	31.2644	-57.1
ENSP00000217455.4	319	21	172	53.9185	-72.3
ENSP00000217456.2	416	50	323	77.6442	-58.1
ENSP00000217515.5	289	62	258	89.2734	-135.6
ENSP00000217652.3	171	86	149	87.1345	-151.9
ENSP00000217740.3	232	2	11	4.74138	-2.5
ENSP00000217800.6	678	29	308	45.4277	-30.2
ENSP00000217885.5	515	2	15	2.91262	-3.9
ENSP00000217893.7	264	16	168	63.6364	-31.7
ENSP00000217901.5	393	45	267	67.9389	-69.8
ENSP00000217939.5	2828	168	1477	52.2277	-100.1
ENSP00000217957.3	387	1	10	2.58398	-1.4
ENSP00000217958.3	226	32	207	91.5929	-70.4
ENSP00000217961.5	578	3	24	4.15225	-1.8
ENSP00000217971.7	195	38	168	86.1538	-49.2
ENSP00000217999.1	184	1	16	8.69565	-1
ENSP00000218004.1	197	7	74	37.5635	-37.2
ENSP00000218006.2	1108	7	84	7.58123	-8.9
ENSP00000218008.3	357	13	70	19.6078	-34.1
ENSP00000218032.7	1041	11	152	14.6013	-9.8
ENSP00000218056.5	485	48	383	78.9691	-72.6
ENSP00000218068.6	102	2	19	18.6275	-15
ENSP00000218089.9	1268	119	914	72.082	-87.2
ENSP00000218099.2	461	91	353	76.5727	-123.8
ENSP00000218104.3	745	55	494	66.3087	-43.2
ENSP00000218147.7	1711	18	231	13.5009	-24.6
ENSP00000218176.3	647	3	24	3.70943	-1.7
ENSP00000218197.5	325	3	32	9.84615	-15
ENSP00000218200.8	611	75	457	74.7954	-62.4
ENSP00000218224.4	265	12	139	52.4528	-36.5
ENSP00000218230.5	260	8	83	31.9231	-18.2
ENSP00000218249.5	278	4	38	13.6691	-10.3
ENSP00000218340.3	350	29	253	72.2857	-48.4
ENSP00000218348.3	963	46	536	55.6594	-44.9
ENSP00000218364.4	755	107	644	85.298	-140.8
ENSP00000218388.4	207	11	130	62.8019	-57.5
ENSP00000218432.6	86	4	27	31.3953	-15
ENSP00000218436.6	1313	11	130	9.90099	-17.1
ENSP00000218439.4	606	68	410	67.6568	-98.7
ENSP00000218516.4	429	55	369	86.014	-63.3
ENSP00000218548.6	1045	46	386	36.9378	-45.6
ENSP00000218652.7	336	2	36	10.7143	-2.3
ENSP00000218721.1	412	2	15	3.64078	-3.8
ENSP00000218758.4	325	18	178	54.7692	-39.6
ENSP00000218789.5	705	69	481	68.227	-81.8
ENSP00000218894.10	779	17	204	26.1874	-18.5
ENSP00000219022.2	510	35	326	63.9216	-63.9
ENSP00000219054.6	577	194	498	86.3085	-263.4
ENSP00000219066.1	312	15	182	58.3333	-40.1
ENSP00000219069.5	683	18	208	30.4539	-13.7
ENSP00000219070.4	660	41	427	64.697	-77.4
ENSP00000219091.4	554	4	57	10.2888	-10.9
ENSP00000219097.2	252	4	58	23.0159	-10.4
ENSP00000219139.3	422	17	232	54.9763	-36.2
ENSP00000219150.6	461	86	363	78.7419	-78.1
ENSP00000219162.3	62	2	36	58.0645	-1.7
ENSP00000219168.4	122	7	56	45.9016	-42.3
ENSP00000219169.4	127	37	126	99.2126	-78.7
ENSP00000219197.5	193	1	28	14.5078	-1.5
ENSP00000219204.3	163	11	132	80.9816	-33.9
ENSP00000219207.5	182	5	75	41.2088	-12.3
ENSP00000219240.4	395	41	337	85.3165	-76.5
ENSP00000219251.8	455	7	81	17.8022	-18.4
ENSP00000219252.4	275	23	213	77.4545	-39.4
ENSP00000219255.3	346	6	88	25.4335	-10.5
ENSP00000219271.3	669	13	168	25.1121	-23.1
ENSP00000219281.3	265	5	85	32.0755	-9.7
ENSP00000219299.4	377	3	35	9.28382	-2.2
ENSP00000219301.4	395	1	14	3.5443	-1
ENSP00000219302.3	169	31	157	92.8994	-45.3
ENSP00000219313.4	324	34	244	75.3086	-71.9
ENSP00000219315.5	473	2	20	4.22833	-3.8
ENSP00000219320.3	462	1	12	2.5974	-8
ENSP00000219322.3	281	1	8	2.84698	-1.9
ENSP00000219334.5	655	5	49	7.48092	-8.9
ENSP00000219343.6	515	4	53	10.2913	-13.4
ENSP00000219345.5	412	23	179	43.4466	-42.8
ENSP00000219368.3	372	2	18	4.83871	-7.6
ENSP00000219400.3	79	10	62	78.481	-28.6
ENSP00000219406.7	525	11	119	22.6667	-20.1
ENSP00000219409.3	225	3	25	11.1111	-2.2
ENSP00000219431.4	298	20	188	63.0872	-36.3
ENSP00000219439.4	330	23	246	74.5455	-32.8
ENSP00000219454.5	220	2	15	6.81818	-8.9
ENSP00000219473.7	798	61	587	73.5589	-63
ENSP00000219476.3	1807	107	1082	59.8783	-96.9
ENSP00000219478.5	480	8	97	20.2083	-10.9
ENSP00000219479.2	187	7	70	37.4332	-15
ENSP00000219481.5	292	44	259	88.6986	-58
ENSP00000219535.3	218	8	116	53.211	-15
ENSP00000219548.4	303	59	287	94.7195	-61.2
ENSP00000219551.2	438	1	19	4.3379	-1.1
ENSP00000219596.1	781	17	166	21.2548	-25.3
ENSP00000219599.3	314	60	299	95.2229	-109.5
ENSP00000219611.2	1086	28	367	33.7937	-42.4
ENSP00000219660.5	261	2	30	11.4943	-8.3
ENSP00000219689.7	1352	15	180	13.3136	-12.9
ENSP00000219700.6	316	32	238	75.3165	-53.3
ENSP00000219746.9	576	10	111	19.2708	-22.5
ENSP00000219782.6	493	14	161	32.6572	-27.4
ENSP00000219789.6	213	7	77	36.1502	-15
ENSP00000219794.6	412	34	297	72.0874	-79.4
ENSP00000219797.3	458	36	296	64.6288	-38.5
ENSP00000219821.5	760	1	13	1.71053	-1.3
ENSP00000219837.7	458	18	198	43.2314	-23.1
ENSP00000219905.7	3065	99	1013	33.0506	-53.5
ENSP00000220003.9	450	60	346	76.8889	-64.2
ENSP00000220058.4	389	23	198	50.8997	-22.9
ENSP00000220062.4	266	13	123	46.2406	-25
ENSP00000220166.6	335	61	286	85.3731	-86.3
ENSP00000220244.3	1361	22	236	17.3402	-27.6
ENSP00000220325.4	541	95	483	89.2791	-142.8
ENSP00000220419.8	638	14	205	32.1317	-21
ENSP00000220420.5	720	14	205	28.4722	-21
ENSP00000220429.8	395	13	104	26.3291	-22.7
ENSP00000220478.3	468	9	97	20.7265	-15
ENSP00000220496.4	304	28	200	65.7895	-41.4
ENSP00000220507.4	236	3	32	13.5593	-2.8
ENSP00000220509.5	973	91	685	70.4008	-79.3
ENSP00000220514.3	229	6	63	27.5109	-15
ENSP00000220531.4	172	9	131	76.1628	-36.4
ENSP00000220562.4	919	9	92	10.0109	-6.1
ENSP00000220584.4	417	26	247	59.2326	-53.2
ENSP00000220592.5	859	86	651	75.7858	-89.3
ENSP00000220597.3	432	17	259	59.9537	-36.1
ENSP00000220616.4	2768	28	311	11.2355	-23.5
ENSP00000220659.6	419	7	96	22.9117	-10.3
ENSP00000220669.5	268	14	157	58.5821	-35.4
ENSP00000220676.1	2156	23	261	12.1058	-27.2
ENSP00000220751.4	540	34	329	60.9259	-47.6
ENSP00000220763.5	472	53	366	77.5424	-58.4
ENSP00000220764.2	335	113	280	83.5821	-169.4
ENSP00000220772.3	314	23	172	54.7771	-48.4
ENSP00000220809.4	562	33	316	56.2278	-37.2
ENSP00000220822.7	358	19	184	51.3966	-29
ENSP00000220847.8	991	32	319	32.1897	-39.3
ENSP00000220849.5	445	71	400	89.8876	-81.6
ENSP00000220853.3	297	35	216	72.7273	-86.8
ENSP00000220856.6	280	3	54	19.2857	-8.9
ENSP00000220876.7	179	9	37	20.6704	-33.2
ENSP00000220888.5	1281	53	577	45.0429	-46.4
ENSP00000220913.5	131	4	67	51.145	-24.9
ENSP00000220931.6	193	25	175	90.6736	-50.9
ENSP00000220940.1	158	1	16	10.1266	-2.7
ENSP00000220959.4	2798	216	1705	60.9364	-100.2
ENSP00000220966.6	286	27	171	59.7902	-55.4
ENSP00000221086.3	549	37	298	54.2805	-72.2
ENSP00000221114.3	190	16	141	74.2105	-35.9
ENSP00000221130.5	522	97	474	90.8046	-112.8
ENSP00000221132.3	468	8	112	23.9316	-23.9
ENSP00000221138.4	309	52	255	82.5243	-83.1
ENSP00000221166.5	916	79	550	60.0437	-101.7
ENSP00000221200.4	389	23	251	64.5244	-36.2
ENSP00000221222.11	358	43	284	79.3296	-50.2
ENSP00000221232.5	753	37	331	43.9575	-39
ENSP00000221233.3	235	17	173	73.617	-39.2
ENSP00000221249.5	1327	108	887	66.8425	-105.8
ENSP00000221264.3	290	7	81	27.931	-22.8
ENSP00000221265.2	531	54	408	76.8362	-57.7
ENSP00000221283.4	593	79	518	87.3524	-116.4
ENSP00000221303.5	322	20	233	72.3602	-32.9
ENSP00000221307.6	520	38	282	54.2308	-50.3
ENSP00000221315.4	652	4	36	5.52147	-9.9
ENSP00000221327.3	692	4	64	9.24855	-8.8
ENSP00000221355.6	685	1	10	1.45985	-1.6
ENSP00000221363.4	1010	96	759	75.1485	-69.8
ENSP00000221399.3	520	7	46	8.84615	-17.9
ENSP00000221403.2	334	3	38	11.3772	-10.9
ENSP00000221413.6	259	25	172	66.4093	-36.5
ENSP00000221418.3	328	119	320	97.561	-172
ENSP00000221419.4	589	151	532	90.3226	-146.4
ENSP00000221431.6	518	65	400	77.2201	-68.2
ENSP00000221444.1	456	3	53	11.6228	-9.7
ENSP00000221448.5	428	54	257	60.0467	-85.8
ENSP00000221452.7	579	28	305	52.677	-25.7
ENSP00000221455.3	674	21	159	23.5905	-35.5
ENSP00000221459.2	207	11	106	51.2077	-20.8
ENSP00000221462.3	691	35	387	56.0058	-35.2
ENSP00000221466.4	365	28	219	60	-48.7
ENSP00000221476.2	381	38	256	67.1916	-100.1
ENSP00000221480.1	241	5	76	31.5353	-15
ENSP00000221486.4	299	25	209	69.8997	-35.9
ENSP00000221494.3	464	28	193	41.5948	-65.5
ENSP00000221496.2	560	10	120	21.4286	-11.6
ENSP00000221498.1	242	2	27	11.157	-10.3
ENSP00000221504.7	630	42	377	59.8413	-42.1
ENSP00000221515.1	108	8	81	75	-31.8
ENSP00000221538.2	717	12	143	19.9442	-17.7
ENSP00000221543.4	648	40	429	66.2037	-74.1
ENSP00000221554.7	396	11	98	24.7475	-20.7
ENSP00000221561.7	264	10	95	35.9848	-21.9
ENSP00000221566.1	313	21	182	58.147	-49.8
ENSP00000221573.5	334	1	23	6.88623	-15
ENSP00000221576.4	80	4	22	27.5	-10.4
ENSP00000221665.2	496	9	82	16.5323	-14.1
ENSP00000221671.2	657	8	115	17.5038	-24.7
ENSP00000221700.3	520	42	319	61.3462	-70.9
ENSP00000221730.2	360	2	24	6.66667	-2.4
ENSP00000221735.7	510	4	36	7.05882	-8.7
ENSP00000221742.3	564	3	52	9.21986	-8.5
ENSP00000221770.3	96	2	28	29.1667	-15
ENSP00000221784.4	55	6	40	72.7273	-35.5
ENSP00000221797.3	139	3	33	23.741	-2.8
ENSP00000221801.2	321	71	307	95.6386	-95.1
ENSP00000221803.4	601	18	171	28.4526	-28
ENSP00000221804.3	142	16	120	84.507	-34.8
ENSP00000221847.4	229	1	12	5.24017	-15
ENSP00000221855.3	244	30	194	79.5082	-61
ENSP00000221856.5	496	5	55	11.0887	-12
ENSP00000221859.3	125	10	104	83.2	-34.7
ENSP00000221891.4	651	11	124	19.0476	-16.1
ENSP00000221899.4	758	34	314	41.4248	-33.6
ENSP00000221922.5	531	46	292	54.9906	-69.6
ENSP00000221930.4	390	23	276	70.7692	-43.1
ENSP00000221943.8	257	20	212	82.4903	-28
ENSP00000221954.2	244	1	8	3.27869	-1.4
ENSP00000221957.3	434	104	412	94.9309	-119
ENSP00000221972.3	226	3	30	13.2743	-11
ENSP00000221973.2	215	1	30	13.9535	-1.3
ENSP00000221975.2	71	11	42	59.1549	-27.7
ENSP00000221980.3	924	10	179	19.3723	-12.8
ENSP00000221992.5	702	2	17	2.42165	-13.5
ENSP00000221996.5	299	4	53	17.7258	-11.2
ENSP00000222002.2	285	5	39	13.6842	-8.3
ENSP00000222005.1	378	53	282	74.6032	-77.3
ENSP00000222008.5	185	6	57	30.8108	-21.4
ENSP00000222033.4	429	8	84	19.5804	-10.5
ENSP00000222115.1	578	8	85	14.7059	-1.9
ENSP00000222120.2	219	31	160	73.0594	-56.2
ENSP00000222122.4	325	9	104	32	-12.5
ENSP00000222139.5	508	1	12	2.3622	-1
ENSP00000222145.3	963	68	623	64.6937	-70.1
ENSP00000222190.5	104	1	6	5.76923	-1.1
ENSP00000222212.2	275	2	43	15.6364	-2.4
ENSP00000222214.4	438	65	381	86.9863	-105.3
ENSP00000222219.2	360	28	198	55	-42.7
ENSP00000222224.3	264	16	163	61.7424	-36.8
ENSP00000222247.4	176	23	101	57.3864	-37.3
ENSP00000222248.2	643	2	29	4.51011	-10.4
ENSP00000222254.6	728	54	517	71.0165	-55.9
ENSP00000222256.3	220	26	177	80.4545	-47.7
ENSP00000222266.1	101	1	6	5.94059	-2.7
ENSP00000222271.2	757	60	493	65.1255	-78.8
ENSP00000222275.2	258	1	12	4.65116	-1.6
ENSP00000222284.4	224	5	45	20.0893	-14.2
ENSP00000222286.3	408	37	174	42.6471	-67
ENSP00000222304.2	84	4	22	26.1905	-24.1
ENSP00000222305.2	346	20	175	50.578	-49.9
ENSP00000222307.3	176	15	94	53.4091	-34.1
ENSP00000222308.4	412	43	353	85.6796	-56.7
ENSP00000222329.3	548	12	195	35.5839	-22.5
ENSP00000222330.3	483	48	360	74.5342	-61.9
ENSP00000222339.6	986	31	269	27.2819	-23.6
ENSP00000222345.4	1781	127	1167	65.525	-50.1
ENSP00000222374.1	388	24	221	56.9588	-60
ENSP00000222381.3	355	32	265	74.6479	-91.2
ENSP00000222382.5	504	4	38	7.53968	-10.5
ENSP00000222388.2	634	62	427	67.3502	-76.8
ENSP00000222390.5	728	43	500	68.6813	-49.8
ENSP00000222399.6	1786	215	1445	80.9071	-267.3
ENSP00000222402.2	147	10	81	55.102	-34.4
ENSP00000222462.2	365	5	59	16.1644	-8.9
ENSP00000222481.4	419	4	27	6.44391	-3.7
ENSP00000222482.4	421	9	131	31.1164	-29.4
ENSP00000222511.7	387	34	293	75.7106	-60.2
ENSP00000222543.5	235	12	124	52.766	-33.1
ENSP00000222547.3	118	4	35	29.661	-17.2
ENSP00000222553.3	491	90	402	81.8737	-127.1
ENSP00000222567.5	338	16	189	55.9172	-28.6
ENSP00000222572.3	354	31	296	83.6158	-57.5
ENSP00000222573.3	769	41	369	47.9844	-38.5
ENSP00000222574.4	514	17	151	29.3774	-20.1
ENSP00000222584.3	784	13	138	17.602	-28.9
ENSP00000222597.2	490	27	205	41.8367	-32.4
ENSP00000222644.4	540	61	450	83.3333	-72.4
ENSP00000222673.5	1023	225	832	81.3294	-257.1
ENSP00000222690.6	114	47	78	68.4211	-71.4
ENSP00000222693.4	162	9	97	59.8765	-22.2
ENSP00000222718.5	376	3	24	6.38298	-4
ENSP00000222725.5	379	7	71	18.7335	-15
ENSP00000222726.3	270	4	34	12.5926	-8.8
ENSP00000222728.3	233	5	50	21.4592	-14
ENSP00000222747.3	305	1	6	1.96721	-4.3
ENSP00000222761.3	201	1	12	5.97015	-1
ENSP00000222792.7	468	18	193	41.2393	-25
ENSP00000222800.3	315	46	294	93.3333	-65.1
ENSP00000222803.5	211	8	82	38.8626	-15
ENSP00000222812.3	288	9	118	40.9722	-19.3
ENSP00000222823.4	953	8	106	11.1228	-10.7
ENSP00000222902.2	119	1	10	8.40336	-2.4
ENSP00000222968.4	181	21	123	67.9558	-32.3
ENSP00000222969.5	144	16	105	72.9167	-27.9
ENSP00000222982.4	502	23	193	38.4462	-30.6
ENSP00000222990.3	465	52	319	68.6022	-70.1
ENSP00000223023.4	505	57	369	73.0693	-79
ENSP00000223026.4	481	1	8	1.6632	-1
ENSP00000223028.7	509	1	22	4.3222	-1.7
ENSP00000223029.3	320	42	281	87.8125	-72.4
ENSP00000223051.3	801	10	161	20.0999	-13.4
ENSP00000223061.5	449	33	327	72.8285	-68.2
ENSP00000223073.1	759	62	448	59.025	-51.4
ENSP00000223095.4	402	27	238	59.204	-67.8
ENSP00000223122.2	363	22	213	58.6777	-49.2
ENSP00000223127.3	738	72	573	77.6423	-110.3
ENSP00000223129.4	121	19	114	94.2149	-47
ENSP00000223136.4	152	21	117	76.9737	-56
ENSP00000223145.5	547	11	161	29.4333	-15.9
ENSP00000223167.4	226	7	59	26.1062	-27.4
ENSP00000223190.4	503	14	140	27.833	-51.4
ENSP00000223193.2	707	27	317	44.8373	-36
ENSP00000223208.4	373	33	284	76.1394	-40.5
ENSP00000223210.4	1169	12	128	10.9495	-16.7
ENSP00000223215.4	335	7	89	26.5672	-15.2
ENSP00000223271.3	163	25	121	74.2331	-61.5
ENSP00000223273.2	226	7	102	45.1327	-21.4
ENSP00000223293.5	337	15	145	43.0267	-32.8
ENSP00000223321.4	234	67	219	93.5897	-100.3
ENSP00000223324.2	188	9	114	60.6383	-27.5
ENSP00000223336.6	146	8	83	56.8493	-21.5
ENSP00000223357.3	1158	144	759	65.544	-158.1
ENSP00000223361.3	455	24	202	44.3956	-33.2
ENSP00000223364.3	175	3	30	17.1429	-9
ENSP00000223368.2	202	8	98	48.5149	-33.8
ENSP00000223369.2	198	17	156	78.7879	-38.3
ENSP00000223398.6	1046	107	728	69.5985	-76.7
ENSP00000223423.4	562	36	335	59.6085	-96.3
ENSP00000223428.4	683	8	70	10.2489	-8.9
ENSP00000223459.6	276	4	65	23.5507	-14.3
ENSP00000223500.7	219	19	134	61.1872	-42.1
ENSP00000223528.2	461	3	35	7.59219	-4.2
ENSP00000223609.7	191	8	66	34.555	-32
ENSP00000223641.4	96	8	52	54.1667	-42.1
ENSP00000223642.1	1676	219	1484	88.5442	-179.5
ENSP00000223791.3	899	12	130	14.4605	-16.8
ENSP00000223836.10	210	34	182	86.6667	-63.4
ENSP00000223862.1	185	3	41	22.1622	-3.4
ENSP00000223864.2	147	13	92	62.585	-40.4
ENSP00000223865.8	275	32	222	80.7273	-51.2
ENSP00000223951.5	346	17	137	39.5954	-22.4
ENSP00000224073.1	148	15	102	68.9189	-37.5
ENSP00000224140.5	2677	105	1033	38.588	-41.4
ENSP00000224237.5	466	442	465	99.7854	-542.4
ENSP00000224337.6	456	23	191	41.886	-23.6
ENSP00000224356.4	497	4	45	9.05433	-2.1
ENSP00000224652.6	518	40	313	60.4247	-74.6
ENSP00000224721.9	3354	18	359	10.7036	-10.9
ENSP00000224756.8	834	12	142	17.0264	-22
ENSP00000224784.6	377	389	372	98.6737	-439.2
ENSP00000224807.5	325	59	270	83.0769	-91.9
ENSP00000224862.3	300	19	190	63.3333	-39
ENSP00000224949.4	1037	117	815	78.5921	-108.9
ENSP00000224950.3	368	15	156	42.3913	-29.2
ENSP00000225171.2	198	16	131	66.1616	-28.5
ENSP00000225174.3	207	51	185	89.372	-74.2
ENSP00000225235.4	775	17	216	27.871	-17.7
ENSP00000225275.3	745	98	592	79.4631	-82.1
ENSP00000225276.4	374	2	17	4.54545	-1.6
ENSP00000225296.3	707	23	290	41.0184	-35.5
ENSP00000225298.7	556	30	306	55.036	-54.8
ENSP00000225308.8	351	3	37	10.5413	-9
ENSP00000225371.5	715	38	346	48.3916	-57
ENSP00000225387.3	215	5	49	22.7907	-2.1
ENSP00000225388.3	695	40	413	59.4245	-62.4
ENSP00000225394.3	761	83	635	83.4428	-85
ENSP00000225430.4	196	19	79	40.3061	-26.7
ENSP00000225441.7	405	3	44	10.8642	-6.8
ENSP00000225504.3	117	7	79	67.5214	-33.2
ENSP00000225512.5	355	1	17	4.78873	-2.2
ENSP00000225519.3	478	44	361	75.523	-59.8
ENSP00000225525.3	124	11	98	79.0323	-32.9
ENSP00000225538.3	399	1	6	1.50376	-2.6
ENSP00000225550.3	449	4	39	8.68597	-12.2
ENSP00000225567.4	213	16	152	71.3615	-45.1
ENSP00000225573.5	218	39	177	81.1927	-72.5
ENSP00000225576.3	276	8	61	22.1014	-15.7
ENSP00000225577.4	525	21	277	52.7619	-34.5
ENSP00000225603.4	185	19	113	61.0811	-50
ENSP00000225614.1	392	96	317	80.8673	-122.1
ENSP00000225648.3	224	12	132	58.9286	-28.4
ENSP00000225655.5	140	100	140	100	-136.9
ENSP00000225665.7	314	61	278	88.535	-94.6
ENSP00000225688.3	281	2	43	15.3025	-1.5
ENSP00000225696.4	696	52	407	58.477	-70.4
ENSP00000225698.4	282	54	214	75.8865	-96.5
ENSP00000225719.4	1380	108	870	63.0435	-92.3
ENSP00000225724.5	250	27	181	72.4	-54
ENSP00000225726.5	483	43	245	50.7246	-47.6
ENSP00000225728.3	131	4	33	25.1908	-18.8
ENSP00000225729.3	364	37	277	76.0989	-51.2
ENSP00000225737.6	662	34	339	51.2085	-48.2
ENSP00000225740.6	453	35	289	63.7969	-64.4
ENSP00000225742.9	456	59	383	83.9912	-54.5
ENSP00000225777.2	224	17	111	49.5536	-19.2
ENSP00000225792.5	614	98	477	77.6873	-111.7
ENSP00000225805.4	396	42	314	79.2929	-43.8
ENSP00000225823.2	563	8	86	15.2753	-9.6
ENSP00000225831.4	99	1	7	7.07071	-1.8
ENSP00000225842.3	96	5	62	64.5833	-20.9
ENSP00000225844.2	98	2	14	14.2857	-2.1
ENSP00000225873.3	359	8	84	23.3983	-18.4
ENSP00000225899.3	448	10	94	20.9821	-12.2
ENSP00000225916.5	837	24	295	35.2449	-20.9
ENSP00000225927.1	743	60	492	66.218	-128.3
ENSP00000225929.5	329	4	57	17.3252	-8.6
ENSP00000225941.1	366	28	219	59.8361	-35.4
ENSP00000225964.6	1464	214	1193	81.4891	-196.5
ENSP00000225969.4	148	10	96	64.8649	-27.6
ENSP00000225972.7	307	35	194	63.1922	-74.7
ENSP00000225983.5	1123	56	551	49.065	-46.5
ENSP00000226004.2	185	18	156	84.3243	-61.5
ENSP00000226021.3	222	1	8	3.6036	-1.5
ENSP00000226067.5	295	2	26	8.81356	-4.2
ENSP00000226091.2	340	8	65	19.1176	-11.2
ENSP00000226105.6	186	7	111	59.6774	-19.6
ENSP00000226193.5	200	1	19	9.5	-1.2
ENSP00000226207.5	1939	55	566	29.1903	-27.3
ENSP00000226218.4	478	122	365	76.3598	-130.7
ENSP00000226225.2	316	6	62	19.6203	-37
ENSP00000226230.6	176	4	41	23.2955	-12.3
ENSP00000226247.2	648	3	44	6.79012	-13.7
ENSP00000226253.4	364	160	360	98.9011	-168.8
ENSP00000226259.6	210	21	154	73.3333	-45.1
ENSP00000226279.2	300	22	187	62.3333	-42.3
ENSP00000226299.4	519	146	491	94.605	-158.9
ENSP00000226317.5	114	3	26	22.807	-4.6
ENSP00000226319.6	842	23	246	29.2162	-29.2
ENSP00000226328.4	469	52	364	77.6119	-52.5
ENSP00000226355.3	599	109	495	82.6377	-94
ENSP00000226382.2	314	1	8	2.54777	-2.1
ENSP00000226413.5	328	1	7	2.13415	-2.4
ENSP00000226432.4	699	12	126	18.0258	-20.2
ENSP00000226444.3	294	4	40	13.6054	-2
ENSP00000226522.8	117	15	105	89.7436	-29.3
ENSP00000226524.3	104	7	54	51.9231	-24.2
ENSP00000226574.4	969	84	658	67.9051	-88.6
ENSP00000226725.6	593	4	60	10.118	-14.8
ENSP00000226760.1	890	49	438	49.2135	-53
ENSP00000226796.6	217	23	156	71.8894	-33.2
ENSP00000226798.4	258	17	163	63.1783	-35.4
ENSP00000226840.4	425	33	289	68	-46.2
ENSP00000226951.6	428	29	244	57.0093	-26.1
ENSP00000227065.4	482	4	39	8.09129	-9.6
ENSP00000227135.2	151	7	75	49.6689	-12.5
ENSP00000227155.4	267	5	48	17.9775	-37.4
ENSP00000227157.4	241	157	239	99.1701	-165
ENSP00000227163.4	271	4	44	16.2362	-13.4
ENSP00000227214.6	189	5	42	22.2222	-13.1
ENSP00000227251.3	175	143	171	97.7143	-201.6
ENSP00000227266.4	463	106	403	87.041	-119.1
ENSP00000227322.3	459	40	369	80.3922	-57.6
ENSP00000227348.4	393	2	53	13.486	-1.6
ENSP00000227349.2	778	7	105	13.4961	-13.4
ENSP00000227378.3	646	262	579	89.6285	-274.6
ENSP00000227451.3	619	2	22	3.55412	-1.8
ENSP00000227471.3	597	15	219	36.6834	-28.5
ENSP00000227474.3	481	14	166	34.5114	-27.9
ENSP00000227495.6	329	10	88	26.7477	-15
ENSP00000227503.9	548	37	236	43.0657	-62.4
ENSP00000227507.2	295	15	155	52.5424	-26.2
ENSP00000227520.5	360	20	241	66.9444	-31.6
ENSP00000227524.4	504	68	419	83.1349	-130.7
ENSP00000227525.3	243	10	75	30.8642	-30.2
ENSP00000227618.4	121	1	36	29.7521	-15
ENSP00000227638.3	426	9	124	29.108	-20
ENSP00000227665.4	366	21	256	69.9454	-51.4
ENSP00000227667.2	99	28	81	81.8182	-63.9
ENSP00000227752.4	578	1	11	1.90311	-1.6
ENSP00000227756.4	607	6	65	10.7084	-13.7
ENSP00000227758.2	618	42	394	63.754	-38.2
ENSP00000227868.4	501	55	354	70.6587	-87.8
ENSP00000227880.2	581	3	42	7.22892	-15
ENSP00000227918.2	93	2	48	51.6129	-8.3
ENSP00000228027.6	388	2	33	8.50515	-1.2
ENSP00000228136.4	183	24	92	50.2732	-63.2
ENSP00000228140.2	148	24	85	57.4324	-43.7
ENSP00000228226.9	281	125	270	96.0854	-177.9
ENSP00000228251.4	372	54	298	80.1075	-83.1
ENSP00000228264.6	880	11	138	15.6818	-17.1
ENSP00000228284.4	981	116	734	74.8216	-108.1
ENSP00000228289.5	947	16	154	16.2619	-13.4
ENSP00000228307.7	591	70	499	84.4332	-84.6
ENSP00000228318.3	362	70	313	86.4641	-102.8
ENSP00000228347.4	1133	55	546	48.1906	-40.4
ENSP00000228425.6	1005	133	831	82.6866	-92.5
ENSP00000228434.3	199	1	6	3.01508	-4.9
ENSP00000228437.5	801	1	10	1.24844	-5.8
ENSP00000228438.2	149	4	44	29.5302	-15
ENSP00000228463.6	428	2	30	7.00935	-7.3
ENSP00000228468.4	574	4	44	7.66551	-3.4
ENSP00000228476.3	347	34	259	74.6398	-35.1
ENSP00000228495.6	313	23	220	70.2875	-37
ENSP00000228506.3	292	44	220	75.3425	-49.4
ENSP00000228510.3	396	37	353	89.1414	-43.8
ENSP00000228515.1	543	2	20	3.68324	-9.4
ENSP00000228534.4	189	1	11	5.82011	-1
ENSP00000228567.3	523	3	32	6.11855	-1.8
ENSP00000228606.4	508	13	132	25.9843	-22.6
ENSP00000228641.3	242	2	16	6.61157	-4.1
ENSP00000228644.3	255	1	10	3.92157	-1.2
ENSP00000228682.2	1106	5	48	4.33996	-9.1
ENSP00000228705.5	514	43	346	67.3152	-55.9
ENSP00000228740.2	611	124	533	87.234	-120.6
ENSP00000228741.3	407	5	64	15.7248	-14.6
ENSP00000228799.2	447	14	161	36.0179	-28.6
ENSP00000228820.4	338	2	25	7.39645	-1.3
ENSP00000228825.7	178	37	154	86.5169	-45.2
ENSP00000228827.3	284	13	145	51.0563	-31.2
ENSP00000228837.2	208	1	23	11.0577	-1.4
ENSP00000228841.8	166	6	50	30.1205	-35.3
ENSP00000228843.9	352	2	14	3.97727	-4.1
ENSP00000228850.1	853	14	174	20.3986	-9.3
ENSP00000228862.3	143	1	11	7.69231	-8.4
ENSP00000228865.2	120	1	11	9.16667	-11.8
ENSP00000228872.4	198	19	172	86.8687	-33.1
ENSP00000228916.2	669	7	67	10.0149	-9
ENSP00000228918.4	435	9	86	19.7701	-14.7
ENSP00000228922.7	350	21	250	71.4286	-38.2
ENSP00000228928.7	1087	88	679	62.4655	-80.9
ENSP00000228936.4	314	6	65	20.7006	-11.5
ENSP00000228938.5	128	7	52	40.625	-21.4
ENSP00000228945.4	201	59	182	90.5473	-96.3
ENSP00000228955.7	267	14	153	57.3034	-30.9
ENSP00000229002.2	205	1	6	2.92683	-1.4
ENSP00000229003.3	369	2	12	3.25203	-1.1
ENSP00000229022.5	494	7	87	17.6113	-14.9
ENSP00000229030.4	581	1	20	3.44234	-1
ENSP00000229135.3	166	3	26	15.6627	-9.6
ENSP00000229179.4	925	90	708	76.5405	-59.1
ENSP00000229195.3	540	28	373	69.0741	-41.5
ENSP00000229201.4	1207	22	231	19.1384	-21.6
ENSP00000229214.4	381	31	231	60.6299	-37.5
ENSP00000229238.3	128	9	85	66.4062	-25
ENSP00000229239.5	335	403	330	98.5075	-492.1
ENSP00000229243.2	543	1	9	1.65746	-1
ENSP00000229251.3	275	34	234	85.0909	-54.9
ENSP00000229264.3	340	21	137	40.2941	-34.6
ENSP00000229265.5	243	3	38	15.6379	-15
ENSP00000229266.3	406	5	40	9.85222	-23.2
ENSP00000229268.8	858	122	657	76.5734	-162.3
ENSP00000229270.4	286	214	283	98.951	-279.7
ENSP00000229277.1	434	210	422	97.235	-283.4
ENSP00000229281.5	126	19	118	93.6508	-24.9
ENSP00000229304.4	236	2	16	6.77966	-2.9
ENSP00000229314.4	138	4	35	25.3623	-30.5
ENSP00000229319.1	334	214	321	96.1078	-247.4
ENSP00000229328.5	270	27	215	79.6296	-68.5
ENSP00000229329.2	434	63	327	75.3456	-88.6
ENSP00000229330.4	792	48	497	62.7525	-43.2
ENSP00000229335.6	198	4	46	23.2323	-11.3
ENSP00000229340.5	201	33	175	87.0647	-80.7
ENSP00000229379.2	109	8	68	62.3853	-50.1
ENSP00000229384.5	47	2	19	40.4255	-22.4
ENSP00000229387.5	641	6	107	16.6927	-8.4
ENSP00000229390.3	221	32	175	79.1855	-73.8
ENSP00000229395.3	253	22	161	63.6364	-41
ENSP00000229418.6	318	3	85	26.7296	-20
ENSP00000229446.5	869	60	423	48.6766	-59.5
ENSP00000229447.5	293	15	140	47.7816	-25.4
ENSP00000229471.4	482	31	308	63.9004	-65.5
ENSP00000229554.5	716	3	50	6.98324	-11.1
ENSP00000229563.5	112	4	62	55.3571	-19.4
ENSP00000229570.5	97	4	39	40.2062	-19.7
ENSP00000229595.5	204	12	134	65.6863	-38.2
ENSP00000229633.5	182	12	133	73.0769	-42.5
ENSP00000229634.9	827	86	644	77.8718	-97.6
ENSP00000229725.4	415	42	332	80	-62.3
ENSP00000229729.6	710	4	51	7.1831	-15
ENSP00000229758.3	447	5	37	8.2774	-10.1
ENSP00000229769.2	536	10	152	28.3582	-16.2
ENSP00000229771.6	542	12	126	23.2472	-11.1
ENSP00000229794.4	360	48	320	88.8889	-94.3
ENSP00000229795.3	360	45	325	90.2778	-94.3
ENSP00000229810.8	410	4	38	9.26829	-12.2
ENSP00000229812.7	465	29	287	61.7204	-44.8
ENSP00000229829.3	250	6	75	30	-15
ENSP00000229854.6	818	86	632	77.2616	-132.6
ENSP00000229866.6	98	3	42	42.8571	-3.1
ENSP00000229903.4	183	6	75	40.9836	-13
ENSP00000229922.2	477	61	383	80.2935	-86.7
ENSP00000229955.2	419	4	45	10.7399	-9.2
ENSP00000229971.1	621	20	258	41.5459	-22.7
ENSP00000230036.1	840	38	424	50.4762	-37.6
ENSP00000230048.3	140	33	127	90.7143	-50.3
ENSP00000230050.3	132	34	103	78.0303	-68
ENSP00000230053.6	323	3	39	12.0743	-9.1
ENSP00000230056.3	209	2	13	6.2201	-3.5
ENSP00000230085.8	162	29	126	77.7778	-77.5
ENSP00000230122.4	697	2	15	2.15208	-2.8
ENSP00000230124.4	907	59	558	61.5215	-48.2
ENSP00000230173.6	1221	27	284	23.2596	-25.4
ENSP00000230236.4	261	36	226	86.59	-59.5
ENSP00000230248.6	379	20	243	64.1161	-43.7
ENSP00000230301.8	469	5	38	8.10235	-2.7
ENSP00000230323.4	476	27	165	34.6639	-33
ENSP00000230340.4	437	34	293	67.0481	-47
ENSP00000230354.5	339	12	109	32.1534	-24.5
ENSP00000230381.5	346	2	31	8.95954	-1.6
ENSP00000230413.5	225	18	182	80.8889	-32.5
ENSP00000230418.4	816	41	471	57.7206	-61.8
ENSP00000230419.4	1070	70	692	64.6729	-90.6
ENSP00000230431.7	174	51	158	90.8046	-75.7
ENSP00000230449.4	924	93	681	73.7013	-66.4
ENSP00000230461.6	361	25	218	60.3878	-38.3
ENSP00000230480.6	163	12	84	51.5337	-53.6
ENSP00000230510.3	856	21	229	26.7523	-17.9
ENSP00000230529.5	354	4	34	9.60452	-3.1
ENSP00000230538.7	1823	223	1376	75.48	-176.1
ENSP00000230565.3	477	16	168	35.2201	-42.1
ENSP00000230568.3	162	2	38	23.4568	-5.7
ENSP00000230582.3	514	4	77	14.9805	-10.7
ENSP00000230588.4	746	1	24	3.21716	-1.1
ENSP00000230640.5	1042	89	705	67.6583	-112.4
ENSP00000230658.7	349	6	56	16.0458	-13.8
ENSP00000230685.6	232	33	205	88.3621	-38.5
ENSP00000230771.3	506	62	430	84.9802	-85.8
ENSP00000230792.2	462	56	346	74.8918	-55.5
ENSP00000230859.7	792	5	46	5.80808	-10.6
ENSP00000230882.4	638	5	55	8.62069	-10
ENSP00000230895.7	102	17	76	74.5098	-41
ENSP00000230901.5	951	43	459	48.265	-39.1
ENSP00000230990.6	208	1	10	4.80769	-1.1
ENSP00000231004.4	417	23	285	68.3453	-37.1
ENSP00000231009.2	264	14	140	53.0303	-31.6
ENSP00000231021.4	789	10	138	17.4905	-22.4
ENSP00000231061.4	303	32	215	70.9571	-75.6
ENSP00000231121.2	215	1	15	6.97674	-1.1
ENSP00000231130.2	796	9	110	13.8191	-22.1
ENSP00000231134.5	795	6	85	10.6918	-15
ENSP00000231136.1	794	4	45	5.66751	-15
ENSP00000231137.3	793	8	156	19.6721	-23.3
ENSP00000231173.3	787	8	112	14.2313	-22.3
ENSP00000231188.5	877	6	77	8.77993	-10.7
ENSP00000231198.7	298	20	213	71.4765	-23
ENSP00000231229.4	347	1	13	3.7464	-1.6
ENSP00000231238.4	292	30	237	81.1644	-54.5
ENSP00000231338.7	246	12	83	33.7398	-33.5
ENSP00000231357.2	519	5	43	8.28516	-10.7
ENSP00000231368.5	1025	86	689	67.2195	-81.7
ENSP00000231420.6	514	98	445	86.5759	-109.5
ENSP00000231449.2	153	1	7	4.57516	-1.4
ENSP00000231461.4	359	4	49	13.649	-3
ENSP00000231484.3	1184	22	277	23.3953	-22.4
ENSP00000231487.9	163	50	151	92.638	-58.9
ENSP00000231498.3	1391	143	983	70.6686	-91.5
ENSP00000231509.3	778	70	554	71.2082	-57.8
ENSP00000231512.3	265	9	77	29.0566	-18.6
ENSP00000231524.9	574	6	53	9.23345	-23.9
ENSP00000231526.4	411	31	286	69.5864	-54.2
ENSP00000231572.3	660	110	542	82.1212	-115.2
ENSP00000231656.7	265	1	6	2.26415	-3
ENSP00000231668.9	271	14	137	50.5535	-25.7
ENSP00000231706.4	771	4	60	7.7821	-8.3
ENSP00000231721.2	782	11	99	12.6598	-11.3
ENSP00000231749.3	440	1	12	2.72727	-2.3
ENSP00000231751.4	710	184	680	95.7746	-193.2
ENSP00000231790.3	756	65	526	69.5767	-63.5
ENSP00000231803.1	694	12	127	18.2997	-13.7
ENSP00000231887.3	723	196	662	91.5629	-262.7
ENSP00000231948.4	442	33	307	69.457	-38.1
ENSP00000232003.4	525	75	372	70.8571	-110.8
ENSP00000232014.4	706	3	39	5.52408	-6
ENSP00000232125.5	144	19	84	58.3333	-41
ENSP00000232217.2	134	6	52	38.806	-15.8
ENSP00000232219.2	197	23	156	79.1878	-46.1
ENSP00000232375.3	469	14	135	28.7846	-33.7
ENSP00000232424.3	280	7	77	27.5	-12.6
ENSP00000232458.5	883	22	211	23.8958	-21
ENSP00000232461.3	350	8	85	24.2857	-21.3
ENSP00000232496.4	110	7	59	53.6364	-23.6
ENSP00000232501.3	380	19	243	63.9474	-34.7
ENSP00000232508.5	222	1	9	4.05405	-1.3
ENSP00000232519.5	128	2	35	27.3438	-1.7
ENSP00000232564.3	340	67	268	78.8235	-78.7
ENSP00000232603.5	984	11	97	9.85772	-12.5
ENSP00000232607.2	480	60	425	88.5417	-101.1
ENSP00000232744.8	478	10	111	23.2218	-9
ENSP00000232766.5	574	4	46	8.01394	-12.6
ENSP00000232854.4	338	5	77	22.7811	-10.6
ENSP00000232888.6	475	39	303	63.7895	-55.1
ENSP00000232892.6	399	4	51	12.782	-21.2
ENSP00000232905.3	113	17	92	81.4159	-49.7
ENSP00000232974.6	747	15	161	21.5529	-15.9
ENSP00000232975.3	161	1	11	6.8323	-2.1
ENSP00000232978.8	1462	44	380	25.9918	-49
ENSP00000233025.7	169	1	12	7.10059	-15
ENSP00000233027.5	841	16	189	22.4732	-23.7
ENSP00000233047.4	161	9	53	32.9193	-28.1
ENSP00000233055.4	410	47	349	85.122	-57
ENSP00000233057.4	551	48	343	62.2505	-70.4
ENSP00000233072.5	1500	126	1045	69.6667	-94
ENSP00000233078.4	407	39	227	55.774	-69.4
ENSP00000233084.3	740	167	639	86.3514	-131.9
ENSP00000233092.6	127	10	90	70.8661	-29.8
ENSP00000233099.5	2071	178	1439	69.4833	-100
ENSP00000233114.8	334	125	321	96.1078	-133.8
ENSP00000233121.2	281	25	216	76.8683	-72.2
ENSP00000233143.4	44	11	36	81.8182	-30.6
ENSP00000233146.2	934	102	705	75.4818	-100.3
ENSP00000233154.4	380	34	304	80	-63
ENSP00000233156.3	304	16	155	50.9868	-31.8
ENSP00000233190.5	727	150	655	90.0963	-170.9
ENSP00000233242.1	4563	544	3719	81.5034	-396
ENSP00000233330.6	513	47	414	80.7018	-62
ENSP00000233331.7	356	4	39	10.9551	-10.2
ENSP00000233336.5	377	7	84	22.2812	-20.4
ENSP00000233379.4	314	31	250	79.6178	-50.1
ENSP00000233468.4	125	12	104	83.2	-41.7
ENSP00000233535.4	388	2	18	4.63918	-4.7
ENSP00000233545.2	176	14	104	59.0909	-36.2
ENSP00000233552.6	523	38	338	64.6272	-43.6
ENSP00000233557.3	535	40	367	68.5981	-65.3
ENSP00000233573.6	614	29	297	48.3713	-33.5
ENSP00000233575.2	470	50	375	79.7872	-81.6
ENSP00000233596.2	184	13	94	51.087	-20
ENSP00000233607.2	2303	29	367	15.9357	-19.5
ENSP00000233612.4	198	25	170	85.8586	-51.7
ENSP00000233623.6	519	10	139	26.7823	-19.9
ENSP00000233627.9	213	28	163	76.5258	-52.1
ENSP00000233630.6	259	7	49	18.9189	-21.4
ENSP00000233668.5	481	20	289	60.0832	-49.6
ENSP00000233710.3	430	47	279	64.8837	-74
ENSP00000233712.1	152	4	67	44.0789	-21.2
ENSP00000233714.4	399	43	320	80.2005	-77.4
ENSP00000233735.1	166	12	120	72.2892	-43.5
ENSP00000233741.5	375	3	40	10.6667	-2.3
ENSP00000233809.4	325	25	231	71.0769	-51
ENSP00000233813.4	272	26	167	61.3971	-45.7
ENSP00000233826.3	360	1	6	1.66667	-2.2
ENSP00000233838.3	758	30	274	36.1478	-34.3
ENSP00000233840.3	380	2	8	2.10526	-2.6
ENSP00000233892.4	193	13	160	82.9016	-34.5
ENSP00000233893.5	102	51	102	100	-102.1
ENSP00000233944.3	489	9	59	12.0654	-15
ENSP00000233948.3	365	1	7	1.91781	-1.4
ENSP00000233954.1	556	3	34	6.11511	-3
ENSP00000233957.1	541	5	53	9.79667	-11
ENSP00000233969.2	812	5	64	7.88177	-9.7
ENSP00000233997.1	251	20	166	66.1355	-72.2
ENSP00000234038.6	360	72	322	89.4444	-88.7
ENSP00000234040.5	1323	10	133	10.0529	-16.1
ENSP00000234071.4	461	17	182	39.4794	-29.4
ENSP00000234091.4	134	1	10	7.46269	-1
ENSP00000234111.4	461	2	15	3.2538	-2.3
ENSP00000234115.6	221	11	88	39.819	-33
ENSP00000234142.5	1949	15	204	10.4669	-17.7
ENSP00000234160.4	452	38	242	53.5398	-50.6
ENSP00000234170.5	1054	66	581	55.1233	-73.3
ENSP00000234179.2	890	27	293	32.9213	-28.9
ENSP00000234195.3	573	25	241	42.0593	-33.1
ENSP00000234198.4	328	1	6	1.82927	-3
ENSP00000234256.3	532	20	240	45.1128	-28.3
ENSP00000234296.2	577	31	294	50.9532	-24.2
ENSP00000234301.2	114	16	90	78.9474	-42.7
ENSP00000234310.3	170	19	120	70.5882	-39.3
ENSP00000234313.7	350	45	264	75.4286	-58.3
ENSP00000234347.3	256	11	105	41.0156	-40
ENSP00000234389.3	1043	4	38	3.64334	-2.2
ENSP00000234392.2	290	5	23	7.93103	-9.3
ENSP00000234396.4	513	147	487	94.9318	-182
ENSP00000234420.5	1360	111	958	70.4412	-103.4
ENSP00000234453.4	300	12	105	35	-22.7
ENSP00000234454.5	261	55	232	88.8889	-73.9
ENSP00000234488.9	869	12	165	18.9873	-27.5
ENSP00000234549.7	312	14	104	33.3333	-20.5
ENSP00000234590.4	434	360	418	96.3134	-467.4
ENSP00000234626.6	574	6	51	8.88502	-16.3
ENSP00000234677.2	514	86	414	80.5447	-103.4
ENSP00000234701.3	914	2	19	2.07877	-1.8
ENSP00000234739.3	1426	15	154	10.7994	-12.4
ENSP00000234798.4	321	1	24	7.47664	-1.2
ENSP00000234816.2	491	6	56	11.4053	-23.6
ENSP00000234827.1	208	3	32	15.3846	-6.4
ENSP00000234831.5	323	13	176	54.4892	-23.8
ENSP00000234981.4	181	42	165	91.1602	-52
ENSP00000235090.5	342	34	303	88.5965	-55.4
ENSP00000235150.4	731	6	97	13.2695	-12.9
ENSP00000235180.4	979	6	77	7.86517	-6
ENSP00000235307.6	121	4	37	30.5785	-10.8
ENSP00000235310.2	211	3	38	18.0095	-16.1
ENSP00000235329.5	757	63	482	63.6724	-106
ENSP00000235332.4	388	4	55	14.1753	-9.4
ENSP00000235345.5	355	2	34	9.57746	-17
ENSP00000235347.4	474	2	32	6.75105	-10.3
ENSP00000235349.5	478	2	30	6.27615	-11
ENSP00000235372.6	1718	7	74	4.30733	-11.2
ENSP00000235382.5	211	3	45	21.327	-11.2
ENSP00000235453.4	396	7	67	16.9192	-16.5
ENSP00000235521.4	360	37	267	74.1667	-61.1
ENSP00000235532.5	379	40	304	80.2111	-44
ENSP00000235628.1	368	6	78	21.1957	-15
ENSP00000235739.6	144	1	11	7.63889	-1.1
ENSP00000235790.4	1275	14	170	13.3333	-11.6
ENSP00000235835.3	359	89	280	77.9944	-102.9
ENSP00000235878.5	142	6	78	54.9296	-15
ENSP00000235932.4	203	26	162	79.803	-43.5
ENSP00000235958.4	182	13	72	39.5604	-41.7
ENSP00000236017.5	150	1	13	8.66667	-3.1
ENSP00000236040.4	804	54	479	59.5771	-58.4
ENSP00000236051.2	306	27	190	62.0915	-47.7
ENSP00000236137.5	497	1	8	1.60966	-1.1
ENSP00000236147.5	372	13	89	23.9247	-22.3
ENSP00000236192.7	141	6	59	41.844	-30
ENSP00000236255.4	607	6	69	11.3674	-8.6
ENSP00000236273.4	243	9	86	35.3909	-15
ENSP00000236342.7	333	6	61	18.3183	-30
ENSP00000236412.7	127	3	40	31.4961	-22.7
ENSP00000236495.5	706	17	206	29.1785	-25.6
ENSP00000236671.2	412	218	372	90.2913	-232.9
ENSP00000236693.7	268	9	93	34.7015	-28.5
ENSP00000236698.5	1221	123	850	69.6151	-112.9
ENSP00000236826.3	467	14	170	36.4026	-35.9
ENSP00000236850.3	267	184	260	97.3783	-224
ENSP00000236877.5	921	9	79	8.57763	-17.1
ENSP00000236918.8	298	1	7	2.34899	-1.8
ENSP00000236925.4	1489	96	869	58.3613	-65.5
ENSP00000236937.9	291	9	95	32.646	-26.1
ENSP00000236957.5	225	61	205	91.1111	-71.9
ENSP00000236959.9	592	115	542	91.5541	-185.5
ENSP00000236980.6	710	45	432	60.8451	-35.7
ENSP00000236995.3	327	14	114	34.8624	-40.3
ENSP00000237014.4	147	96	127	86.3946	-145.2
ENSP00000237019.7	343	1	8	2.33236	-3.5
ENSP00000237163.6	2476	51	495	19.9919	-27.7
ENSP00000237172.7	1213	52	507	41.7972	-29.7
ENSP00000237247.6	859	13	176	20.4889	-14.1
ENSP00000237264.3	186	4	55	29.5699	-15
ENSP00000237275.6	222	1	10	4.5045	-2
ENSP00000237281.3	745	21	260	34.8993	-30.7
ENSP00000237283.8	191	2	17	8.90052	-8.7
ENSP00000237289.4	790	37	332	42.0253	-36.7
ENSP00000237305.7	431	3	34	7.88863	-6.4
ENSP00000237316.3	179	3	29	16.2011	-11.5
ENSP00000237353.10	1007	13	122	12.1152	-10.6
ENSP00000237380.6	178	13	131	73.5955	-23.3
ENSP00000237500.5	172	86	149	86.6279	-158.9
ENSP00000237512.4	222	2	19	8.55856	-1.8
ENSP00000237527.3	108	2	20	18.5185	-1.8
ENSP00000237530.6	631	84	490	77.6545	-71.5
ENSP00000237536.4	1661	52	514	30.9452	-28.3
ENSP00000237596.2	968	43	390	40.2893	-47.3
ENSP00000237612.3	655	9	95	14.5038	-22.4
ENSP00000237623.7	300	24	151	50.3333	-72.8
ENSP00000237642.6	358	33	280	78.2123	-43.4
ENSP00000237653.7	368	45	288	78.2609	-66.8
ENSP00000237654.4	377	4	49	12.9973	-8.7
ENSP00000237696.5	294	2	16	5.44218	-6.5
ENSP00000237822.3	325	27	233	71.6923	-52.1
ENSP00000237837.1	251	1	19	7.56972	-1.1
ENSP00000237853.4	640	7	65	10.1562	-9.8
ENSP00000237858.6	106	37	104	98.1132	-76.6
ENSP00000237865.7	479	24	222	46.3466	-56.9
ENSP00000237889.4	98	8	52	53.0612	-22.9
ENSP00000237937.3	213	10	134	62.9108	-19.8
ENSP00000238018.4	471	87	399	84.7134	-135
ENSP00000238044.3	148	2	15	10.1351	-5.6
ENSP00000238081.3	245	112	239	97.551	-107.3
ENSP00000238091.4	150	7	80	53.3333	-18.7
ENSP00000238112.3	684	57	462	67.5439	-54.7
ENSP00000238146.3	600	37	383	63.8333	-57.1
ENSP00000238156.3	331	20	212	64.0483	-37.9
ENSP00000238181.7	175	21	144	82.2857	-40.8
ENSP00000238256.3	1219	103	716	58.7367	-115.9
ENSP00000238341.5	2325	77	687	29.5484	-35.8
ENSP00000238379.5	251	47	242	96.4143	-66.8
ENSP00000238483.5	730	6	78	10.6849	-11.7
ENSP00000238497.4	444	68	363	81.7568	-91
ENSP00000238508.3	397	11	121	30.4786	-16.5
ENSP00000238558.3	257	2	28	10.8949	-9.7
ENSP00000238561.5	523	38	386	73.805	-47.8
ENSP00000238607.6	169	4	48	28.4024	-8.7
ENSP00000238609.3	130	4	53	40.7692	-27.3
ENSP00000238616.5	979	81	774	79.0603	-93.8
ENSP00000238618.3	99	8	70	70.7071	-23.8
ENSP00000238628.6	213	13	108	50.7042	-42
ENSP00000238633.2	148	33	140	94.5946	-67.1
ENSP00000238647.3	796	69	509	63.9447	-66.2
ENSP00000238651.5	483	107	415	85.9213	-121.4
ENSP00000238667.4	526	2	20	3.80228	-15
ENSP00000238671.7	67	1	6	8.95522	-2.6
ENSP00000238682.3	412	5	72	17.4757	-8.8
ENSP00000238686.8	389	11	94	24.1645	-15.3
ENSP00000238688.5	107	23	91	85.0467	-42
ENSP00000238714.3	736	19	152	20.6522	-20.6
ENSP00000238721.4	332	48	240	72.2892	-107.1
ENSP00000238738.4	205	14	155	75.6098	-39.6
ENSP00000238788.9	689	41	361	52.3948	-72.9
ENSP00000238789.5	1458	26	260	17.8326	-30.1
ENSP00000238823.8	518	56	365	70.4633	-61.3
ENSP00000238831.3	244	3	31	12.7049	-10.5
ENSP00000238855.7	936	62	590	63.0342	-78.8
ENSP00000238856.4	909	62	590	64.9065	-78.8
ENSP00000238875.4	172	21	154	89.5349	-33.2
ENSP00000238892.3	101	4	42	41.5842	-15
ENSP00000238918.8	728	4	35	4.80769	-2.4
ENSP00000238936.3	517	2	53	10.2515	-1.6
ENSP00000238961.3	1173	17	184	15.6863	-10.8
ENSP00000238994.5	317	2	38	11.9874	-2.1
ENSP00000239007.7	228	4	38	16.6667	-4.8
ENSP00000239026.7	714	35	336	47.0588	-64.1
ENSP00000239027.7	838	42	416	49.642	-64.1
ENSP00000239118.6	225	1	16	7.11111	-1.8
ENSP00000239144.4	243	6	54	22.2222	-15.9
ENSP00000239151.4	269	5	55	20.4461	-6.7
ENSP00000239165.7	217	4	31	14.2857	-10.1
ENSP00000239167.7	145	2	19	13.1034	-1.3
ENSP00000239214.8	237	9	100	42.1941	-25
ENSP00000239215.7	228	16	146	64.0351	-35.1
ENSP00000239223.3	367	1	9	2.45232	-5.4
ENSP00000239231.6	370	10	130	35.1351	-36.1
ENSP00000239243.5	267	1	6	2.24719	-3
ENSP00000239347.3	189	1	8	4.2328	-1.2
ENSP00000239367.2	500	2	35	7	-15
ENSP00000239374.6	715	6	55	7.69231	-1.9
ENSP00000239440.4	1544	62	699	45.272	-64.5
ENSP00000239444.2	801	7	78	9.73783	-15
ENSP00000239446.4	800	5	65	8.125	-15
ENSP00000239449.4	798	7	83	10.401	-17
ENSP00000239450.2	795	10	123	15.4717	-22.7
ENSP00000239451.4	301	2	14	4.65116	-1.7
ENSP00000239461.6	245	4	39	15.9184	-13.2
ENSP00000239462.4	1299	39	440	33.8722	-24.3
ENSP00000239614.4	507	8	116	22.8797	-20.6
ENSP00000239666.4	140	18	116	82.8571	-69.9
ENSP00000239690.4	583	56	425	72.8988	-72.9
ENSP00000239830.4	488	12	105	21.5164	-16.3
ENSP00000239859.7	214	3	28	13.0841	-9.3
ENSP00000239860.6	141	3	20	14.1844	-4.7
ENSP00000239878.4	85	6	58	68.2353	-47
ENSP00000239882.3	619	25	306	49.4346	-51.9
ENSP00000239885.6	430	18	150	34.8837	-26.6
ENSP00000239891.3	324	26	237	73.1481	-40.3
ENSP00000239926.4	498	5	42	8.43373	-9.5
ENSP00000239938.4	543	3	34	6.26151	-13.3
ENSP00000239940.7	140	29	126	90	-56.6
ENSP00000240050.4	385	5	52	13.5065	-6.7
ENSP00000240055.3	207	8	98	47.343	-33.9
ENSP00000240079.6	194	14	117	60.3093	-27.6
ENSP00000240093.3	666	3	20	3.003	-2.9
ENSP00000240095.6	481	10	147	30.5613	-50.3
ENSP00000240123.7	671	84	514	76.6021	-90.4
ENSP00000240132.2	514	1	14	2.72374	-1.8
ENSP00000240139.5	512	19	222	43.3594	-35.9
ENSP00000240159.4	116	2	31	26.7241	-16
ENSP00000240185.4	414	55	306	73.913	-63.6
ENSP00000240189.2	474	2	25	5.27426	-1.7
ENSP00000240285.5	341	32	284	83.2845	-48.4
ENSP00000240304.1	432	48	245	56.713	-56.5
ENSP00000240306.3	240	1	11	4.58333	-3
ENSP00000240316.4	576	37	359	62.3264	-40.3
ENSP00000240327.2	374	7	105	28.0749	-12.3
ENSP00000240328.3	712	23	203	28.5112	-19.8
ENSP00000240333.8	322	2	27	8.38509	-5.4
ENSP00000240361.8	1497	4	52	3.47361	-3
ENSP00000240364.2	453	9	105	23.1788	-13.3
ENSP00000240423.4	741	29	303	40.8907	-76.1
ENSP00000240487.5	1387	8	87	6.27253	-10.9
ENSP00000240488.3	205	2	21	10.2439	-3.2
ENSP00000240499.7	474	8	107	22.5738	-14.1
ENSP00000240587.4	1081	16	170	15.7262	-14.5
ENSP00000240617.5	553	44	394	71.2477	-58.8
ENSP00000240618.6	216	1	7	3.24074	-2
ENSP00000240651.9	500	25	283	56.6	-22.3
ENSP00000240652.3	89	1	8	8.98876	-1.5
ENSP00000240662.2	424	2	19	4.48113	-1.8
ENSP00000240691.2	312	1	11	3.52564	-1.2
ENSP00000240719.2	627	1	9	1.43541	-4.9
ENSP00000240727.5	510	31	379	74.3137	-62.8
ENSP00000240731.4	577	4	58	10.052	-15.4
ENSP00000240851.4	400	47	200	50	-101.5
ENSP00000240874.3	1663	48	495	29.7655	-30.6
ENSP00000240922.2	169	21	130	76.9231	-72.3
ENSP00000241014.2	711	6	59	8.29817	-8.9
ENSP00000241041.3	346	7	85	24.5665	-18.2
ENSP00000241051.3	511	13	122	23.8748	-24.5
ENSP00000241052.4	527	191	497	94.3074	-186.2
ENSP00000241069.5	614	7	69	11.2378	-12.8
ENSP00000241071.6	580	1	17	2.93103	-1.2
ENSP00000241124.6	261	5	61	23.3716	-9
ENSP00000241125.3	435	5	33	7.58621	-9.3
ENSP00000241261.2	281	22	193	68.6833	-30.4
ENSP00000241274.3	977	6	119	12.1801	-1.9
ENSP00000241305.3	756	52	404	53.4392	-65.8
ENSP00000241312.4	3487	7	115	3.29796	-11.2
ENSP00000241337.4	218	66	216	99.0826	-63.3
ENSP00000241356.4	318	1	8	2.51572	-1.3
ENSP00000241391.6	376	7	93	24.734	-15
ENSP00000241393.3	352	3	22	6.25	-13.2
ENSP00000241416.7	513	2	23	4.48343	-1.9
ENSP00000241436.4	870	30	293	33.6782	-31.1
ENSP00000241453.7	993	3	36	3.62538	-13.9
ENSP00000241463.5	242	6	42	17.3554	-10.1
ENSP00000241502.3	318	20	165	51.8868	-40.6
ENSP00000241527.6	381	27	212	55.643	-30.5
ENSP00000241600.5	296	26	208	70.2703	-52.2
ENSP00000241704.7	1224	195	1053	86.0294	-176.8
ENSP00000241802.5	255	6	64	25.098	-17.6
ENSP00000241891.5	478	4	44	9.20502	-2.8
ENSP00000242057.4	848	25	325	38.3255	-39.9
ENSP00000242059.5	414	73	371	89.6135	-109.5
ENSP00000242066.5	459	3	38	8.27887	-2.2
ENSP00000242067.6	887	36	357	40.248	-39.6
ENSP00000242104.5	109	3	33	30.2752	-1.8
ENSP00000242108.4	569	21	237	41.652	-36.3
ENSP00000242140.6	483	18	187	38.7164	-17.8
ENSP00000242152.2	97	7	74	76.2887	-48.4
ENSP00000242159.3	230	5	41	17.8261	-9.6
ENSP00000242208.4	426	15	134	31.4554	-16.7
ENSP00000242209.4	570	61	369	64.7368	-54.2
ENSP00000242248.5	494	7	81	16.3968	-15
ENSP00000242249.4	148	3	37	25	-15.8
ENSP00000242257.8	246	16	149	60.5691	-18.8
ENSP00000242261.5	202	2	32	15.8416	-1.6
ENSP00000242275.6	297	12	102	34.3434	-38.2
ENSP00000242284.6	218	31	155	71.1009	-38.5
ENSP00000242285.6	248	27	127	51.2097	-38.5
ENSP00000242315.3	400	2	18	4.5	-1.3
ENSP00000242317.4	699	5	54	7.72532	-9.8
ENSP00000242323.8	386	15	136	35.2332	-14.9
ENSP00000242351.5	902	116	766	84.9224	-99.7
ENSP00000242375.3	326	10	106	32.5153	-17.1
ENSP00000242465.3	158	6	55	34.8101	-15
ENSP00000242505.6	582	2	20	3.43643	-2.1
ENSP00000242576.3	313	17	177	56.5495	-37.5
ENSP00000242577.6	89	13	73	82.0225	-54.1
ENSP00000242591.5	676	67	485	71.7456	-49.9
ENSP00000242592.4	412	78	364	88.3495	-115.5
ENSP00000242607.8	273	7	81	29.6703	-19.3
ENSP00000242719.3	154	4	47	30.5195	-21.5
ENSP00000242728.4	482	10	103	21.3693	-15
ENSP00000242729.2	243	4	40	16.4609	-2.1
ENSP00000242737.5	181	19	149	82.3204	-30.2
ENSP00000242770.5	220	13	136	61.8182	-25.6
ENSP00000242776.3	427	76	353	82.6698	-84.8
ENSP00000242783.7	942	69	560	59.448	-66.9
ENSP00000242784.3	176	19	140	79.5455	-56.3
ENSP00000242786.4	835	42	400	47.9042	-65.1
ENSP00000242804.4	627	1	6	0.956938	-1.6
ENSP00000242810.6	600	13	125	20.8333	-18.7
ENSP00000242819.4	233	1	7	3.00429	-1.2
ENSP00000242839.5	1465	23	234	15.9727	-17.1
ENSP00000242848.4	1668	84	675	40.4676	-51
ENSP00000242872.3	269	5	49	18.2156	-13.9
ENSP00000243040.6	66	8	52	78.7879	-26.2
ENSP00000243045.5	153	5	49	32.0261	-15
ENSP00000243050.1	598	9	86	14.3813	-9.1
ENSP00000243052.3	536	10	105	19.5896	-22.8
ENSP00000243056.3	330	1	19	5.75758	-1.5
ENSP00000243067.4	264	22	216	81.8182	-41.7
ENSP00000243077.3	4544	418	3126	68.794	-268.5
ENSP00000243082.4	378	1	14	3.7037	-1.6
ENSP00000243103.3	282	2	18	6.38298	-3
ENSP00000243108.4	235	5	44	18.7234	-13.2
ENSP00000243112.5	177	5	93	52.5424	-15
ENSP00000243167.8	579	46	486	83.9378	-90.5
ENSP00000243189.7	290	3	44	15.1724	-1.8
ENSP00000243213.1	380	1	19	5	-1.1
ENSP00000243219.3	87	3	34	39.0805	-17.4
ENSP00000243222.4	680	7	94	13.8235	-15.2
ENSP00000243253.3	476	24	234	49.1597	-46.2
ENSP00000243286.3	200	32	161	80.5	-78.3
ENSP00000243298.2	201	9	99	49.2537	-19
ENSP00000243314.5	315	3	35	11.1111	-10.1
ENSP00000243326.4	2472	132	1280	51.7799	-90.8
ENSP00000243344.7	1316	84	758	57.5988	-70.7
ENSP00000243346.5	307	33	274	89.2508	-58
ENSP00000243347.3	277	19	135	48.7365	-47.3
ENSP00000243349.7	493	5	91	18.4584	-10.8
ENSP00000243389.3	476	1	15	3.15126	-15
ENSP00000243440.1	127	3	37	29.1339	-9.3
ENSP00000243457.2	427	2	13	3.0445	-1.2
ENSP00000243498.5	439	14	131	29.8405	-32.4
ENSP00000243501.5	189	5	51	26.9841	-22.4
ENSP00000243562.10	957	46	451	47.1264	-81.2
ENSP00000243563.2	282	22	168	59.5745	-83.2
ENSP00000243578.2	175	6	72	41.1429	-21.2
ENSP00000243583.5	503	43	303	60.2386	-81.6
ENSP00000243611.5	252	14	149	59.127	-32.4
ENSP00000243639.4	127	2	15	11.811	-14.8
ENSP00000243643.3	555	1	8	1.44144	-7.1
ENSP00000243644.3	532	3	36	6.76692	-2.7
ENSP00000243662.5	211	13	132	62.5592	-22.5
ENSP00000243673.2	423	1	13	3.07329	-1
ENSP00000243706.4	603	27	298	49.4196	-38.5
ENSP00000243776.6	775	20	220	28.3871	-22.3
ENSP00000243786.2	366	3	15	4.09836	-3.8
ENSP00000243806.2	272	1	26	9.55882	-1.2
ENSP00000243810.7	555	27	243	43.7838	-31.1
ENSP00000243878.4	346	3	30	8.67052	-6.4
ENSP00000243893.6	50	4	27	54	-11.2
ENSP00000243896.2	365	7	93	25.4795	-18
ENSP00000243903.4	607	32	288	47.4465	-40.3
ENSP00000243913.4	308	2	22	7.14286	-1.9
ENSP00000243914.3	663	7	63	9.50226	-21
ENSP00000243918.5	156	1	9	5.76923	-7.9
ENSP00000243924.3	117	5	44	37.6068	-8.5
ENSP00000243938.4	231	4	42	18.1818	-8.8
ENSP00000243964.4	1116	27	218	19.5341	-26.3
ENSP00000243967.4	592	3	52	8.78378	-10.8
ENSP00000243983.5	499	4	44	8.81764	-3.4
ENSP00000243997.3	51	5	22	43.1373	-16.3
ENSP00000244007.3	1291	81	899	69.6359	-80.3
ENSP00000244020.3	344	42	178	51.7442	-74.6
ENSP00000244040.3	194	23	166	85.567	-33.6
ENSP00000244043.3	500	37	346	69.2	-49.7
ENSP00000244050.2	264	2	16	6.06061	-4.8
ENSP00000244051.1	460	51	413	89.7826	-66.8
ENSP00000244061.2	228	24	195	85.5263	-45.2
ENSP00000244096.3	369	3	34	9.21409	-10.1
ENSP00000244137.5	493	84	390	79.1075	-118.2
ENSP00000244204.5	344	58	333	96.8023	-68
ENSP00000244217.5	176	22	143	81.25	-48.9
ENSP00000244221.8	123	6	60	48.7805	-14
ENSP00000244227.3	155	10	65	41.9355	-40.3
ENSP00000244230.2	681	42	361	53.0103	-74.3
ENSP00000244241.4	197	7	82	41.6244	-9.2
ENSP00000244289.3	1076	24	303	28.1599	-18.1
ENSP00000244291.6	430	6	140	32.5581	-33.5
ENSP00000244293.7	402	4	58	14.4279	-4
ENSP00000244295.8	326	2	14	4.29448	-1.4
ENSP00000244296.2	426	4	35	8.21596	-8.8
ENSP00000244303.6	600	5	31	5.16667	-9.8
ENSP00000244314.5	463	7	86	18.5745	-11.4
ENSP00000244333.2	346	6	61	17.6301	-12.1
ENSP00000244336.5	349	3	32	9.16905	-8
ENSP00000244360.6	420	2	23	5.47619	-1.7
ENSP00000244364.6	5171	487	3785	73.1967	-179.8
ENSP00000244426.6	447	13	135	30.2013	-13
ENSP00000244458.2	444	16	139	31.3063	-19
ENSP00000244496.5	259	18	154	59.4595	-66.5
ENSP00000244513.6	526	8	83	15.7795	-18.4
ENSP00000244519.2	584	38	329	56.3356	-51
ENSP00000244520.5	159	4	39	24.5283	-17.8
ENSP00000244527.4	467	8	68	14.561	-21.8
ENSP00000244533.3	1464	21	247	16.8716	-14.3
ENSP00000244534.6	221	28	93	42.0814	-72.1
ENSP00000244537.6	103	42	72	69.9029	-76.9
ENSP00000244546.4	738	37	461	62.4661	-70.2
ENSP00000244565.3	518	23	282	54.4402	-30.6
ENSP00000244571.4	985	105	809	82.132	-86.8
ENSP00000244573.4	215	17	86	40	-30.8
ENSP00000244576.4	358	1	9	2.51397	-2.6
ENSP00000244645.3	441	1	17	3.85488	-1.3
ENSP00000244669.2	224	3	40	17.8571	-2.1
ENSP00000244670.8	248	3	51	20.5645	-12.4
ENSP00000244709.3	234	5	53	22.6496	-9.8
ENSP00000244711.3	185	3	36	19.4595	-24.9
ENSP00000244728.5	957	19	183	19.1223	-24
ENSP00000244741.6	164	8	73	44.5122	-15
ENSP00000244745.1	474	1	19	4.00844	-15
ENSP00000244751.2	593	24	246	41.484	-36.2
ENSP00000244763.4	286	17	138	48.2517	-33.7
ENSP00000244766.2	142	3	21	14.7887	-1.6
ENSP00000244769.3	815	19	199	24.4172	-24.1
ENSP00000244776.7	341	43	216	63.3431	-50.7
ENSP00000244777.2	114	8	73	64.0351	-14.6
ENSP00000244815.5	784	79	649	82.7806	-174.8
ENSP00000244926.3	90	1	10	11.1111	-2.2
ENSP00000245046.2	261	15	167	63.9847	-40.1
ENSP00000245105.3	1336	102	880	65.8683	-58.7
ENSP00000245121.4	466	7	67	14.3777	-16.3
ENSP00000245157.5	721	37	331	45.9085	-48.1
ENSP00000245185.5	61	28	61	100	-98.8
ENSP00000245206.5	430	127	383	89.0698	-164.4
ENSP00000245222.3	654	24	286	43.7309	-36.6
ENSP00000245255.3	861	7	80	9.29152	-10.5
ENSP00000245304.3	183	24	154	84.153	-37.2
ENSP00000245312.3	348	3	34	9.77011	-12
ENSP00000245382.5	521	2	30	5.75816	-1.2
ENSP00000245407.3	557	10	110	19.7487	-24.1
ENSP00000245414.4	325	4	45	13.8462	-15
ENSP00000245418.2	470	19	194	41.2766	-39.5
ENSP00000245441.5	2133	70	692	32.4426	-38.5
ENSP00000245448.6	127	6	43	33.8583	-11.9
ENSP00000245451.4	408	3	42	10.2941	-2.1
ENSP00000245457.5	358	3	28	7.82123	-1.5
ENSP00000245458.7	56	9	42	75	-17.5
ENSP00000245479.2	509	6	84	16.5029	-15
ENSP00000245503.5	1941	56	598	30.8089	-29.1
ENSP00000245539.6	242	37	184	76.0331	-39
ENSP00000245543.1	198	5	72	36.3636	-22.3
ENSP00000245544.4	656	46	403	61.4329	-49.5
ENSP00000245551.5	256	21	175	68.3594	-33
ENSP00000245552.2	201	36	177	88.0597	-49.9
ENSP00000245564.3	570	38	326	57.193	-45.3
ENSP00000245615.1	472	19	186	39.4068	-57
ENSP00000245618.4	596	28	357	59.8993	-27.2
ENSP00000245620.9	632	7	64	10.1266	-14.4
ENSP00000245621.4	464	4	43	9.26724	-11.2
ENSP00000245663.3	589	5	65	11.0357	-7.3
ENSP00000245680.2	523	4	41	7.83939	-8
ENSP00000245787.4	225	2	18	8	-3.7
ENSP00000245796.6	1056	25	297	28.125	-28.3
ENSP00000245812.2	221	18	178	80.543	-29
ENSP00000245816.3	277	31	192	69.3141	-63.5
ENSP00000245817.2	254	3	36	14.1732	-8.9
ENSP00000245838.8	1593	118	958	60.1381	-94.6
ENSP00000245865.5	234	9	109	46.5812	-21.7
ENSP00000245903.2	193	12	115	59.5855	-28.9
ENSP00000245907.4	1663	695	1571	94.4678	-572.5
ENSP00000245908.5	576	18	154	26.7361	-30.8
ENSP00000245912.3	204	1	23	11.2745	-1.1
ENSP00000245919.3	338	6	91	26.9231	-15.3
ENSP00000245923.3	545	9	106	19.4495	-14.1
ENSP00000245925.3	649	64	468	72.1109	-116.5
ENSP00000245932.5	380	54	261	68.6842	-100.3
ENSP00000245934.7	1274	120	1026	80.5338	-70.8
ENSP00000245957.5	1237	6	49	3.9612	-12.4
ENSP00000245960.5	580	4	38	6.55172	-3.2
ENSP00000245983.2	120	1	7	5.83333	-1.5
ENSP00000246006.4	652	37	335	51.3804	-58.5
ENSP00000246015.4	263	35	213	80.9886	-48.6
ENSP00000246024.2	349	31	242	69.341	-80.9
ENSP00000246041.2	200	11	111	55.5	-25
ENSP00000246043.4	1410	293	1160	82.2695	-238.7
ENSP00000246062.4	570	8	130	22.807	-11
ENSP00000246069.6	165	59	150	90.9091	-90.9
ENSP00000246070.2	280	3	41	14.6429	-8.5
ENSP00000246071.6	225	21	132	58.6667	-55.8
ENSP00000246080.3	199	1	14	7.03518	-1.4
ENSP00000246081.3	128	1	9	7.03125	-2.2
ENSP00000246090.5	90	1	7	7.77778	-1.1
ENSP00000246100.3	295	4	26	8.81356	-9.2
ENSP00000246105.4	183	1	10	5.46448	-1.2
ENSP00000246112.3	572	2	21	3.67133	-3
ENSP00000246115.3	384	1	25	6.51042	-1.2
ENSP00000246117.3	563	45	358	63.5879	-81.8
ENSP00000246149.6	687	49	423	61.5721	-57.2
ENSP00000246151.4	211	25	172	81.5166	-47.3
ENSP00000246163.2	96	4	32	33.3333	-12.7
ENSP00000246166.2	437	19	195	44.6224	-31.5
ENSP00000246174.2	558	13	120	21.5054	-16.7
ENSP00000246186.6	645	4	50	7.75194	-8.4
ENSP00000246190.6	396	1	7	1.76768	-1.2
ENSP00000246194.3	306	50	264	86.2745	-61.5
ENSP00000246229.4	496	4	41	8.26613	-5.4
ENSP00000246314.6	626	58	403	64.377	-65.5
ENSP00000246337.4	367	52	337	91.8256	-90.6
ENSP00000246489.7	637	75	470	73.7834	-88.5
ENSP00000246505.5	453	44	363	80.1325	-45.4
ENSP00000246515.1	103	2	54	52.4272	-12.4
ENSP00000246529.3	628	5	56	8.9172	-2.8
ENSP00000246532.1	355	6	54	15.2113	-18.2
ENSP00000246533.2	268	143	256	95.5224	-117.4
ENSP00000246535.1	358	9	120	33.5196	-22.9
ENSP00000246548.3	640	80	534	83.4375	-98.7
ENSP00000246549.2	330	1	26	7.87879	-1.2
ENSP00000246551.3	93	2	17	18.2796	-1.4
ENSP00000246635.3	458	28	237	51.7467	-49.7
ENSP00000246639.2	425	13	137	32.2353	-25.9
ENSP00000246646.3	456	8	83	18.2018	-12.2
ENSP00000246657.2	378	1	6	1.5873	-3.7
ENSP00000246662.4	623	24	216	34.6709	-36.2
ENSP00000246672.3	614	10	87	14.1694	-16.6
ENSP00000246747.4	184	21	146	79.3478	-47.3
ENSP00000246784.4	250	3	36	14.4	-6.7
ENSP00000246785.2	334	3	36	10.7784	-6.7
ENSP00000246792.2	218	33	183	83.945	-48.3
ENSP00000246794.4	202	2	20	9.90099	-8.7
ENSP00000246801.2	592	9	83	14.0203	-17.3
ENSP00000246802.4	478	18	153	32.0084	-22.9
ENSP00000246841.3	674	9	75	11.1276	-12.5
ENSP00000246868.2	250	34	187	74.8	-57.3
ENSP00000246891.4	185	1	17	9.18919	-1.8
ENSP00000246895.4	62	1	24	38.7097	-1.2
ENSP00000246912.3	298	14	143	47.9866	-34.9
ENSP00000246914.4	1243	18	196	15.7683	-25.7
ENSP00000246949.5	282	2	33	11.7021	-15
ENSP00000246957.5	704	149	629	89.3466	-130.7
ENSP00000247001.3	645	47	410	63.5659	-73
ENSP00000247003.3	483	23	221	45.7557	-28.2
ENSP00000247020.3	211	9	86	40.7583	-25.1
ENSP00000247026.5	558	28	226	40.5018	-40.8
ENSP00000247087.4	1603	36	461	28.7586	-44.2
ENSP00000247138.5	396	3	44	11.1111	-12.4
ENSP00000247140.4	170	10	130	76.4706	-36.5
ENSP00000247153.3	469	37	278	59.2751	-46.8
ENSP00000247161.3	428	6	52	12.1495	-6.2
ENSP00000247178.5	492	15	147	29.878	-20.9
ENSP00000247191.2	846	18	217	25.6501	-18.1
ENSP00000247194.4	354	37	266	75.1412	-76.2
ENSP00000247207.6	639	183	565	88.4194	-204.6
ENSP00000247219.5	375	8	110	29.3333	-24.5
ENSP00000247225.6	441	18	125	28.3447	-33
ENSP00000247226.8	1219	80	645	52.9122	-52.1
ENSP00000247270.3	259	1	19	7.33591	-11.5
ENSP00000247271.4	440	3	22	5	-13.2
ENSP00000247291.3	150	29	131	87.3333	-43
ENSP00000247306.4	210	1	21	10	-1.1
ENSP00000247461.4	592	141	511	86.3176	-174.2
ENSP00000247470.9	195	22	181	92.8205	-69.5
ENSP00000247655.3	63	21	63	100	-36.2
ENSP00000247665.10	125	26	113	90.4	-58.7
ENSP00000247668.2	501	44	317	63.2735	-76.4
ENSP00000247706.2	439	1	18	4.10023	-2.2
ENSP00000247781.4	757	140	620	81.9022	-124
ENSP00000247815.5	1087	3	30	2.75989	-2.4
ENSP00000247829.3	237	8	97	40.9283	-26.9
ENSP00000247833.7	460	31	293	63.6957	-48.9
ENSP00000247843.2	227	10	128	56.3877	-34.3
ENSP00000247866.4	105	6	27	25.7143	-24.4
ENSP00000247879.2	316	1	18	5.6962	-1.4
ENSP00000247881.3	299	2	15	5.01672	-1.9
ENSP00000247930.4	831	9	76	9.14561	-8.9
ENSP00000247933.4	653	40	348	53.2925	-50.5
ENSP00000247956.5	595	5	47	7.89916	-2.2
ENSP00000247970.5	163	23	138	84.6626	-39.7
ENSP00000247977.3	326	4	53	16.2577	-15
ENSP00000247986.2	1029	17	221	21.4772	-17.1
ENSP00000248041.6	524	46	427	81.4885	-36.3
ENSP00000248054.4	1130	52	457	40.4425	-46.7
ENSP00000248058.1	309	1	10	3.23625	-3
ENSP00000248070.5	864	107	708	81.9444	-80.7
ENSP00000248071.5	355	1	23	6.47887	-1.1
ENSP00000248072.3	319	1	26	8.15047	-1.9
ENSP00000248076.2	385	2	39	10.1299	-3.4
ENSP00000248089.4	138	2	15	10.8696	-7.8
ENSP00000248098.3	190	26	153	80.5263	-65.3
ENSP00000248104.7	229	3	34	14.8472	-13.9
ENSP00000248114.6	205	14	111	54.1463	-31.8
ENSP00000248121.2	229	3	25	10.917	-15
ENSP00000248139.3	281	8	74	26.3345	-9.6
ENSP00000248142.6	920	50	474	51.5217	-58.7
ENSP00000248150.4	67	1	17	25.3731	-1.2
ENSP00000248211.6	573	5	37	6.45724	-9.4
ENSP00000248228.5	376	9	89	23.6702	-9.1
ENSP00000248244.4	712	11	150	21.0674	-16
ENSP00000248248.3	547	33	383	70.0183	-46.4
ENSP00000248306.3	603	8	119	19.7347	-17.8
ENSP00000248342.3	218	21	194	88.9908	-39.9
ENSP00000248378.4	110	3	23	20.9091	-13.8
ENSP00000248420.5	758	34	314	41.4248	-33.6
ENSP00000248437.4	448	333	441	98.4375	-294.6
ENSP00000248444.5	827	139	712	86.0943	-158.6
ENSP00000248450.4	434	22	227	52.3041	-68.8
ENSP00000248451.3	142	8	66	46.4789	-29.6
ENSP00000248550.7	785	3	44	5.6051	-1.3
ENSP00000248553.6	205	166	197	96.0976	-260.7
ENSP00000248564.4	73	11	51	69.863	-16.3
ENSP00000248572.5	74	4	31	41.8919	-16.3
ENSP00000248594.6	780	63	595	76.2821	-84.5
ENSP00000248598.5	439	48	291	66.287	-65.1
ENSP00000248600.1	313	2	32	10.2236	-9.1
ENSP00000248633.4	1283	112	771	60.0935	-59.5
ENSP00000248643.3	399	14	138	34.5865	-24.1
ENSP00000248668.4	771	4	50	6.48508	-4.3
ENSP00000248706.3	248	1	7	2.82258	-1.2
ENSP00000248846.5	1819	50	509	27.9824	-50.5
ENSP00000248879.2	220	3	31	14.0909	-3.9
ENSP00000248899.6	339	36	265	78.1711	-44.4
ENSP00000248901.6	394	16	170	43.1472	-34.4
ENSP00000248923.4	569	72	379	66.6081	-104
ENSP00000248924.6	419	25	274	65.3938	-36
ENSP00000248929.8	749	17	197	26.3017	-23.6
ENSP00000248933.6	1024	7	66	6.44531	-15
ENSP00000248958.4	221	16	149	67.4208	-46.3
ENSP00000248975.5	246	90	228	92.6829	-121.9
ENSP00000248983.5	378	4	39	10.3175	-10.5
ENSP00000249005.2	353	3	22	6.23229	-9.1
ENSP00000249014.4	391	22	209	53.4527	-37.3
ENSP00000249016.4	422	1	14	3.31754	-1.3
ENSP00000249042.3	297	101	270	90.9091	-107.3
ENSP00000249044.2	433	5	77	17.7829	-3
ENSP00000249053.3	84	1	19	22.619	-1.4
ENSP00000249064.4	279	11	140	50.1792	-23.5
ENSP00000249066.6	337	38	225	66.7656	-96.5
ENSP00000249071.6	192	32	154	80.2083	-44.3
ENSP00000249075.3	202	1	10	4.9505	-5.2
ENSP00000249079.2	217	2	23	10.5991	-1.3
ENSP00000249116.2	199	6	52	26.1307	-11.9
ENSP00000249209.4	149	8	68	45.6376	-22.6
ENSP00000249269.4	489	59	384	78.5276	-85.9
ENSP00000249270.7	568	42	319	56.162	-45.1
ENSP00000249289.4	119	33	105	88.2353	-36.2
ENSP00000249299.2	96	17	95	98.9583	-46
ENSP00000249330.2	615	10	145	23.5772	-20.9
ENSP00000249344.2	834	23	245	29.3765	-27.6
ENSP00000249356.3	223	14	104	46.6368	-33.9
[truncated: 90,537 more rows]

## Sheet: CRC
accession_id	length	n_unique_peptide	n_AA_span,	%coverage	log10_pvalue
ENSP00000000233.5	180	47	158	87.7778	-79.7
ENSP00000000412.3	277	20	137	49.4585	-49.6
ENSP00000000442.6	423	5	48	11.3475	-18.9
ENSP00000001008.4	459	69	403	87.7996	-114.8
ENSP00000002125.4	441	20	227	51.4739	-57.2
ENSP00000002165.5	467	24	224	47.9657	-38.7
ENSP00000002596.5	307	2	27	8.79479	-3.8
ENSP00000002829.3	785	1	8	1.01911	-1.5
ENSP00000003084.6	1480	9	91	6.14865	-19
ENSP00000003100.8	509	30	283	55.5992	-50.9
ENSP00000003302.4	1077	8	130	12.0706	-13.3
ENSP00000003583.8	287	1	15	5.22648	-1.5
ENSP00000004103.3	235	2	20	8.51064	-3.3
ENSP00000004531.10	698	3	28	4.01146	-17.3
ENSP00000004982.3	160	32	150	93.75	-90.9
ENSP00000005082.9	606	9	78	12.8713	-15.4
ENSP00000005178.5	411	7	54	13.1387	-13.7
ENSP00000005180.4	94	1	6	6.38298	-4.4
ENSP00000005226.7	899	39	376	41.8242	-36.3
ENSP00000005257.2	206	29	150	72.8155	-92.6
ENSP00000005259.4	241	12	86	35.6846	-31.3
ENSP00000005260.8	511	51	412	80.6262	-60.5
ENSP00000005284.4	315	1	7	2.22222	-1.8
ENSP00000005286.4	1024	3	48	4.6875	-9.8
ENSP00000005340.4	736	17	187	25.4076	-32
ENSP00000005374.6	114	6	43	37.7193	-24.4
ENSP00000005386.3	665	36	356	53.5338	-55.1
ENSP00000005558.4	451	3	49	10.8647	-15
ENSP00000005587.2	359	13	159	44.2897	-21.2
ENSP00000006015.3	313	1	6	1.91693	-2.5
ENSP00000006053.6	397	1	6	1.51134	-2.1
ENSP00000006251.7	379	3	28	7.38786	-6.3
ENSP00000006275.3	173	7	53	30.6358	-6.9
ENSP00000006658.6	802	32	323	40.2743	-50.9
ENSP00000006724.3	265	20	168	63.3962	-56.2
ENSP00000006777.6	364	4	48	13.1868	-26.3
ENSP00000007390.2	312	3	46	14.7436	-9.7
ENSP00000007414.3	842	13	157	18.6461	-15.3
ENSP00000007510.5	748	6	77	10.2941	-10
ENSP00000007516.2	156	19	103	66.0256	-55.6
ENSP00000007699.5	364	15	189	51.9231	-35.9
ENSP00000007708.3	343	14	176	51.312	-34.3
ENSP00000007722.7	1066	37	343	32.1764	-60.6
ENSP00000007735.3	404	11	117	28.9604	-28
ENSP00000008180.9	168	1	10	5.95238	-3.8
ENSP00000008391.4	452	2	13	2.87611	-2.6
ENSP00000008527.5	586	3	40	6.82594	-4.5
ENSP00000008686.5	264	1	6	2.27273	-1.5
ENSP00000008938.3	196	8	107	54.5918	-22.3
ENSP00000009041.7	234	2	23	9.82906	-7.6
ENSP00000009180.4	228	23	73	32.0175	-92.1
ENSP00000009530.7	296	20	149	50.3378	-70
ENSP00000009589.3	119	14	71	59.6639	-30.2
ENSP00000010299.6	341	5	50	14.6628	-6.2
ENSP00000010404.2	155	12	94	60.6452	-39.4
ENSP00000011292.3	419	12	139	33.1742	-25.3
ENSP00000011473.2	259	9	79	30.5019	-40.1
ENSP00000011619.3	729	20	238	32.6475	-43
ENSP00000011653.4	458	6	72	15.7205	-16.4
ENSP00000011684.7	790	4	35	4.43038	-2.4
ENSP00000011700.6	3210	9	94	2.92835	-17.8
ENSP00000011898.5	239	5	58	24.2678	-18.9
ENSP00000011989.8	520	15	154	29.6154	-30.7
ENSP00000012049.4	382	12	142	37.1728	-29.1
ENSP00000012134.2	2446	6	77	3.148	-8.3
ENSP00000012443.4	499	39	327	65.5311	-67.8
ENSP00000013034.3	177	36	131	74.0113	-85.4
ENSP00000013070.6	425	13	158	37.1765	-24.6
ENSP00000013125.4	846	21	228	26.9504	-22.1
ENSP00000013222.5	263	4	35	13.308	-11
ENSP00000013807.4	323	3	39	12.0743	-23.2
ENSP00000014112.5	531	116	418	78.7194	-186.3
ENSP00000014914.6	357	14	110	30.8123	-29.2
ENSP00000014930.4	189	21	152	80.4233	-43.2
ENSP00000014935.3	302	3	33	10.9272	-13
ENSP00000015877.6	701	9	133	18.9729	-15
ENSP00000016171.6	410	9	106	25.8537	-36.8
ENSP00000016913.4	267	1	10	3.74532	-8.4
ENSP00000016946.3	1765	87	728	41.2465	-89.1
ENSP00000017003.2	865	5	60	6.93642	-18
ENSP00000019019.2	327	6	83	25.3823	-20.8
ENSP00000019317.4	655	29	237	36.1832	-28.8
ENSP00000020673.5	1024	2	25	2.44141	-9.7
ENSP00000020926.3	426	2	14	3.28638	-10.6
ENSP00000022615.4	283	57	226	79.8587	-94.5
ENSP00000023939.5	336	20	173	51.4881	-27.2
ENSP00000024061.3	798	1	14	1.75439	-1.1
ENSP00000025008.5	1594	13	139	8.7202	-17.4
ENSP00000025301.2	1901	12	134	7.04892	-16.3
ENSP00000025399.6	363	42	320	88.1543	-150.9
ENSP00000026218.5	760	3	76	10	-6.1
ENSP00000027335.3	832	141	602	72.3558	-215
ENSP00000028008.5	71	1	14	19.7183	-9.8
ENSP00000029410.5	327	9	90	27.5229	-15
ENSP00000033079.3	915	2	24	2.62295	-5.9
ENSP00000034275.7	499	26	248	49.6994	-39.3
ENSP00000035307.2	772	12	142	18.3938	-18.2
ENSP00000037243.2	117	14	81	69.2308	-21.2
ENSP00000037502.5	504	3	35	6.94444	-7
ENSP00000037869.3	138	15	120	86.9565	-45.3
ENSP00000038176.3	917	12	131	14.2857	-29.7
ENSP00000039007.4	354	13	154	43.5028	-30.3
ENSP00000039989.4	1141	14	128	11.2182	-17.5
ENSP00000040584.4	242	1	6	2.47934	-2.5
ENSP00000040663.5	369	15	180	48.7805	-35.8
ENSP00000040738.5	3051	60	577	18.9118	-58.5
ENSP00000040877.1	1621	14	172	10.6107	-24.7
ENSP00000042381.4	1219	17	176	14.4381	-22.6
ENSP00000042931.1	509	3	50	9.82318	-9.4
ENSP00000043402.7	473	1	6	1.2685	-2.7
ENSP00000044462.7	261	46	221	84.6743	-82.6
ENSP00000045083.2	946	4	67	7.08245	-16.6
ENSP00000045347.7	458	2	15	3.27511	-8.5
ENSP00000046794.5	533	28	266	49.9062	-34.7
ENSP00000052569.6	454	32	288	63.4361	-46.5
ENSP00000052754.5	359	121	311	86.6295	-209.2
ENSP00000053468.3	201	13	102	50.7463	-45.4
ENSP00000053867.2	593	33	305	51.4334	-55.9
ENSP00000054650.4	239	2	14	5.85774	-1.6
ENSP00000054666.6	100	8	51	51	-42.6
ENSP00000054668.5	139	2	23	16.5468	-4.2
ENSP00000054950.4	331	43	238	71.9033	-85.2
ENSP00000055077.3	354	29	288	81.3559	-34.7
ENSP00000055163.7	2236	41	461	20.6172	-44.3
ENSP00000055335.6	799	2	26	3.25407	-15
ENSP00000055682.5	1516	5	47	3.10026	-9.2
ENSP00000056217.5	1597	46	440	27.5517	-65.7
ENSP00000057513.3	325	2	26	8	-2.7
ENSP00000060969.6	207	4	40	19.3237	-13.7
ENSP00000061240.2	1013	2	42	4.1461	-2.3
ENSP00000064778.4	244	2	18	7.37705	-11.1
ENSP00000064780.2	430	1	14	3.25581	-2.3
ENSP00000066544.3	824	28	321	38.9563	-53.3
ENSP00000070846.6	881	88	690	78.3201	-146
ENSP00000072516.3	570	3	24	4.21053	-8.1
ENSP00000072644.1	306	2	16	5.22876	-3.3
ENSP00000074304.5	977	25	268	27.4309	-37
ENSP00000075120.7	496	11	101	20.3629	-21.3
ENSP00000075322.6	863	5	72	8.34299	-13.3
ENSP00000075430.7	867	36	331	38.1776	-35.9
ENSP00000075503.3	422	4	34	8.05687	-9.5
ENSP00000078429.3	359	43	271	75.4875	-93
ENSP00000078445.1	461	1	6	1.30152	-2.9
ENSP00000078527.4	493	1	6	1.21704	-1.6
ENSP00000080059.7	991	14	150	15.1362	-12.4
ENSP00000081029.3	323	27	238	73.6842	-50.3
ENSP00000084795.5	190	37	108	56.8421	-69
ENSP00000084798.3	328	1	6	1.82927	-1.8
ENSP00000085068.2	221	23	190	85.9729	-90.9
ENSP00000085079.6	550	24	287	52.1818	-74
ENSP00000086933.2	205	1	6	2.92683	-4.6
ENSP00000155093.3	801	5	51	6.36704	-10.9
ENSP00000155674.5	393	42	302	76.8448	-85.7
ENSP00000155840.2	676	4	32	4.73373	-13
ENSP00000155858.5	1165	1	6	0.515021	-1.8
ENSP00000155926.4	343	1	18	5.24781	-2.2
ENSP00000156084.4	571	3	33	5.77933	-8.7
ENSP00000156109.5	476	30	345	72.479	-63.3
ENSP00000156471.5	1485	77	768	51.7172	-65.4
ENSP00000156626.6	600	27	232	38.6667	-86.5
ENSP00000156825.2	259	14	128	49.4208	-23.9
ENSP00000157600.3	365	42	326	89.3151	-74.3
ENSP00000157812.1	418	80	367	87.799	-186
ENSP00000158166.5	520	1	7	1.34615	-2.7
ENSP00000158526.9	260	12	96	36.9231	-22.9
ENSP00000158762.3	740	20	206	27.8378	-29.4
ENSP00000158771.4	239	6	62	25.9414	-15
ENSP00000159060.2	568	2	20	3.52113	-9.2
ENSP00000159087.4	1232	1	6	0.487013	-1.3
ENSP00000159111.3	1096	2	26	2.37226	-1.7
ENSP00000159647.5	643	3	49	7.62053	-9.7
ENSP00000160262.3	547	15	151	27.6051	-30.2
ENSP00000160298.3	1249	39	435	34.8279	-66.6
ENSP00000160373.3	1663	11	124	7.4564	-16.3
ENSP00000160382.5	426	13	110	25.8216	-31.5
ENSP00000160740.3	1606	7	76	4.73225	-17.6
ENSP00000160827.5	665	11	107	16.0902	-16.8
ENSP00000161559.6	526	20	148	28.1369	-33.8
ENSP00000161863.4	1430	41	446	31.1888	-49.2
ENSP00000162044.7	479	4	43	8.97704	-14.4
ENSP00000162330.5	870	32	363	41.7241	-27.9
ENSP00000162391.3	574	1	17	2.96167	-5.8
ENSP00000163416.2	731	44	434	59.3707	-54.8
ENSP00000164024.4	3312	7	83	2.50604	-9.2
ENSP00000164133.2	497	7	64	12.8773	-17.8
ENSP00000164139.3	842	102	629	74.7031	-104.9
ENSP00000164227.5	454	3	29	6.38767	-5.1
ENSP00000164247.1	367	20	208	56.6757	-44.4
ENSP00000164305.5	554	4	52	9.38628	-12.2
ENSP00000164640.4	769	2	46	5.98179	-8.7
ENSP00000165698.5	201	6	69	34.3284	-15.8
ENSP00000166244.3	1005	4	64	6.36816	-21
ENSP00000166345.3	432	18	176	40.7407	-23
ENSP00000166534.4	535	31	306	57.1963	-39.1
ENSP00000167106.4	365	2	14	3.83562	-3
ENSP00000167218.5	221	1	7	3.16742	-2.5
ENSP00000167462.5	1015	73	683	67.2906	-105.1
ENSP00000167586.6	472	46	238	50.4237	-82.9
ENSP00000167588.3	424	110	392	92.4528	-203.1
ENSP00000167825.5	611	24	277	45.3355	-43.7
ENSP00000168148.3	211	2	22	10.4265	-7.2
ENSP00000168216.6	261	65	244	93.4866	-156.5
ENSP00000169293.6	380	2	23	6.05263	-6.4
ENSP00000169298.3	406	19	169	41.6256	-33.3
ENSP00000169551.6	248	13	122	49.1935	-29.8
ENSP00000170168.3	1221	4	48	3.9312	-2.6
ENSP00000170447.7	416	19	147	35.3365	-33.3
ENSP00000170564.1	931	9	123	13.2116	-15
ENSP00000170630.3	810	2	18	2.22222	-1.3
ENSP00000171111.4	624	20	218	34.9359	-30.2
ENSP00000171887.4	1735	216	1478	85.1873	-284.3
ENSP00000172853.10	6669	39	435	6.52272	-24.8
ENSP00000173229.2	604	7	88	14.5695	-17.8
ENSP00000173527.5	298	33	257	86.2416	-85.4
ENSP00000173898.7	1431	2	9	0.628931	-12.8
ENSP00000174618.4	582	3	26	4.46735	-10.5
ENSP00000174653.3	418	15	205	49.0431	-26.3
ENSP00000175091.4	233	5	63	27.0386	-22.3
ENSP00000175238.5	754	3	46	6.1008	-3.3
ENSP00000175506.4	561	36	339	60.4278	-48.4
ENSP00000175756.5	460	4	49	10.6522	-15
ENSP00000176183.5	419	2	24	5.72792	-8.4
ENSP00000176643.6	485	26	208	42.8866	-77.4
ENSP00000176763.5	968	62	534	55.1653	-60.4
ENSP00000177648.9	1244	7	47	3.77814	-12.3
ENSP00000177694.1	535	1	17	3.17757	-2.9
ENSP00000177742.3	225	16	149	66.2222	-43.6
ENSP00000178638.3	354	23	191	53.9548	-43.9
ENSP00000178640.5	448	4	60	13.3929	-24.9
ENSP00000179259.4	270	21	208	77.037	-44.5
ENSP00000180173.4	660	1	7	1.06061	-3.9
ENSP00000181383.4	423	20	183	43.2624	-36.5
ENSP00000181796.2	306	12	78	25.4902	-30.3
ENSP00000181839.4	1512	26	294	19.4444	-39
ENSP00000182377.4	515	5	46	8.93204	-10.3
ENSP00000182527.3	370	6	40	10.8108	-10
ENSP00000183605.5	261	4	32	12.2605	-20.2
ENSP00000183936.4	729	1	6	0.823045	-2.6
ENSP00000184266.2	129	12	90	69.7674	-27.3
ENSP00000184956.5	1181	9	137	11.6003	-31.6
ENSP00000185150.4	483	32	329	68.1159	-62.5
ENSP00000185206.6	410	21	194	47.3171	-47.2
ENSP00000185942.6	709	4	27	3.80818	-9.9
ENSP00000186436.5	1883	6	82	4.35475	-14.7
ENSP00000187397.4	812	2	14	1.72414	-8.5
ENSP00000187879.6	451	4	37	8.20399	-12.6
ENSP00000188312.2	396	3	38	9.59596	-16.3
ENSP00000188376.5	361	75	269	74.5152	-147.1
ENSP00000188790.4	760	34	342	45	-57.9
ENSP00000189444.6	899	49	511	56.8409	-69.2
ENSP00000190611.4	934	1	6	0.642398	-1.4
ENSP00000190983.4	250	6	73	29.2	-15
ENSP00000191018.5	480	38	255	53.125	-65.8
ENSP00000192314.6	398	16	156	39.196	-34.3
ENSP00000192788.5	1440	9	85	5.90278	-9.6
ENSP00000193322.3	334	6	92	27.5449	-13
ENSP00000193391.6	1241	2	16	1.28928	-1.7
ENSP00000193403.6	892	365	839	94.0583	-506.8
ENSP00000194118.4	515	2	18	3.49515	-2.8
ENSP00000194155.4	798	1	9	1.12782	-1.9
ENSP00000194214.5	144	2	27	18.75	-9.1
ENSP00000194672.7	147	1	7	4.7619	-1.3
ENSP00000194900.4	849	26	250	29.4464	-37.4
ENSP00000195173.5	1057	5	52	4.91958	-9.8
ENSP00000195649.6	902	8	112	12.4169	-15.7
ENSP00000195654.3	2465	5	49	1.98783	-1.7
ENSP00000196061.4	727	58	512	70.4264	-82
ENSP00000196169.3	651	16	179	27.4962	-17
ENSP00000196371.5	520	50	366	70.3846	-101.2
ENSP00000196482.3	553	2	18	3.25497	-9.3
ENSP00000196489.2	594	1	6	1.0101	-1.4
ENSP00000196551.3	204	55	154	75.4902	-108.1
ENSP00000198767.7	651	5	72	11.0599	-15.6
ENSP00000198801.5	334	7	76	22.7545	-14.2
ENSP00000198939.6	927	49	445	48.0043	-68.6
ENSP00000199320.4	313	17	156	49.8403	-50
ENSP00000199389.6	630	3	22	3.49206	-2.3
ENSP00000199447.4	588	5	55	9.35374	-9.3
ENSP00000199448.4	224	3	30	13.3929	-8.5
ENSP00000199706.7	256	26	198	77.3438	-62.7
ENSP00000199708.2	142	4	55	38.7324	-28.2
ENSP00000199764.6	344	10	91	26.4535	-49.5
ENSP00000199814.4	420	25	253	60.2381	-67.7
ENSP00000199936.4	387	12	153	39.5349	-48
ENSP00000199940.6	559	3	35	6.26118	-6.8
ENSP00000200135.3	779	40	418	53.6585	-70.2
ENSP00000200181.3	1822	140	1234	67.7278	-153.5
ENSP00000200453.4	674	5	60	8.90208	-8.2
ENSP00000200457.4	476	35	387	81.3025	-52.8
ENSP00000200639.4	410	15	93	22.6829	-46
ENSP00000200691.5	68	2	23	33.8235	-10.2
ENSP00000201586.2	365	16	176	48.2192	-34.4
ENSP00000201647.5	723	27	286	39.5574	-35.7
ENSP00000201943.5	458	3	38	8.29694	-19
ENSP00000201961.3	249	3	61	24.498	-2
ENSP00000201979.2	298	4	25	8.38926	-8.3
ENSP00000202017.4	133	6	68	51.1278	-8.4
ENSP00000202028.5	779	62	504	64.6983	-71.2
ENSP00000202556.9	1090	10	106	9.72477	-31.4
ENSP00000202625.2	706	1	7	0.991501	-1.1
ENSP00000202677.6	1873	48	473	25.2536	-44.5
ENSP00000202773.9	288	71	190	65.9722	-108.2
ENSP00000202816.1	851	25	280	32.9025	-32.7
ENSP00000202831.3	584	1	9	1.5411	-8.1
ENSP00000202834.7	120	3	32	26.6667	-13.4
ENSP00000202917.5	400	23	191	47.75	-55.4
ENSP00000202967.4	314	1	6	1.91083	-1.6
ENSP00000203001.2	497	30	276	55.5332	-43.2
ENSP00000203407.5	480	103	361	75.2083	-147.5
ENSP00000203556.3	970	34	389	40.1031	-31.4
ENSP00000203630.5	248	11	89	35.8871	-34.1
ENSP00000203664.5	234	1	7	2.99145	-1.4
ENSP00000203786.8	946	47	511	54.0169	-77.8
ENSP00000204005.10	1587	74	754	47.511	-99.5
ENSP00000204517.6	338	5	53	15.6805	-15
ENSP00000204549.4	485	1	6	1.23711	-2.8
ENSP00000204566.2	308	11	113	36.6883	-28.6
ENSP00000204604.1	955	5	58	6.0733	-9.4
ENSP00000204679.4	305	3	23	7.54098	-13.8
ENSP00000204726.3	1498	102	990	66.0881	-138.4
ENSP00000204801.7	360	14	144	40	-15
ENSP00000204961.4	346	14	186	53.7572	-33.7
ENSP00000205061.5	1203	107	802	66.6667	-229.2
ENSP00000205135.3	1254	5	52	4.14673	-11.2
ENSP00000205143.3	618	1	17	2.75081	-1.4
ENSP00000205194.3	206	1	22	10.6796	-14.6
ENSP00000205214.6	1098	4	49	4.46266	-11.2
ENSP00000205386.4	1761	9	91	5.16752	-15
ENSP00000205402.3	509	81	415	81.5324	-151.4
ENSP00000205557.7	1503	4	26	1.72987	-19.8
ENSP00000205636.3	183	4	33	18.0328	-10.4
ENSP00000205948.6	345	74	262	75.942	-139.9
ENSP00000206020.3	227	15	135	59.4714	-22.2
ENSP00000206262.1	210	1	7	3.33333	-1.1
ENSP00000206423.3	950	17	196	20.6316	-26.2
ENSP00000206446.4	136	25	122	89.7059	-61.5
ENSP00000206451.6	249	49	203	81.5261	-106.7
ENSP00000206474.7	363	3	25	6.88705	-17.7
ENSP00000206542.4	335	13	161	48.0597	-39.7
ENSP00000206765.6	817	3	45	5.50796	-9
ENSP00000207062.1	158	14	112	70.8861	-37.2
ENSP00000207457.3	430	1	6	1.39535	-1.4
ENSP00000207549.3	1090	44	586	53.7615	-68.8
ENSP00000207636.5	199	22	132	66.3317	-45.4
ENSP00000207870.3	536	18	205	38.2463	-31.6
ENSP00000209668.2	375	70	274	73.0667	-134.7
ENSP00000209718.3	422	43	332	78.673	-72.6
ENSP00000209873.4	546	26	276	50.5495	-33.4
ENSP00000209875.4	191	17	126	65.9686	-79.9
ENSP00000209884.4	609	2	40	6.56814	-1.4
ENSP00000209929.8	535	4	29	5.42056	-25.5
ENSP00000210060.6	369	8	122	33.0623	-28.1
ENSP00000210227.4	182	18	108	59.3407	-37.6
ENSP00000210313.2	504	49	411	81.5476	-79.1
ENSP00000210444.5	359	56	295	82.1727	-103
ENSP00000210633.3	843	6	51	6.04982	-13.2
ENSP00000211076.3	242	11	60	24.7934	-29.2
ENSP00000211122.3	222	8	62	27.9279	-19.7
ENSP00000211287.4	365	22	195	53.4247	-39.6
ENSP00000211314.4	99	1	6	6.06061	-1.6
ENSP00000211372.5	152	38	113	74.3421	-80.5
ENSP00000211379.5	1126	51	577	51.2433	-58.4
ENSP00000211402.6	1264	145	888	70.2532	-166.6
ENSP00000211936.6	751	8	81	10.7856	-14.7
ENSP00000211998.5	1134	310	973	85.8025	-490.5
ENSP00000212015.6	747	11	123	16.4659	-13.2
ENSP00000212355.4	851	2	28	3.29025	-6.8
ENSP00000214869.1	227	13	103	45.3744	-18.9
ENSP00000215057.1	734	3	26	3.54223	-2
ENSP00000215061.3	264	2	39	14.7727	-1.3
ENSP00000215071.4	350	41	271	77.4286	-55.3
ENSP00000215115.4	217	6	57	26.2673	-16.1
ENSP00000215375.1	168	25	122	72.619	-102
ENSP00000215473.7	1053	1	33	3.1339	-2.2
ENSP00000215531.4	130	3	44	33.8462	-15
ENSP00000215539.3	605	24	276	45.6198	-46.9
ENSP00000215565.1	137	12	97	70.8029	-45.3
ENSP00000215567.4	308	27	128	41.5584	-44.9
ENSP00000215570.2	95	8	59	62.1053	-26.7
ENSP00000215574.2	236	7	74	31.3559	-16.6
ENSP00000215582.4	679	87	600	88.3652	-115.4
ENSP00000215587.7	204	10	110	53.9216	-35.8
ENSP00000215637.2	382	1	9	2.35602	-2.4
ENSP00000215659.8	367	2	24	6.53951	-15
ENSP00000215727.5	499	38	322	64.5291	-67.1
ENSP00000215730.6	258	19	185	71.7054	-49.8
ENSP00000215743.3	488	5	61	12.5	-24.7
ENSP00000215754.7	115	59	104	90.4348	-118.4
ENSP00000215770.5	134	24	94	70.1493	-40.9
ENSP00000215773.4	118	32	114	96.6102	-51.3
ENSP00000215790.8	508	11	133	26.1811	-19.2
ENSP00000215793.7	793	72	519	65.4477	-113.5
ENSP00000215812.5	400	3	29	7.25	-9.3
ENSP00000215829.3	126	17	77	61.1111	-41.7
ENSP00000215832.7	360	56	289	80.2778	-100
ENSP00000215838.3	427	1	9	2.10773	-1.2
ENSP00000215862.4	970	31	356	36.701	-26.2
ENSP00000215882.5	311	31	194	62.3794	-72.5
ENSP00000215885.3	509	1	7	1.37525	-1.2
ENSP00000215886.4	132	12	105	79.5455	-28.5
ENSP00000215904.6	296	11	150	50.6757	-21.1
ENSP00000215906.5	369	1	6	1.62602	-1.1
ENSP00000215909.5	135	66	127	94.0741	-167.5
ENSP00000215912.4	263	4	44	16.73	-22.1
ENSP00000215919.3	537	2	13	2.42086	-6.1
ENSP00000215941.4	300	11	108	36	-11.3
ENSP00000215956.5	128	25	102	79.6875	-54.6
ENSP00000215957.6	863	34	334	38.7022	-40.6
ENSP00000215980.5	180	1	8	4.44444	-1.1
ENSP00000216014.4	214	5	35	16.3551	-22.4
ENSP00000216027.3	235	14	116	49.3617	-21.3
ENSP00000216034.4	142	15	118	83.0986	-37.6
ENSP00000216038.5	505	71	397	78.6139	-116.6
ENSP00000216044.5	669	32	368	55.0075	-47.4
ENSP00000216061.5	966	28	343	35.5072	-36.6
ENSP00000216071.4	290	1	11	3.7931	-1.2
ENSP00000216080.5	682	18	192	28.1525	-31.7
ENSP00000216083.6	394	1	9	2.28426	-4
ENSP00000216085.7	386	1	12	3.10881	-8.5
ENSP00000216099.7	386	3	36	9.32642	-12.6
ENSP00000216106.5	601	3	34	5.65724	-15
ENSP00000216117.8	288	20	165	57.2917	-54.7
ENSP00000216121.7	284	28	195	68.662	-87.1
ENSP00000216122.3	734	64	537	73.1608	-80
ENSP00000216124.5	509	18	176	34.5776	-38.7
ENSP00000216127.4	266	1	18	6.76692	-2
ENSP00000216129.6	644	74	521	80.9006	-147.1
ENSP00000216133.5	251	2	31	12.3506	-6.7
ENSP00000216144.3	215	2	37	17.2093	-7.5
ENSP00000216155.7	118	1	12	10.1695	-1.9
ENSP00000216160.6	504	14	159	31.5476	-25.4
ENSP00000216177.3	429	1	6	1.3986	-8.9
ENSP00000216181.6	1960	640	1656	84.4898	-1031.7
ENSP00000216185.2	166	10	83	50	-71.3
ENSP00000216190.8	548	56	383	69.8905	-79.3
ENSP00000216194.8	498	41	314	63.0522	-86
ENSP00000216200.5	110	1	9	8.18182	-1.1
ENSP00000216214.3	357	4	35	9.80392	-6.8
ENSP00000216218.3	369	33	203	55.0136	-74.7
ENSP00000216225.8	108	5	31	28.7037	-20.2
ENSP00000216237.5	705	5	54	7.65957	-8.9
ENSP00000216252.3	110	12	88	80	-41.2
ENSP00000216254.4	780	118	574	73.5897	-205.4
ENSP00000216259.7	262	6	57	21.7557	-16.6
ENSP00000216267.8	1058	16	201	18.9981	-11.2
ENSP00000216271.5	669	2	17	2.54111	-1.5
ENSP00000216274.5	518	23	329	63.5135	-60.3
ENSP00000216277.8	745	43	413	55.4362	-57.2
ENSP00000216281.8	732	274	640	87.4317	-362.5
ENSP00000216286.4	1375	106	807	58.6909	-159.4
ENSP00000216288.7	713	27	260	36.4656	-42.2
ENSP00000216294.4	368	2	12	3.26087	-9.3
ENSP00000216297.2	1047	108	705	67.3352	-126.1
ENSP00000216330.3	224	36	186	83.0357	-69.5
ENSP00000216336.2	255	86	185	72.549	-129.9
ENSP00000216338.4	246	6	47	19.1057	-21.1
ENSP00000216341.4	247	3	32	12.9555	-7.1
ENSP00000216350.8	576	48	358	62.1528	-65.9
ENSP00000216361.5	615	2	22	3.57724	-6.3
ENSP00000216366.4	159	1	7	4.40252	-1.4
ENSP00000216367.5	527	2	22	4.17457	-7.1
ENSP00000216373.5	1332	13	121	9.08408	-21.2
ENSP00000216378.2	276	2	25	9.05797	-12.5
ENSP00000216392.7	847	115	662	78.1582	-132.6
ENSP00000216410.3	184	15	146	79.3478	-41.1
ENSP00000216442.7	247	21	176	71.2551	-33.2
ENSP00000216446.4	353	15	167	47.3088	-31.3
ENSP00000216455.4	255	27	161	63.1373	-61.9
ENSP00000216456.6	44	2	18	40.9091	-9.2
ENSP00000216465.5	216	17	122	56.4815	-58.8
ENSP00000216468.7	325	13	154	47.3846	-18.8
ENSP00000216471.4	674	2	16	2.37389	-1.8
ENSP00000216479.3	338	50	282	83.432	-81.5
ENSP00000216484.2	562	39	350	62.2776	-59.8
ENSP00000216487.7	985	9	80	8.12183	-14.1
ENSP00000216489.3	389	1	8	2.05656	-2.5
ENSP00000216492.5	457	53	391	85.558	-116.9
ENSP00000216500.5	339	34	225	66.3717	-99.4
ENSP00000216513.4	781	1	6	0.768246	-1.1
ENSP00000216517.6	435	1	6	1.37931	-1.1
ENSP00000216554.3	431	44	263	61.0209	-109.5
ENSP00000216602.6	252	13	136	53.9683	-28.5
ENSP00000216639.3	396	25	295	74.4949	-97.7
ENSP00000216658.5	808	11	130	16.0891	-25.1
ENSP00000216714.3	318	70	255	80.1887	-109.5
ENSP00000216727.4	306	26	215	70.2614	-69.2
ENSP00000216733.3	561	4	35	6.23886	-12.8
ENSP00000216756.6	212	4	48	22.6415	-15.7
ENSP00000216774.6	504	41	413	81.9444	-82.4
ENSP00000216780.4	640	82	502	78.4375	-107.2
ENSP00000216797.6	317	5	50	15.7729	-10.4
ENSP00000216799.4	208	1	6	2.88462	-4.1
ENSP00000216802.5	239	62	193	80.7531	-107.1
ENSP00000216807.6	323	6	58	17.9567	-18.3
ENSP00000216832.4	717	55	354	49.3724	-68.9
ENSP00000216840.6	567	42	411	72.4868	-57.8
ENSP00000216862.3	514	5	42	8.17121	-10.9
ENSP00000216877.6	793	24	229	28.8777	-33.4
ENSP00000216879.4	370	45	282	76.2162	-80.2
ENSP00000216911.2	403	2	24	5.95533	-9.3
ENSP00000216923.4	681	3	26	3.81791	-8.8
ENSP00000216927.4	276	3	22	7.97101	-19.2
ENSP00000216962.3	843	178	725	86.0024	-229.3
ENSP00000216968.3	238	10	79	33.1933	-28.5
ENSP00000217043.3	253	1	6	2.37154	-4.7
ENSP00000217073.3	619	32	168	27.1405	-78.3
ENSP00000217074.5	192	12	97	50.5208	-48.6
ENSP00000217075.3	163	1	6	3.68098	-3.4
ENSP00000217109.4	431	23	246	57.0766	-31.9
ENSP00000217121.5	229	26	183	79.9127	-115.9
ENSP00000217131.5	303	24	183	60.396	-65.8
ENSP00000217133.1	451	68	346	76.7184	-108.3
ENSP00000217162.5	483	1	12	2.48447	-1.9
ENSP00000217169.3	298	1	8	2.68456	-2.4
ENSP00000217173.2	541	1	10	1.84843	-3.9
ENSP00000217182.3	463	104	302	65.2268	-148.8
ENSP00000217185.3	134	4	33	24.6269	-9.7
ENSP00000217188.1	488	4	23	4.71311	-8.9
ENSP00000217195.8	199	9	108	54.2714	-32.9
ENSP00000217233.3	358	2	13	3.63128	-2
ENSP00000217244.3	391	31	236	60.3581	-68
ENSP00000217246.4	425	4	41	9.64706	-14.4
ENSP00000217254.7	469	1	14	2.98507	-3.1
ENSP00000217289.4	677	41	382	56.4254	-92.5
ENSP00000217305.2	254	3	18	7.08661	-1.1
ENSP00000217313.2	118	70	92	77.9661	-147.5
ENSP00000217315.5	625	43	256	40.96	-80.8
ENSP00000217372.2	587	7	91	15.5026	-9.2
ENSP00000217381.2	505	13	162	32.0792	-45.2
ENSP00000217398.3	144	2	15	10.4167	-3.6
ENSP00000217402.2	224	20	137	61.1607	-81.6
ENSP00000217407.2	481	19	172	35.7588	-55
ENSP00000217420.1	525	1	6	1.14286	-4
ENSP00000217423.3	141	3	47	33.3333	-29.4
ENSP00000217426.2	432	62	338	78.2407	-102.4
ENSP00000217446.3	435	11	98	22.5287	-18.1
ENSP00000217455.4	319	19	173	54.232	-38.4
ENSP00000217456.2	416	61	325	78.125	-103.4
ENSP00000217515.5	289	31	233	80.6228	-73.9
ENSP00000217652.3	171	99	149	87.1345	-192.7
ENSP00000217885.5	515	13	157	30.4854	-26
ENSP00000217893.7	264	10	110	41.6667	-24.9
ENSP00000217901.5	393	27	244	62.0865	-69.7
ENSP00000217939.5	2828	135	1246	44.0594	-123.3
ENSP00000217958.3	226	24	157	69.469	-80.1
ENSP00000217961.5	578	2	15	2.59516	-1.9
ENSP00000217971.7	195	34	173	88.7179	-73.2
ENSP00000218004.1	197	4	24	12.1827	-19.3
ENSP00000218006.2	1108	2	17	1.5343	-3.4
ENSP00000218008.3	357	4	52	14.5658	-3.9
ENSP00000218032.7	1041	2	18	1.72911	-1.2
ENSP00000218056.5	485	17	239	49.2784	-32.8
ENSP00000218089.9	1268	60	611	48.1861	-77
ENSP00000218099.2	461	24	221	47.9393	-66.2
ENSP00000218104.3	745	18	183	24.5638	-19.9
ENSP00000218147.7	1711	5	61	3.56517	-9.1
ENSP00000218197.5	325	2	27	8.30769	-9.9
ENSP00000218200.8	611	39	305	49.9182	-62.8
ENSP00000218224.4	265	11	109	41.1321	-35.7
ENSP00000218230.5	260	5	56	21.5385	-12.1
ENSP00000218249.5	278	1	8	2.8777	-2.7
ENSP00000218340.3	350	25	204	58.2857	-45
ENSP00000218348.3	963	26	253	26.2721	-32.6
ENSP00000218364.4	755	58	460	60.9272	-73.2
ENSP00000218388.4	207	14	139	67.1498	-43.4
ENSP00000218432.6	86	4	27	31.3953	-24.2
ENSP00000218436.6	1313	2	21	1.59939	-1.5
ENSP00000218439.4	606	39	359	59.2409	-52.5
ENSP00000218516.4	429	24	205	47.7855	-36.1
ENSP00000218548.6	1045	37	214	20.4785	-61.2
ENSP00000218652.7	336	2	25	7.44048	-7.7
ENSP00000218758.4	325	11	90	27.6923	-30.4
ENSP00000218789.5	705	53	432	61.2766	-73.5
ENSP00000218867.3	291	3	37	12.7148	-3.4
ENSP00000218894.10	779	2	22	2.82413	-11
ENSP00000219022.2	510	135	423	82.9412	-182.5
ENSP00000219066.1	312	11	155	49.6795	-17.9
ENSP00000219069.5	683	4	33	4.83163	-14.7
ENSP00000219070.4	660	38	410	62.1212	-55.6
ENSP00000219091.4	554	1	23	4.15162	-10.3
ENSP00000219097.2	252	1	8	3.1746	-6.4
ENSP00000219139.3	422	4	58	13.7441	-14.7
ENSP00000219150.6	461	90	355	77.0065	-137.2
ENSP00000219168.4	122	4	34	27.8689	-9.1
ENSP00000219169.4	127	27	127	100	-54
ENSP00000219204.3	163	4	54	33.1288	-39.8
ENSP00000219240.4	395	28	266	67.3418	-47.8
ENSP00000219251.8	455	1	8	1.75824	-1.9
ENSP00000219252.4	275	19	197	71.6364	-39.1
ENSP00000219271.3	669	4	34	5.08221	-23.1
ENSP00000219302.3	169	15	130	76.9231	-31.3
ENSP00000219313.4	324	32	226	69.7531	-63
ENSP00000219315.5	473	1	28	5.91966	-1.2
ENSP00000219334.5	655	19	226	34.5038	-30.4
ENSP00000219343.6	515	5	31	6.01942	-10.8
ENSP00000219368.3	372	8	77	20.6989	-10.7
ENSP00000219400.3	79	7	44	55.6962	-17.4
ENSP00000219406.7	525	17	190	36.1905	-37
ENSP00000219409.3	225	3	22	9.77778	-8.9
ENSP00000219431.4	298	15	175	58.7248	-39
ENSP00000219439.4	330	7	62	18.7879	-26
ENSP00000219454.5	220	1	9	4.09091	-1.3
ENSP00000219473.7	798	37	369	46.2406	-82.9
ENSP00000219476.3	1807	26	341	18.8711	-25.6
ENSP00000219478.5	480	3	14	2.91667	-2.4
ENSP00000219479.2	187	2	29	15.508	-13.6
ENSP00000219481.5	292	23	176	60.274	-28.2
ENSP00000219535.3	218	1	18	8.25688	-11.6
ENSP00000219542.3	187	1	6	3.20856	-1.7
ENSP00000219548.4	303	28	215	70.9571	-42.7
ENSP00000219596.1	781	11	115	14.7247	-2.5
ENSP00000219599.3	314	12	148	47.1338	-22.7
ENSP00000219611.2	1086	11	158	14.5488	-16.5
ENSP00000219660.5	261	6	42	16.092	-10.7
ENSP00000219689.7	1352	4	34	2.51479	-8.6
ENSP00000219700.6	316	29	221	69.9367	-53.6
ENSP00000219746.9	576	5	48	8.33333	-28.5
ENSP00000219782.6	493	13	128	25.9635	-18.8
ENSP00000219789.6	213	7	80	37.5587	-21.2
ENSP00000219794.6	412	17	196	47.5728	-40.7
ENSP00000219797.3	458	9	103	22.4891	-23.1
ENSP00000219821.5	760	4	36	4.73684	-7
ENSP00000219833.8	628	1	8	1.27389	-1.6
ENSP00000219837.7	458	8	72	15.7205	-10.4
ENSP00000219905.7	3065	14	125	4.0783	-11
ENSP00000220003.9	450	44	335	74.4444	-69.8
ENSP00000220058.4	389	6	81	20.8226	-19.7
ENSP00000220062.4	266	4	58	21.8045	-7
ENSP00000220166.6	335	19	169	50.4478	-54.4
ENSP00000220244.3	1361	13	121	8.89052	-21.4
ENSP00000220325.4	541	75	413	76.3401	-128.3
ENSP00000220419.8	638	5	32	5.01567	-10.7
ENSP00000220420.5	720	5	32	4.44444	-10.7
ENSP00000220429.8	395	10	65	16.4557	-15.1
ENSP00000220478.3	468	1	6	1.28205	-2.7
ENSP00000220496.4	304	13	146	48.0263	-29.8
ENSP00000220507.4	236	3	42	17.7966	-9.9
ENSP00000220509.5	973	46	451	46.3515	-49
ENSP00000220514.3	229	1	7	3.05677	-1.4
ENSP00000220531.4	172	4	94	54.6512	-28.2
ENSP00000220562.4	919	6	55	5.98477	-5.8
ENSP00000220584.4	417	16	185	44.3645	-56.3
ENSP00000220592.5	859	55	533	62.0489	-98.7
ENSP00000220597.3	432	8	105	24.3056	-15
ENSP00000220616.4	2768	7	74	2.67341	-2.4
ENSP00000220659.6	419	1	6	1.43198	-1.5
ENSP00000220669.5	268	9	98	36.5672	-15
ENSP00000220676.1	2156	9	104	4.82375	-16.5
ENSP00000220751.4	540	9	107	19.8148	-15
ENSP00000220763.5	472	15	133	28.178	-29
ENSP00000220764.2	335	74	289	86.2687	-110.5
ENSP00000220772.3	314	11	131	41.7197	-29.8
ENSP00000220809.4	562	16	166	29.5374	-24.8
ENSP00000220812.2	224	13	129	57.5893	-45
ENSP00000220822.7	358	13	146	40.7821	-31.2
ENSP00000220847.8	991	1	9	0.908174	-12.9
ENSP00000220849.5	445	57	349	78.427	-87.5
ENSP00000220853.3	297	23	197	66.33	-45.6
ENSP00000220876.7	179	8	45	25.1397	-28.5
ENSP00000220888.5	1281	1	6	0.468384	-4.6
ENSP00000220913.5	131	3	41	31.2977	-15
ENSP00000220931.6	193	14	105	54.4041	-23.5
ENSP00000220959.4	2798	76	802	28.6633	-45.7
ENSP00000220966.6	286	20	163	56.993	-35.5
ENSP00000221086.3	549	17	193	35.1548	-24.9
ENSP00000221114.3	190	7	117	61.5789	-41
ENSP00000221130.5	522	73	455	87.1648	-113.5
ENSP00000221132.3	468	2	27	5.76923	-2.8
ENSP00000221138.4	309	35	265	85.7605	-74.7
ENSP00000221166.5	916	19	157	17.1397	-35
ENSP00000221200.4	389	7	78	20.0514	-9.2
ENSP00000221222.11	358	15	135	37.7095	-28.4
ENSP00000221232.5	753	22	193	25.6308	-46.9
ENSP00000221233.3	235	14	158	67.234	-35.4
ENSP00000221249.5	1327	60	661	49.8116	-67.8
ENSP00000221264.3	290	7	87	30	-36
ENSP00000221265.2	531	33	359	67.6083	-60.3
ENSP00000221283.4	593	58	462	77.9089	-107.3
ENSP00000221303.5	322	6	99	30.7453	-15
ENSP00000221307.6	520	15	154	29.6154	-23.6
ENSP00000221315.4	652	3	20	3.06748	-3.8
ENSP00000221327.3	692	1	6	0.867052	-3.8
ENSP00000221363.4	1010	44	401	39.703	-75.6
ENSP00000221399.3	520	1	6	1.15385	-4
ENSP00000221413.6	259	23	143	55.2124	-47.9
ENSP00000221418.3	328	65	273	83.2317	-147.5
ENSP00000221419.4	589	126	517	87.7759	-174.7
ENSP00000221431.6	518	37	341	65.8301	-68
ENSP00000221448.5	428	38	243	56.7757	-81.5
ENSP00000221452.7	579	7	87	15.0259	-15.9
ENSP00000221455.3	674	8	84	12.4629	-17.7
ENSP00000221459.2	207	6	41	19.8068	-17
ENSP00000221462.3	691	9	87	12.5904	-18.1
ENSP00000221466.4	365	23	190	52.0548	-25.8
ENSP00000221476.2	381	22	176	46.1942	-51.7
ENSP00000221486.4	299	20	188	62.8763	-42.3
ENSP00000221494.3	464	29	187	40.3017	-49.1
ENSP00000221496.2	560	1	6	1.07143	-3.5
ENSP00000221498.1	242	1	11	4.54545	-1.1
ENSP00000221504.7	630	23	252	40	-44.7
ENSP00000221515.1	108	8	64	59.2593	-31
ENSP00000221543.4	648	21	172	26.5432	-32.6
ENSP00000221554.7	396	1	6	1.51515	-4.4
ENSP00000221561.7	264	6	60	22.7273	-19
ENSP00000221566.1	313	17	155	49.5208	-58.7
ENSP00000221576.4	80	5	22	27.5	-17.6
ENSP00000221665.2	496	2	24	4.83871	-7.5
ENSP00000221700.3	520	15	154	29.6154	-30.7
ENSP00000221730.2	360	3	41	11.3889	-16.3
ENSP00000221735.7	510	4	37	7.2549	-10.9
ENSP00000221770.3	96	1	12	12.5	-6.9
ENSP00000221784.4	55	3	29	52.7273	-15
ENSP00000221797.3	139	2	24	17.2662	-1.6
ENSP00000221801.2	321	71	275	85.6698	-120.1
ENSP00000221803.4	601	7	62	10.3161	-18.8
ENSP00000221804.3	142	46	142	100	-77.1
ENSP00000221855.3	244	24	161	65.9836	-51.5
ENSP00000221856.5	496	1	6	1.20968	-5.3
ENSP00000221859.3	125	7	89	71.2	-15
ENSP00000221891.4	651	6	39	5.99078	-4.8
ENSP00000221899.4	758	16	188	24.8021	-26.1
ENSP00000221922.5	531	36	235	44.2561	-34.5
ENSP00000221930.4	390	8	93	23.8462	-15
ENSP00000221943.8	257	5	58	22.5681	-24.5
ENSP00000221954.2	244	1	9	3.68852	-1.2
ENSP00000221957.3	434	64	403	92.8571	-149.4
ENSP00000221972.3	226	1	22	9.73451	-10.6
ENSP00000221975.2	71	15	49	69.0141	-38.7
ENSP00000221980.3	924	2	13	1.40693	-9.3
ENSP00000221992.5	702	75	295	42.0228	-101.1
ENSP00000221996.5	299	1	6	2.00669	-1.2
ENSP00000222002.2	285	3	24	8.42105	-8.9
ENSP00000222005.1	378	41	269	71.164	-70.5
ENSP00000222008.5	185	6	55	29.7297	-11.7
ENSP00000222033.4	429	2	26	6.06061	-9.4
ENSP00000222120.2	219	27	155	70.7763	-46
ENSP00000222122.4	325	2	46	14.1538	-1.7
ENSP00000222145.3	963	10	154	15.9917	-15
ENSP00000222214.4	438	39	334	76.2557	-78.9
ENSP00000222219.2	360	13	124	34.4444	-39.6
ENSP00000222224.3	264	5	49	18.5606	-11.7
ENSP00000222247.4	176	39	118	67.0455	-71.7
ENSP00000222254.6	728	9	107	14.6978	-15
ENSP00000222256.3	220	18	141	64.0909	-44.6
ENSP00000222271.2	757	50	555	73.3157	-88.7
ENSP00000222275.2	258	1	9	3.48837	-2.7
ENSP00000222284.4	224	4	22	9.82143	-12.2
ENSP00000222286.3	408	21	81	19.8529	-67.6
ENSP00000222305.2	346	12	100	28.9017	-42.1
ENSP00000222307.3	176	4	46	26.1364	-12.7
ENSP00000222308.4	412	27	265	64.3204	-59.2
ENSP00000222329.3	548	3	44	8.0292	-13.4
ENSP00000222330.3	483	27	238	49.2754	-44.4
ENSP00000222339.6	986	12	154	15.6187	-16.8
ENSP00000222345.4	1781	36	403	22.6277	-32.3
ENSP00000222374.1	388	4	43	11.0825	-16.9
ENSP00000222381.3	355	27	230	64.7887	-72.4
ENSP00000222382.5	504	1	7	1.38889	-1.9
ENSP00000222388.2	634	38	330	52.0505	-74.6
ENSP00000222399.6	1786	170	1244	69.6529	-229.2
ENSP00000222402.2	147	9	63	42.8571	-25.8
ENSP00000222462.2	365	2	15	4.10959	-4.9
ENSP00000222511.7	387	21	231	59.6899	-34.5
ENSP00000222547.3	118	5	42	35.5932	-15
ENSP00000222553.3	491	75	387	78.8187	-110.7
ENSP00000222567.5	338	9	118	34.9112	-29.4
ENSP00000222572.3	354	28	234	66.1017	-51
ENSP00000222573.3	769	2	17	2.21066	-4.3
ENSP00000222574.4	514	1	18	3.50195	-13.9
ENSP00000222584.3	784	5	40	5.10204	-13.4
ENSP00000222597.2	490	7	76	15.5102	-21.1
ENSP00000222644.4	540	21	197	36.4815	-26.8
ENSP00000222673.5	1023	129	767	74.9756	-210
ENSP00000222674.2	196	2	18	9.18367	-1.8
ENSP00000222690.6	114	34	62	54.386	-104.5
ENSP00000222693.4	162	5	35	21.6049	-30.4
ENSP00000222725.5	379	5	51	13.4565	-16
ENSP00000222726.3	270	1	6	2.22222	-2.5
ENSP00000222728.3	233	1	6	2.57511	-2.5
ENSP00000222800.3	315	35	197	62.5397	-64.3
ENSP00000222803.5	211	3	30	14.218	-3.8
ENSP00000222812.3	288	1	6	2.08333	-1.4
ENSP00000222823.4	953	3	18	1.88877	-2.7
ENSP00000222902.2	119	7	46	38.6555	-17.6
ENSP00000222968.4	181	23	101	55.8011	-57.3
ENSP00000222969.5	144	14	102	70.8333	-41.1
ENSP00000222982.4	502	14	160	31.8725	-29.7
ENSP00000222990.3	465	18	200	43.0108	-53.1
ENSP00000223023.4	505	35	329	65.1485	-103.9
ENSP00000223029.3	320	45	291	90.9375	-73.8
ENSP00000223051.3	801	4	40	4.99376	-14.2
ENSP00000223054.4	235	2	25	10.6383	-3.3
ENSP00000223061.5	449	39	323	71.9376	-59.4
ENSP00000223073.1	759	50	424	55.863	-62.3
ENSP00000223084.3	71	1	6	8.4507	-1.9
ENSP00000223095.4	402	4	38	9.45274	-21.7
ENSP00000223122.2	363	8	80	22.0386	-21.4
ENSP00000223127.3	738	51	442	59.8916	-94.7
ENSP00000223129.4	121	11	97	80.1653	-47.5
ENSP00000223136.4	152	20	105	69.0789	-50.3
ENSP00000223145.5	547	2	21	3.83912	-5.1
ENSP00000223167.4	226	3	25	11.0619	-15
ENSP00000223190.4	503	6	51	10.1392	-17.2
ENSP00000223193.2	707	10	106	14.9929	-13
ENSP00000223208.4	373	11	136	36.4611	-57.1
ENSP00000223210.4	1169	6	56	4.79042	-9.5
ENSP00000223215.4	335	6	85	25.3731	-15
ENSP00000223271.3	163	9	89	54.6012	-25.6
ENSP00000223273.2	226	2	26	11.5044	-21.9
ENSP00000223293.5	337	13	98	29.0801	-12.1
ENSP00000223321.4	234	61	210	89.7436	-80.4
ENSP00000223324.2	188	9	70	37.234	-24.1
ENSP00000223336.6	146	3	24	16.4384	-7.3
ENSP00000223357.3	1158	74	542	46.8048	-104.8
ENSP00000223361.3	455	19	201	44.1758	-32.4
ENSP00000223364.3	175	4	40	22.8571	-1.9
ENSP00000223368.2	202	4	26	12.8713	-24.1
ENSP00000223369.2	198	15	139	70.202	-49.2
ENSP00000223398.6	1046	69	604	57.7438	-86.5
ENSP00000223423.4	562	36	300	53.3808	-72.5
ENSP00000223428.4	683	4	52	7.61347	-8.9
ENSP00000223500.7	219	13	92	42.0091	-44
ENSP00000223609.7	191	3	17	8.90052	-15.6
ENSP00000223641.4	96	9	50	52.0833	-36
ENSP00000223642.1	1676	140	1075	64.1408	-173.2
ENSP00000223791.3	899	2	14	1.55729	-1.8
ENSP00000223836.10	210	44	167	79.5238	-73.5
ENSP00000223864.2	147	14	100	68.0272	-36.9
ENSP00000223865.8	275	16	154	56	-31.3
ENSP00000223951.5	346	7	65	18.7861	-20.1
ENSP00000224073.1	148	19	103	69.5946	-46.8
ENSP00000224140.5	2677	16	158	5.90213	-18.7
ENSP00000224237.5	466	297	440	94.4206	-423
ENSP00000224337.6	456	5	50	10.9649	-15.3
ENSP00000224356.4	497	1	17	3.42052	-1.4
ENSP00000224652.6	518	24	278	53.668	-42.9
ENSP00000224721.9	3354	3	30	0.894454	-8.6
ENSP00000224756.8	834	8	100	11.9904	-13.3
ENSP00000224784.6	377	388	370	98.1432	-816.5
ENSP00000224807.5	325	40	242	74.4615	-78.4
ENSP00000224862.3	300	4	57	19	-13.5
ENSP00000224949.4	1037	87	758	73.0955	-135.3
ENSP00000224950.3	368	1	7	1.90217	-1.6
ENSP00000225171.2	198	2	17	8.58586	-4
ENSP00000225174.3	207	33	175	84.5411	-56.7
ENSP00000225235.4	775	5	42	5.41935	-12.7
ENSP00000225275.3	745	143	521	69.9329	-240.3
ENSP00000225296.3	707	12	122	17.256	-19.3
ENSP00000225298.7	556	23	264	47.482	-45.1
ENSP00000225371.5	715	123	492	68.8112	-196.8
ENSP00000225387.3	215	1	15	6.97674	-1.1
ENSP00000225388.3	695	33	371	53.3813	-49
ENSP00000225394.3	761	40	441	57.9501	-58.8
ENSP00000225430.4	196	34	115	58.6735	-70.6
ENSP00000225441.7	405	2	23	5.67901	-12.2
ENSP00000225504.3	117	4	52	44.4444	-12.5
ENSP00000225512.5	355	1	17	4.78873	-1.3
ENSP00000225519.3	478	21	286	59.8326	-30
ENSP00000225525.3	124	13	102	82.2581	-33.9
ENSP00000225538.3	399	1	23	5.76441	-10.2
ENSP00000225550.3	449	6	34	7.57238	-20.5
ENSP00000225567.4	213	13	142	66.6667	-27.8
ENSP00000225573.5	218	7	90	41.2844	-26.6
ENSP00000225576.3	276	6	50	18.1159	-10.8
ENSP00000225577.4	525	6	61	11.619	-35.2
ENSP00000225603.4	185	15	120	64.8649	-48.9
ENSP00000225614.1	392	47	304	77.551	-68.1
ENSP00000225648.3	224	2	21	9.375	-2.5
ENSP00000225655.5	140	87	129	92.1429	-151
ENSP00000225665.7	314	47	263	83.758	-59.9
ENSP00000225688.3	281	1	18	6.40569	-2
ENSP00000225696.4	696	40	393	56.4655	-49.1
ENSP00000225698.4	282	60	212	75.1773	-118.8
ENSP00000225719.4	1380	68	638	46.2319	-87.8
ENSP00000225724.5	250	23	180	72	-37.9
ENSP00000225726.5	483	44	264	54.6584	-63.2
ENSP00000225728.3	131	1	7	5.34351	-4.2
ENSP00000225729.3	364	22	214	58.7912	-45.2
ENSP00000225737.6	662	3	46	6.94864	-8.2
ENSP00000225740.6	453	5	64	14.128	-15
ENSP00000225742.9	456	32	316	69.2982	-50.9
ENSP00000225777.2	224	10	83	37.0536	-11.5
ENSP00000225792.5	614	101	431	70.1954	-134.3
ENSP00000225805.4	396	18	184	46.4646	-36.1
ENSP00000225823.2	563	1	19	3.37478	-4.2
ENSP00000225873.3	359	1	6	1.67131	-1.7
ENSP00000225899.3	448	10	92	20.5357	-17.3
ENSP00000225916.5	837	5	55	6.57109	-10.9
ENSP00000225927.1	743	20	276	37.1467	-34
ENSP00000225941.1	366	15	152	41.5301	-24.3
ENSP00000225964.6	1464	356	1261	86.1339	-337
ENSP00000225969.4	148	8	80	54.0541	-25.7
ENSP00000225972.7	307	51	189	61.5635	-98.8
ENSP00000225983.5	1123	8	108	9.6171	-18.2
ENSP00000226004.2	185	18	158	85.4054	-87.5
ENSP00000226067.5	295	2	13	4.40678	-2.2
ENSP00000226091.2	340	1	6	1.76471	-1
ENSP00000226105.6	186	1	13	6.98925	-12
ENSP00000226207.5	1939	31	343	17.6895	-40
ENSP00000226218.4	478	59	231	48.3264	-105.5
ENSP00000226225.2	316	4	33	10.443	-6.4
ENSP00000226230.6	176	4	44	25	-16.6
ENSP00000226247.2	648	2	33	5.09259	-1.7
ENSP00000226253.4	364	75	316	86.8132	-158.3
ENSP00000226259.6	210	13	113	53.8095	-20.2
ENSP00000226279.2	300	24	193	64.3333	-55.1
ENSP00000226284.5	317	1	10	3.15457	-2.6
ENSP00000226299.4	519	81	456	87.8613	-178.6
ENSP00000226317.5	114	1	8	7.01754	-6.1
ENSP00000226319.6	842	3	28	3.32542	-1.7
ENSP00000226328.4	469	20	194	41.3646	-31
ENSP00000226355.3	599	55	416	69.4491	-93.1
ENSP00000226359.2	622	2	14	2.2508	-6.9
ENSP00000226382.2	314	1	10	3.18471	-10
ENSP00000226432.4	699	3	28	4.00572	-7.2
ENSP00000226444.3	294	3	20	6.80272	-2.9
ENSP00000226522.8	117	8	68	58.1197	-13.3
ENSP00000226524.3	104	7	69	66.3462	-23.1
ENSP00000226574.4	969	58	555	57.2755	-96
ENSP00000226725.6	593	2	19	3.20405	-2
ENSP00000226760.1	890	39	327	36.7416	-51.3
ENSP00000226796.6	217	23	149	68.6636	-40.9
ENSP00000226798.4	258	10	111	43.0233	-26.4
ENSP00000226951.6	428	1	7	1.63551	-3
ENSP00000227065.4	482	1	15	3.11203	-1.7
ENSP00000227135.2	151	1	11	7.28477	-1.2
ENSP00000227155.4	267	3	40	14.9813	-15
ENSP00000227157.4	241	114	218	90.4564	-169.3
ENSP00000227163.4	271	2	14	5.16605	-6
ENSP00000227251.3	175	44	153	87.4286	-126.9
ENSP00000227266.4	463	62	296	63.9309	-93.3
ENSP00000227322.3	459	16	175	38.1264	-37.6
ENSP00000227349.2	778	3	21	2.69923	-2.2
ENSP00000227378.3	646	258	584	90.4025	-337.1
ENSP00000227451.3	619	1	9	1.45396	-1.5
ENSP00000227471.3	597	6	68	11.3903	-14.9
ENSP00000227474.3	481	2	15	3.1185	-2.3
ENSP00000227495.6	329	16	163	49.5441	-17.6
ENSP00000227503.9	548	38	237	43.2482	-76.4
ENSP00000227520.5	360	19	206	57.2222	-36.1
ENSP00000227524.4	504	55	393	77.9762	-89.8
ENSP00000227525.3	243	8	62	25.5144	-31
ENSP00000227638.3	426	5	89	20.892	-13.2
ENSP00000227665.4	366	1	7	1.91257	-2.8
ENSP00000227667.2	99	9	52	52.5253	-47.2
ENSP00000227756.4	607	1	6	0.988468	-1.6
ENSP00000227758.2	618	9	90	14.5631	-14
ENSP00000227868.4	501	31	299	59.6806	-62.3
ENSP00000227880.2	581	2	34	5.85198	-15
ENSP00000228136.4	183	9	84	45.9016	-43.5
ENSP00000228140.2	148	37	89	60.1351	-68.1
ENSP00000228226.9	281	73	238	84.6975	-132.7
ENSP00000228251.4	372	36	267	71.7742	-71.7
ENSP00000228264.6	880	4	26	2.95455	-3.4
ENSP00000228284.4	981	93	667	67.9918	-89.4
ENSP00000228289.5	947	3	29	3.0623	-3.8
ENSP00000228307.7	591	49	486	82.2335	-66.2
ENSP00000228318.3	362	55	243	67.1271	-103.5
ENSP00000228347.4	1133	21	233	20.5649	-20.5
ENSP00000228425.6	1005	53	527	52.4378	-75.8
ENSP00000228463.6	428	1	8	1.86916	-9.4
ENSP00000228468.4	574	1	13	2.26481	-1.5
ENSP00000228476.3	347	1	6	1.72911	-3
ENSP00000228495.6	313	11	116	37.0607	-18
ENSP00000228506.3	292	46	236	80.8219	-86.6
ENSP00000228510.3	396	22	206	52.0202	-37.3
ENSP00000228515.1	543	1	10	1.84162	-1.2
ENSP00000228567.3	523	3	40	7.64818	-12.3
ENSP00000228641.3	242	1	7	2.89256	-2.9
ENSP00000228682.2	1106	2	19	1.7179	-1.8
ENSP00000228705.5	514	11	125	24.3191	-33.1
ENSP00000228740.2	611	91	485	79.3781	-135.4
ENSP00000228799.2	447	3	41	9.17226	-11
ENSP00000228820.4	338	1	7	2.07101	-1.2
ENSP00000228825.7	178	42	161	90.4494	-79.4
ENSP00000228827.3	284	2	24	8.4507	-8.4
ENSP00000228841.8	166	3	32	19.2771	-20.5
ENSP00000228843.9	352	2	10	2.84091	-3
ENSP00000228850.1	853	1	6	0.7034	-2.4
ENSP00000228872.4	198	10	121	61.1111	-26.9
ENSP00000228916.2	669	1	8	1.19581	-2.9
ENSP00000228918.4	435	4	34	7.81609	-8.1
ENSP00000228922.7	350	4	44	12.5714	-7.5
ENSP00000228928.7	1087	62	577	53.0819	-91.1
ENSP00000228938.5	128	5	41	32.0312	-15.4
ENSP00000228945.4	201	41	177	88.0597	-87.2
ENSP00000228955.7	267	6	66	24.7191	-11.2
ENSP00000229002.2	205	1	15	7.31707	-1.3
ENSP00000229022.5	494	5	49	9.91903	-8.4
ENSP00000229135.3	166	1	6	3.61446	-2.3
ENSP00000229179.4	925	46	538	58.1622	-92.7
ENSP00000229195.3	540	18	199	36.8519	-27.2
ENSP00000229201.4	1207	4	37	3.06545	-2.2
ENSP00000229214.4	381	23	210	55.1181	-44.6
ENSP00000229238.3	128	7	60	46.875	-25
ENSP00000229239.5	335	271	329	98.209	-449.5
ENSP00000229251.3	275	18	178	64.7273	-41.7
ENSP00000229264.3	340	9	84	24.7059	-22.2
ENSP00000229266.3	406	4	36	8.867	-9.4
ENSP00000229268.8	858	82	617	71.9114	-125.3
ENSP00000229270.4	286	96	230	80.4196	-196
ENSP00000229277.1	434	82	359	82.7189	-160.4
ENSP00000229281.5	126	5	74	58.7302	-18.6
ENSP00000229304.4	236	1	11	4.66102	-10.3
ENSP00000229314.4	138	6	34	24.6377	-28.8
ENSP00000229319.1	334	119	292	87.4251	-176.6
ENSP00000229328.5	270	14	173	64.0741	-52.7
ENSP00000229329.2	434	39	284	65.4378	-87.1
ENSP00000229330.4	792	4	47	5.93434	-10.8
ENSP00000229340.5	201	29	163	81.0945	-85
ENSP00000229379.2	109	6	49	44.9541	-37.7
ENSP00000229384.5	47	1	19	40.4255	-15
ENSP00000229387.5	641	1	14	2.18409	-2.2
ENSP00000229390.3	221	29	170	76.9231	-63.2
ENSP00000229395.3	253	4	39	15.415	-6.8
ENSP00000229418.6	318	5	56	17.6101	-22.7
ENSP00000229446.5	869	58	415	47.756	-119.6
ENSP00000229447.5	293	3	34	11.6041	-16.7
ENSP00000229471.4	482	18	176	36.5145	-44.4
ENSP00000229554.5	716	2	37	5.1676	-1.5
ENSP00000229563.5	112	13	68	60.7143	-34.1
ENSP00000229570.5	97	1	8	8.24742	-1.6
ENSP00000229583.5	248	1	7	2.82258	-2
ENSP00000229595.5	204	4	53	25.9804	-15
ENSP00000229633.5	182	11	125	68.6813	-47.4
ENSP00000229634.9	827	10	137	16.5659	-15
ENSP00000229725.4	415	16	189	45.5422	-42.4
ENSP00000229729.6	710	7	75	10.5634	-35.9
ENSP00000229758.3	447	1	6	1.34228	-2.3
ENSP00000229769.2	536	3	34	6.34328	-12.9
ENSP00000229771.6	542	4	30	5.53506	-10.7
ENSP00000229794.4	360	30	279	77.5	-66.8
ENSP00000229795.3	360	29	283	78.6111	-56.6
ENSP00000229810.8	410	3	30	7.31707	-12.4
ENSP00000229812.7	465	25	211	45.3763	-53.5
ENSP00000229854.6	818	69	578	70.6601	-115.2
ENSP00000229922.2	477	50	398	83.4382	-69.6
ENSP00000229955.2	419	3	31	7.39857	-9.1
ENSP00000230036.1	840	1	10	1.19048	-4
ENSP00000230048.3	140	18	110	78.5714	-50.7
ENSP00000230050.3	132	35	106	80.303	-80.8
ENSP00000230053.6	323	2	13	4.02477	-9.3
ENSP00000230056.3	209	1	18	8.61244	-15
ENSP00000230085.8	162	25	132	81.4815	-58.4
ENSP00000230122.4	697	1	10	1.43472	-1.4
ENSP00000230124.4	907	12	130	14.333	-10.9
ENSP00000230173.6	1221	2	22	1.8018	-10.3
ENSP00000230236.4	261	19	186	71.2644	-52.4
ENSP00000230248.6	379	7	106	27.9683	-18.2
ENSP00000230301.8	469	1	9	1.91898	-1.5
ENSP00000230323.4	476	9	66	13.8655	-28
ENSP00000230340.4	437	28	258	59.0389	-41.5
ENSP00000230354.5	339	7	80	23.5988	-11.2
ENSP00000230381.5	346	1	10	2.89017	-1
ENSP00000230413.5	225	15	140	62.2222	-23.6
ENSP00000230418.4	816	37	379	46.4461	-86.9
ENSP00000230419.4	1070	55	560	52.3364	-125.5
ENSP00000230431.7	174	21	149	85.6322	-45.7
ENSP00000230449.4	924	65	515	55.7359	-60.9
ENSP00000230461.6	361	21	150	41.5512	-44.4
ENSP00000230510.3	856	2	18	2.1028	-11.5
ENSP00000230538.7	1823	177	1101	60.395	-244.5
ENSP00000230568.3	162	1	6	3.7037	-1.7
ENSP00000230588.4	746	37	329	44.1019	-55.7
ENSP00000230640.5	1042	72	629	60.3647	-85.3
ENSP00000230658.7	349	3	10	2.86533	-8.8
ENSP00000230685.6	232	20	151	65.0862	-70
ENSP00000230771.3	506	49	386	76.2846	-57.9
ENSP00000230792.2	462	11	109	23.5931	-20.5
ENSP00000230859.7	792	3	40	5.05051	-20.5
ENSP00000230895.7	102	9	49	48.0392	-22.7
ENSP00000230901.5	951	10	115	12.0925	-12.6
ENSP00000230990.6	208	1	11	5.28846	-1.5
ENSP00000231004.4	417	8	109	26.1391	-29.5
ENSP00000231009.2	264	11	127	48.1061	-23
ENSP00000231021.4	789	2	12	1.52091	-1.8
ENSP00000231061.4	303	21	182	60.066	-33.1
ENSP00000231130.2	796	2	29	3.64322	-1
ENSP00000231137.3	793	1	12	1.51324	-2.8
ENSP00000231198.7	298	12	114	38.255	-29.6
ENSP00000231238.4	292	26	202	69.1781	-69.5
ENSP00000231338.7	246	3	41	16.6667	-6.6
ENSP00000231357.2	519	1	15	2.89017	-2.1
ENSP00000231368.5	1025	47	457	44.5854	-70.5
ENSP00000231420.6	514	3	24	4.66926	-9.6
ENSP00000231484.3	1184	2	31	2.61824	-8.3
ENSP00000231487.9	163	39	158	96.9325	-89
ENSP00000231498.3	1391	84	758	54.4932	-99.1
ENSP00000231509.3	778	12	181	23.2648	-13.7
ENSP00000231512.3	265	6	46	17.3585	-10.5
ENSP00000231524.9	574	6	51	8.88502	-25.8
ENSP00000231526.4	411	15	124	30.1703	-20.2
ENSP00000231572.3	660	91	515	78.0303	-151.9
ENSP00000231656.7	265	7	64	24.1509	-23.2
ENSP00000231668.9	271	7	70	25.8303	-15.2
ENSP00000231721.2	782	2	23	2.94118	-8.4
ENSP00000231751.4	710	199	654	92.1127	-275.3
ENSP00000231790.3	756	7	99	13.0952	-15
ENSP00000231803.1	694	4	56	8.06916	-11.9
ENSP00000231887.3	723	60	528	73.029	-93.6
ENSP00000231948.4	442	17	195	44.1176	-28.4
ENSP00000232003.4	525	48	256	48.7619	-63.8
ENSP00000232014.4	706	2	17	2.40793	-10.8
ENSP00000232125.5	144	17	79	54.8611	-52.1
ENSP00000232217.2	134	6	54	40.2985	-31.2
ENSP00000232219.2	197	16	118	59.8985	-30.4
ENSP00000232375.3	469	8	70	14.9254	-24.4
ENSP00000232424.3	280	2	15	5.35714	-4.3
ENSP00000232458.5	883	10	101	11.4383	-23.8
ENSP00000232461.3	350	4	36	10.2857	-16.7
ENSP00000232496.4	110	3	30	27.2727	-11.6
ENSP00000232501.3	380	2	28	7.36842	-7.9
ENSP00000232508.5	222	2	18	8.10811	-8.7
ENSP00000232564.3	340	47	252	74.1176	-86.9
ENSP00000232603.5	984	3	40	4.06504	-1.4
ENSP00000232607.2	480	50	375	78.125	-76.2
ENSP00000232744.8	478	1	39	8.159	-2.5
ENSP00000232766.5	574	1	10	1.74216	-1.6
ENSP00000232888.6	475	32	290	61.0526	-68.4
ENSP00000232892.6	399	2	34	8.5213	-15
ENSP00000232905.3	113	16	92	81.4159	-60.8
ENSP00000232974.6	747	1	8	1.07095	-3.6
ENSP00000232978.8	1462	15	141	9.64432	-18.4
ENSP00000233025.7	169	3	27	15.9763	-19.1
ENSP00000233027.5	841	2	13	1.54578	-2.1
ENSP00000233047.4	161	5	36	22.3602	-9.9
ENSP00000233055.4	410	28	249	60.7317	-60.4
ENSP00000233057.4	551	37	296	53.7205	-78.7
ENSP00000233072.5	1500	146	1083	72.2	-274.3
ENSP00000233078.4	407	31	196	48.1572	-93.7
ENSP00000233084.3	740	115	582	78.6486	-169.3
ENSP00000233092.6	127	4	51	40.1575	-20.6
ENSP00000233099.5	2071	63	745	35.973	-61.2
ENSP00000233114.8	334	98	305	91.3174	-143.1
ENSP00000233121.2	281	15	115	40.9253	-27.5
ENSP00000233143.4	44	9	29	65.9091	-38.1
ENSP00000233146.2	934	61	550	58.8865	-87.1
ENSP00000233154.4	380	25	241	63.4211	-49
ENSP00000233156.3	304	1	9	2.96053	-1.8
ENSP00000233190.5	727	100	643	88.4457	-163.3
ENSP00000233242.1	4563	484	3428	75.126	-557.1
ENSP00000233330.6	513	20	207	40.3509	-18.8
ENSP00000233331.7	356	2	33	9.26966	-6.2
ENSP00000233336.5	377	1	13	3.44828	-1.2
ENSP00000233379.4	314	22	271	86.3057	-43.7
ENSP00000233468.4	125	10	77	61.6	-33.7
ENSP00000233505.8	114	6	44	38.5965	-9.2
ENSP00000233545.2	176	10	73	41.4773	-23.8
ENSP00000233552.6	523	31	335	64.0535	-56.9
ENSP00000233557.3	535	26	274	51.215	-45.5
ENSP00000233573.6	614	8	93	15.1466	-20.6
ENSP00000233575.2	470	20	197	41.9149	-28.6
ENSP00000233596.2	184	7	69	37.5	-27.7
ENSP00000233607.2	2303	13	157	6.81719	-18.7
ENSP00000233612.4	198	26	150	75.7576	-69
ENSP00000233627.9	213	20	160	75.1174	-34
ENSP00000233630.6	259	1	11	4.2471	-1.7
ENSP00000233668.5	481	13	234	48.6486	-22.5
ENSP00000233710.3	430	2	24	5.5814	-9.5
ENSP00000233714.4	399	26	226	56.6416	-64.6
ENSP00000233735.1	166	20	118	71.0843	-63.6
ENSP00000233741.5	375	1	15	4	-1.6
ENSP00000233809.4	325	23	180	55.3846	-51.6
ENSP00000233813.4	272	12	118	43.3824	-21.7
ENSP00000233826.3	360	1	6	1.66667	-2.9
ENSP00000233838.3	758	6	62	8.17942	-13.8
ENSP00000233892.4	193	13	148	76.6839	-34.9
ENSP00000233893.5	102	35	88	86.2745	-94.7
ENSP00000233944.3	489	1	8	1.63599	-8
ENSP00000233948.3	365	4	31	8.49315	-9
ENSP00000233954.1	556	3	40	7.19424	-11.5
ENSP00000233957.1	541	2	17	3.14233	-2.6
ENSP00000233969.2	812	4	33	4.06404	-4.6
ENSP00000233997.1	251	46	179	71.3147	-92.6
ENSP00000234038.6	360	48	261	72.5	-95.2
ENSP00000234040.5	1323	3	44	3.32577	-2.1
ENSP00000234071.4	461	5	74	16.0521	-15
ENSP00000234111.4	461	1	6	1.30152	-2.8
ENSP00000234115.6	221	1	17	7.69231	-1.2
ENSP00000234142.5	1949	4	36	1.8471	-5.5
ENSP00000234160.4	452	35	241	53.3186	-80.7
ENSP00000234170.5	1054	40	438	41.556	-69.7
ENSP00000234179.2	890	12	122	13.7079	-13.3
ENSP00000234195.3	573	11	120	20.9424	-27.7
ENSP00000234198.4	328	1	6	1.82927	-2.5
ENSP00000234256.3	532	17	187	35.1504	-36
ENSP00000234296.2	577	10	101	17.5043	-22.1
ENSP00000234301.2	114	10	80	70.1754	-34.4
ENSP00000234310.3	170	13	125	73.5294	-20.7
ENSP00000234313.7	350	28	202	57.7143	-52.1
ENSP00000234347.3	256	31	156	60.9375	-91.9
ENSP00000234389.3	1043	1	7	0.671141	-3.9
ENSP00000234396.4	513	22	198	38.5965	-61.4
ENSP00000234420.5	1360	67	728	53.5294	-88.5
ENSP00000234453.4	300	1	7	2.33333	-1.8
ENSP00000234454.5	261	43	212	81.2261	-73.2
ENSP00000234488.9	869	2	14	1.61105	-11.6
ENSP00000234549.7	312	5	50	16.0256	-6.2
ENSP00000234590.4	434	173	399	91.9355	-303.8
ENSP00000234677.2	514	71	398	77.4319	-93.5
ENSP00000234701.3	914	207	747	81.7287	-313.6
ENSP00000234739.3	1426	1	22	1.54278	-1.1
ENSP00000234816.2	491	3	32	6.51731	-12.3
ENSP00000234827.1	208	4	36	17.3077	-2.5
ENSP00000234831.5	323	8	105	32.5077	-24.5
ENSP00000234961.2	372	1	6	1.6129	-1.1
ENSP00000234981.4	181	31	169	93.3702	-59.8
ENSP00000235090.5	342	22	268	78.3626	-48.1
ENSP00000235180.4	979	2	27	2.75792	-2.3
ENSP00000235307.6	121	3	31	25.6198	-23.7
ENSP00000235329.5	757	42	426	56.2748	-55.5
ENSP00000235332.4	388	2	16	4.12371	-1.1
ENSP00000235345.5	355	3	32	9.01408	-12.2
ENSP00000235347.4	474	1	7	1.47679	-2.1
ENSP00000235349.5	478	1	6	1.25523	-1.7
ENSP00000235372.6	1718	3	20	1.16414	-3.3
ENSP00000235453.4	396	2	20	5.05051	-5.1
ENSP00000235521.4	360	16	171	47.5	-45.1
ENSP00000235790.4	1275	4	27	2.11765	-3.6
ENSP00000235835.3	359	43	259	72.1448	-62.8
ENSP00000235878.5	142	5	39	27.4648	-10.8
ENSP00000235932.4	203	9	91	44.8276	-35.9
ENSP00000235933.6	181	1	12	6.62983	-1.5
ENSP00000235958.4	182	5	36	19.7802	-22.2
ENSP00000236040.4	804	38	407	50.6219	-73.4
ENSP00000236051.2	306	27	177	57.8431	-53.2
ENSP00000236137.5	497	1	8	1.60966	-2.6
ENSP00000236147.5	372	3	35	9.4086	-15
ENSP00000236192.7	141	2	18	12.766	-12.1
ENSP00000236273.4	243	9	93	38.2716	-21.4
ENSP00000236342.7	333	3	40	12.012	-5.5
ENSP00000236412.7	127	3	22	17.3228	-15
ENSP00000236495.5	706	1	15	2.12465	-1.3
ENSP00000236671.2	412	98	320	77.6699	-146.2
ENSP00000236698.5	1221	62	559	45.7821	-60.1
ENSP00000236826.3	467	11	112	23.9829	-17
ENSP00000236850.3	267	105	246	92.1348	-165.8
ENSP00000236877.5	921	1	10	1.08578	-2.5
ENSP00000236925.4	1489	10	105	7.05171	-17.5
ENSP00000236937.9	291	5	48	16.4948	-18.9
ENSP00000236957.5	225	60	201	89.3333	-134.1
ENSP00000236959.9	592	100	544	91.8919	-196.8
ENSP00000236980.6	710	19	225	31.6901	-28.3
ENSP00000236995.3	327	8	103	31.4985	-15
ENSP00000237014.4	147	31	123	83.6735	-81.3
ENSP00000237163.6	2476	5	49	1.979	-1.7
ENSP00000237172.7	1213	16	154	12.6958	-20.1
ENSP00000237264.3	186	1	17	9.13978	-14.1
ENSP00000237281.3	745	11	103	13.8255	-22.5
ENSP00000237289.4	790	10	96	12.1519	-9.5
ENSP00000237353.10	1007	4	65	6.45482	-10.1
ENSP00000237380.6	178	6	89	50	-22.1
ENSP00000237455.4	685	1	7	1.0219	-1.3
ENSP00000237500.5	172	97	149	86.6279	-200.4
ENSP00000237512.4	222	1	7	3.15315	-1.1
ENSP00000237527.3	108	1	9	8.33333	-1.2
ENSP00000237530.6	631	130	525	83.2013	-173.5
ENSP00000237536.4	1661	10	87	5.23781	-9.2
ENSP00000237596.2	968	5	48	4.95868	-10.6
ENSP00000237642.6	358	21	224	62.5698	-35.8
ENSP00000237653.7	368	13	101	27.4457	-39.9
ENSP00000237654.4	377	1	15	3.97878	-1.1
ENSP00000237696.5	294	4	32	10.8844	-5
ENSP00000237822.3	325	15	123	37.8462	-29.3
ENSP00000237853.4	640	3	39	6.09375	-1.9
ENSP00000237858.6	106	17	95	89.6226	-47.2
ENSP00000237865.7	479	19	194	40.501	-38.3
ENSP00000237889.4	98	6	44	44.898	-24
ENSP00000237937.3	213	1	9	4.22535	-9.2
ENSP00000238018.4	471	24	250	53.0786	-44.1
ENSP00000238081.3	245	91	226	92.2449	-137.7
ENSP00000238091.4	150	2	41	27.3333	-7.3
ENSP00000238112.3	684	37	383	55.9942	-50.9
ENSP00000238146.3	600	12	108	18	-21.1
ENSP00000238156.3	331	3	28	8.45921	-8.1
ENSP00000238181.7	175	14	84	48	-26.1
ENSP00000238256.3	1219	62	646	52.9943	-88.3
ENSP00000238341.5	2325	22	247	10.6237	-18.7
ENSP00000238379.5	251	20	211	84.0637	-48.1
ENSP00000238483.5	730	4	43	5.89041	-11.6
ENSP00000238497.4	444	60	355	79.955	-92.4
ENSP00000238508.3	397	17	158	39.7985	-24.3
ENSP00000238558.3	257	1	9	3.50195	-2
ENSP00000238561.5	523	5	56	10.7075	-15
ENSP00000238607.6	169	1	17	10.0592	-1.1
ENSP00000238616.5	979	46	569	58.1205	-96.5
ENSP00000238618.3	99	5	51	51.5152	-16.5
ENSP00000238628.6	213	1	9	4.22535	-1.2
ENSP00000238633.2	148	12	95	64.1892	-73.2
ENSP00000238647.3	796	25	290	36.4322	-56
ENSP00000238651.5	483	44	366	75.7764	-81.3
ENSP00000238671.7	67	1	6	8.95522	-2
ENSP00000238682.3	412	3	31	7.52427	-3.7
ENSP00000238686.8	389	3	19	4.88432	-2.6
ENSP00000238688.5	107	25	98	91.5888	-42.9
ENSP00000238714.3	736	8	64	8.69565	-20.6
ENSP00000238721.4	332	23	198	59.6386	-58.7
ENSP00000238738.4	205	8	61	29.7561	-43.3
ENSP00000238788.9	689	36	346	50.2177	-75.8
ENSP00000238789.5	1458	11	156	10.6996	-30.2
ENSP00000238823.8	518	33	289	55.7915	-69.6
ENSP00000238831.3	244	5	37	15.1639	-16.9
ENSP00000238855.7	936	18	234	25	-36
ENSP00000238856.4	909	18	234	25.7426	-36
ENSP00000238875.4	172	8	86	50	-22.4
ENSP00000238892.3	101	6	49	48.5149	-11.5
ENSP00000238918.8	728	1	21	2.88462	-1.1
ENSP00000238961.3	1173	5	56	4.77408	-10.6
ENSP00000239026.7	714	15	145	20.3081	-38.3
ENSP00000239027.7	838	17	183	21.8377	-38.3
ENSP00000239144.4	243	1	6	2.46914	-2.5
ENSP00000239151.4	269	3	56	20.8178	-9
ENSP00000239165.7	217	2	17	7.8341	-6.5
ENSP00000239214.8	237	3	35	14.7679	-8
ENSP00000239215.7	228	9	86	37.7193	-20.4
ENSP00000239223.3	367	1	6	1.63488	-1.3
ENSP00000239231.6	370	3	23	6.21622	-14.7
ENSP00000239243.5	267	1	6	2.24719	-2.5
ENSP00000239374.6	715	2	13	1.81818	-3.5
ENSP00000239440.4	1544	8	103	6.67098	-19.6
ENSP00000239444.2	801	1	9	1.1236	-1.5
ENSP00000239449.4	798	1	7	0.877193	-2.2
ENSP00000239450.2	795	1	6	0.754717	-1.1
ENSP00000239451.4	301	2	21	6.97674	-12.6
ENSP00000239462.4	1299	6	91	7.00539	-9.7
ENSP00000239614.4	507	1	14	2.76134	-1.2
ENSP00000239666.4	140	9	111	79.2857	-43.4
ENSP00000239690.4	583	37	352	60.3774	-58.7
ENSP00000239830.4	488	1	12	2.45902	-1
ENSP00000239859.7	214	2	13	6.07477	-5
ENSP00000239860.6	141	2	13	9.21986	-5
ENSP00000239878.4	85	9	64	75.2941	-56.3
ENSP00000239882.3	619	17	225	36.3489	-49.3
ENSP00000239885.6	430	15	113	26.2791	-32.2
ENSP00000239891.3	324	24	186	57.4074	-60.6
ENSP00000239926.4	498	2	17	3.41365	-1.7
ENSP00000239938.4	543	1	6	1.10497	-3
ENSP00000239940.7	140	15	94	67.1429	-36.9
ENSP00000240050.4	385	1	6	1.55844	-1.1
ENSP00000240055.3	207	4	42	20.2899	-28.4
ENSP00000240079.6	194	8	91	46.9072	-20.5
ENSP00000240093.3	666	1	6	0.900901	-1.2
ENSP00000240095.6	481	10	94	19.5426	-26.9
ENSP00000240123.7	671	47	441	65.7228	-66.2
ENSP00000240139.5	512	15	135	26.3672	-30.3
ENSP00000240159.4	116	3	38	32.7586	-23.3
ENSP00000240185.4	414	42	258	62.3188	-125.3
ENSP00000240189.2	474	1	13	2.74262	-1.3
ENSP00000240285.5	341	14	173	50.7331	-34.8
ENSP00000240304.1	432	31	202	46.7593	-48.5
ENSP00000240306.3	240	2	28	11.6667	-1.7
ENSP00000240316.4	576	24	218	37.8472	-47.5
ENSP00000240327.2	374	2	13	3.47594	-12.8
ENSP00000240328.3	712	3	40	5.61798	-8.4
ENSP00000240333.8	322	2	12	3.72671	-5.9
ENSP00000240361.8	1497	1	13	0.868403	-1.3
ENSP00000240423.4	741	17	182	24.5614	-49
ENSP00000240487.5	1387	3	23	1.65826	-10.8
ENSP00000240488.3	205	1	14	6.82927	-1.1
ENSP00000240499.7	474	6	54	11.3924	-15.4
ENSP00000240587.4	1081	3	20	1.85014	-8.6
ENSP00000240617.5	553	39	313	56.6004	-67.5
ENSP00000240651.9	500	7	79	15.8	-15
ENSP00000240727.5	510	1	9	1.76471	-3.8
ENSP00000240851.4	400	31	198	49.5	-86.1
ENSP00000240874.3	1663	12	150	9.01984	-28.7
ENSP00000240922.2	169	21	129	76.3314	-83.8
ENSP00000241041.3	346	7	68	19.6532	-17.3
ENSP00000241052.4	527	101	478	90.7021	-134.1
ENSP00000241069.5	614	4	37	6.02606	-9.5
ENSP00000241071.6	580	2	24	4.13793	-8.3
ENSP00000241124.6	261	2	21	8.04598	-1.2
ENSP00000241261.2	281	1	9	3.20285	-1.5
ENSP00000241274.3	977	2	21	2.14944	-1.5
ENSP00000241305.3	756	13	158	20.8995	-20.8
ENSP00000241312.4	3487	7	102	2.92515	-18.9
ENSP00000241337.4	218	35	205	94.0367	-77.3
ENSP00000241391.6	376	1	9	2.39362	-2.6
ENSP00000241436.4	870	4	37	4.25287	-4.7
ENSP00000241453.7	993	5	71	7.15005	-18.3
ENSP00000241502.3	318	20	182	57.2327	-47.2
ENSP00000241527.6	381	8	93	24.4094	-20.6
ENSP00000241600.5	296	19	182	61.4865	-53
ENSP00000241704.7	1224	185	1004	82.0261	-265.8
ENSP00000241802.5	255	3	36	14.1176	-33.5
ENSP00000242057.4	848	9	109	12.8538	-29.8
ENSP00000242059.5	414	45	309	74.6377	-59.6
ENSP00000242067.6	887	10	101	11.3867	-10.5
ENSP00000242108.4	569	11	143	25.1318	-27.2
ENSP00000242152.2	97	1	8	8.24742	-3.4
ENSP00000242159.3	230	2	22	9.56522	-2.5
ENSP00000242208.4	426	9	64	15.0235	-6
ENSP00000242209.4	570	34	286	50.1754	-81.7
ENSP00000242248.5	494	2	30	6.07287	-4.2
ENSP00000242257.8	246	5	51	20.7317	-13
ENSP00000242275.6	297	3	25	8.41751	-5.6
ENSP00000242284.6	218	24	138	63.3028	-41.9
ENSP00000242285.6	248	22	132	53.2258	-41.9
ENSP00000242317.4	699	4	57	8.15451	-16.7
ENSP00000242323.8	386	2	16	4.14508	-1.4
ENSP00000242351.5	902	76	697	77.2727	-134.8
ENSP00000242375.3	326	3	25	7.66871	-14.9
ENSP00000242465.3	158	3	26	16.4557	-8.1
ENSP00000242480.3	476	1	6	1.2605	-3
ENSP00000242576.3	313	13	126	40.2556	-30.7
ENSP00000242577.6	89	15	62	69.6629	-38.4
ENSP00000242591.5	676	4	28	4.14201	-4.8
ENSP00000242592.4	412	53	327	79.3689	-151.2
ENSP00000242607.8	273	6	56	20.5128	-26.2
ENSP00000242728.4	482	2	28	5.80913	-5.7
ENSP00000242729.2	243	4	40	16.4609	-18.4
ENSP00000242737.5	181	5	31	17.1271	-26.4
ENSP00000242770.5	220	5	48	21.8182	-17
ENSP00000242776.3	427	67	324	75.8782	-94
ENSP00000242783.7	942	49	430	45.6476	-43.9
ENSP00000242784.3	176	21	139	78.9773	-62.1
ENSP00000242786.4	835	38	389	46.5868	-65.4
ENSP00000242804.4	627	8	91	14.5136	-13.6
ENSP00000242810.6	600	2	18	3	-2.5
ENSP00000242827.6	206	1	7	3.39806	-1.1
ENSP00000242839.5	1465	3	35	2.38908	-16.6
ENSP00000242848.4	1668	37	330	19.7842	-40.9
ENSP00000242872.3	269	2	17	6.3197	-1.2
ENSP00000243040.6	66	3	42	63.6364	-22.1
ENSP00000243045.5	153	4	26	16.9935	-12.6
ENSP00000243050.1	598	4	28	4.68227	-2.2
ENSP00000243052.3	536	1	14	2.61194	-1.3
ENSP00000243056.3	330	1	6	1.81818	-3.7
ENSP00000243067.4	264	17	168	63.6364	-41.8
ENSP00000243077.3	4544	246	2335	51.3864	-224
ENSP00000243082.4	378	2	33	8.73016	-2.3
ENSP00000243103.3	282	1	6	2.12766	-2.5
ENSP00000243108.4	235	1	6	2.55319	-2.5
ENSP00000243167.8	579	21	267	46.114	-42.9
ENSP00000243189.7	290	1	16	5.51724	-1.1
ENSP00000243219.3	87	2	17	19.5402	-13.3
ENSP00000243222.4	680	14	165	24.2647	-18.2
ENSP00000243253.3	476	45	243	51.0504	-77.4
ENSP00000243286.3	200	12	113	56.5	-37.1
ENSP00000243298.2	201	7	61	30.3483	-22.8
ENSP00000243326.4	2472	51	552	22.3301	-59.4
ENSP00000243344.7	1316	4	54	4.10334	-6.8
ENSP00000243346.5	307	34	247	80.456	-63.3
ENSP00000243347.3	277	2	13	4.69314	-11.1
ENSP00000243389.3	476	1	15	3.15126	-15
ENSP00000243440.1	127	1	6	4.72441	-4.6
ENSP00000243457.2	427	1	27	6.32319	-1.4
ENSP00000243498.5	439	13	133	30.2961	-28.9
ENSP00000243501.5	189	4	54	28.5714	-14.2
ENSP00000243562.10	957	31	320	33.4378	-56.3
ENSP00000243563.2	282	28	143	50.7092	-52.4
ENSP00000243583.5	503	18	198	39.3638	-35.4
ENSP00000243611.5	252	12	118	46.8254	-41.8
ENSP00000243639.4	127	2	15	11.811	-10.6
ENSP00000243643.3	555	9	86	15.4955	-15.4
ENSP00000243644.3	532	1	6	1.12782	-3.8
ENSP00000243662.5	211	5	60	28.436	-11.1
ENSP00000243673.2	423	1	6	1.41844	-2.9
ENSP00000243706.4	603	6	56	9.2869	-12.8
ENSP00000243776.6	775	3	42	5.41935	-5.9
ENSP00000243810.7	555	11	120	21.6216	-25.4
ENSP00000243893.6	50	4	28	56	-19.4
ENSP00000243896.2	365	1	11	3.0137	-1.9
ENSP00000243903.4	607	11	165	27.1829	-22.7
ENSP00000243914.3	663	5	35	5.27903	-13
ENSP00000243918.5	156	1	9	5.76923	-5.9
ENSP00000243924.3	117	4	43	36.7521	-5.8
ENSP00000243938.4	231	2	16	6.92641	-2.2
ENSP00000243964.4	1116	11	79	7.07885	-16.6
ENSP00000243967.4	592	1	9	1.52027	-1
ENSP00000243983.5	499	3	39	7.81563	-10.5
ENSP00000243997.3	51	5	30	58.8235	-26.9
ENSP00000244007.3	1291	37	419	32.4555	-58.5
ENSP00000244020.3	344	38	166	48.2558	-47.8
ENSP00000244040.3	194	17	160	82.4742	-37.7
ENSP00000244043.3	500	23	236	47.2	-34.2
ENSP00000244051.1	460	27	319	69.3478	-51.6
ENSP00000244061.2	228	20	155	67.9825	-32.7
ENSP00000244096.3	369	1	11	2.98103	-1.2
ENSP00000244137.5	493	35	290	58.8235	-68
ENSP00000244204.5	344	35	283	82.2674	-71.8
ENSP00000244217.5	176	13	136	77.2727	-24.1
ENSP00000244221.8	123	1	8	6.50407	-3.8
ENSP00000244227.3	155	5	46	29.6774	-15
ENSP00000244230.2	681	31	302	44.3465	-53.2
ENSP00000244241.4	197	1	29	14.7208	-1.8
ENSP00000244289.3	1076	36	419	38.9405	-36.5
ENSP00000244291.6	430	8	93	21.6279	-23.6
ENSP00000244303.6	600	3	27	4.5	-12.3
ENSP00000244314.5	463	2	39	8.42333	-11.3
ENSP00000244333.2	346	2	17	4.91329	-8.4
ENSP00000244336.5	349	11	80	22.9226	-31.6
ENSP00000244360.6	420	1	7	1.66667	-2.3
ENSP00000244364.6	5171	186	1964	37.981	-94.3
ENSP00000244426.6	447	1	11	2.46085	-5.7
ENSP00000244458.2	444	10	56	12.6126	-23.1
ENSP00000244496.5	259	10	109	42.0849	-15
ENSP00000244513.6	526	1	6	1.14068	-2.7
ENSP00000244519.2	584	22	201	34.4178	-24.2
ENSP00000244520.5	159	5	50	31.4465	-26.9
ENSP00000244533.3	1464	2	14	0.956284	-1.3
ENSP00000244534.6	221	59	135	61.086	-145.5
ENSP00000244537.6	103	71	79	76.699	-172.9
ENSP00000244546.4	738	7	101	13.6856	-23.5
ENSP00000244571.4	985	63	728	73.9086	-77
ENSP00000244573.4	215	31	110	51.1628	-93.6
ENSP00000244576.4	358	4	61	17.0391	-11.6
ENSP00000244669.2	224	1	29	12.9464	-1.6
ENSP00000244709.3	234	1	9	3.84615	-4.9
ENSP00000244711.3	185	3	61	32.973	-9.8
ENSP00000244728.5	957	15	213	22.2571	-38.2
ENSP00000244741.6	164	2	8	4.87805	-2.6
ENSP00000244751.2	593	2	18	3.03541	-5.7
ENSP00000244763.4	286	17	130	45.4545	-35.9
ENSP00000244766.2	142	1	6	4.22535	-1.5
ENSP00000244776.7	341	32	161	47.2141	-59.1
ENSP00000244777.2	114	6	55	48.2456	-12.9
ENSP00000244815.5	784	56	546	69.6429	-91.9
ENSP00000244869.2	169	2	19	11.2426	-5.5
ENSP00000244891.3	309	2	24	7.76699	-9.4
ENSP00000244926.3	90	1	10	11.1111	-1.3
ENSP00000245046.2	261	17	153	58.6207	-26.2
ENSP00000245105.3	1336	3	45	3.36826	-10.5
ENSP00000245121.4	466	1	12	2.57511	-11.6
ENSP00000245157.5	721	1	9	1.24827	-3.8
ENSP00000245185.5	61	4	21	34.4262	-20.2
ENSP00000245206.5	430	93	361	83.9535	-137
ENSP00000245222.3	654	2	25	3.82263	-4.7
ENSP00000245255.3	861	4	34	3.9489	-10.8
ENSP00000245304.3	183	16	138	75.4098	-42.7
ENSP00000245414.4	325	2	21	6.46154	-5.8
ENSP00000245418.2	470	14	141	30	-31.8
ENSP00000245441.5	2133	17	197	9.23582	-16.3
ENSP00000245448.6	127	4	41	32.2835	-9.3
ENSP00000245457.5	358	1	11	3.07263	-1.9
ENSP00000245458.7	56	10	34	60.7143	-29
ENSP00000245479.2	509	13	115	22.5933	-39.2
ENSP00000245503.5	1941	26	275	14.168	-40
ENSP00000245539.6	242	26	164	67.7686	-56.8
ENSP00000245544.4	656	33	304	46.3415	-66.6
ENSP00000245551.5	256	11	133	51.9531	-20.8
ENSP00000245552.2	201	21	167	83.0846	-45.6
ENSP00000245564.3	570	15	175	30.7018	-22.7
ENSP00000245615.1	472	20	195	41.3136	-48.7
ENSP00000245618.4	596	23	242	40.604	-35.7
ENSP00000245620.9	632	6	58	9.17722	-10.1
ENSP00000245621.4	464	5	59	12.7155	-23.1
ENSP00000245663.3	589	4	39	6.62139	-8.5
ENSP00000245787.4	225	1	11	4.88889	-1.9
ENSP00000245796.6	1056	3	40	3.78788	-27.7
ENSP00000245812.2	221	6	90	40.724	-21.3
ENSP00000245816.3	277	19	172	62.0939	-64.4
ENSP00000245817.2	254	2	29	11.4173	-1.8
ENSP00000245838.8	1593	67	611	38.3553	-79
ENSP00000245865.5	234	2	18	7.69231	-3.6
ENSP00000245903.2	193	2	17	8.80829	-4.6
ENSP00000245907.4	1663	475	1530	92.0024	-593.5
ENSP00000245908.5	576	6	69	11.9792	-11
ENSP00000245923.3	545	11	139	25.5046	-36
ENSP00000245925.3	649	47	401	61.7874	-93.4
ENSP00000245932.5	380	47	259	68.1579	-103.2
ENSP00000245934.7	1274	67	692	54.3171	-106.8
ENSP00000245957.5	1237	4	41	3.31447	-18.6
ENSP00000245960.5	580	1	9	1.55172	-1.5
ENSP00000246006.4	652	12	156	23.9264	-33.9
ENSP00000246015.4	263	21	151	57.4144	-56
ENSP00000246024.2	349	16	131	37.5358	-33
ENSP00000246041.2	200	3	61	30.5	-15
ENSP00000246043.4	1410	258	1200	85.1064	-281.5
ENSP00000246062.4	570	1	7	1.22807	-1.3
ENSP00000246069.6	165	72	152	92.1212	-176
ENSP00000246070.2	280	2	14	5	-2
ENSP00000246071.6	225	22	133	59.1111	-36.6
ENSP00000246100.3	295	2	28	9.49153	-2.1
ENSP00000246108.3	65	1	11	16.9231	-7.1
ENSP00000246117.3	563	36	354	62.8774	-78.8
ENSP00000246149.6	687	22	281	40.9025	-36.4
ENSP00000246151.4	211	16	156	73.9336	-58
ENSP00000246163.2	96	5	36	37.5	-10.1
ENSP00000246166.2	437	6	68	15.5606	-19.2
ENSP00000246174.2	558	2	12	2.15054	-3.5
ENSP00000246186.6	645	1	7	1.08527	-5.7
ENSP00000246194.3	306	41	241	78.7582	-84.9
ENSP00000246229.4	496	2	12	2.41935	-3.1
ENSP00000246314.6	626	30	302	48.2428	-106.5
ENSP00000246337.4	367	29	242	65.9401	-59.5
ENSP00000246489.7	637	52	415	65.1491	-85.5
ENSP00000246505.5	453	23	212	46.7991	-45.8
ENSP00000246529.3	628	2	26	4.14013	-3.6
ENSP00000246533.2	268	64	237	88.4328	-128
ENSP00000246535.1	358	7	83	23.1844	-11.2
ENSP00000246548.3	640	60	487	76.0938	-113.5
ENSP00000246635.3	458	29	140	30.5677	-55.4
ENSP00000246639.2	425	8	60	14.1176	-19.7
ENSP00000246646.3	456	6	35	7.67544	-11.7
ENSP00000246657.2	378	1	7	1.85185	-1.2
ENSP00000246662.4	623	30	320	51.3644	-59.1
ENSP00000246672.3	614	1	8	1.30293	-1.7
ENSP00000246747.4	184	15	110	59.7826	-72.8
ENSP00000246784.4	250	2	16	6.4	-1.5
ENSP00000246785.2	334	3	23	6.88623	-1.5
ENSP00000246792.2	218	32	188	86.2385	-85.1
ENSP00000246801.2	592	2	24	4.05405	-8.6
ENSP00000246802.4	478	11	89	18.6192	-11.2
ENSP00000246841.3	674	1	6	0.890208	-14.7
ENSP00000246868.2	250	41	203	81.2	-83.2
ENSP00000246891.4	185	1	8	4.32432	-1
ENSP00000246912.3	298	4	47	15.7718	-15
ENSP00000246914.4	1243	10	107	8.60821	-22.3
ENSP00000246957.5	704	95	579	82.2443	-118
ENSP00000247001.3	645	19	209	32.4031	-26.5
ENSP00000247003.3	483	18	164	33.9545	-23.8
ENSP00000247020.3	211	13	131	62.0853	-47.1
ENSP00000247026.5	558	18	171	30.6452	-26.8
ENSP00000247087.4	1603	7	98	6.11354	-17.5
ENSP00000247138.5	396	3	45	11.3636	-13.7
ENSP00000247140.4	170	8	88	51.7647	-25.1
ENSP00000247153.3	469	14	160	34.1151	-38
ENSP00000247161.3	428	2	21	4.90654	-1.3
ENSP00000247178.5	492	1	7	1.42276	-1.6
ENSP00000247191.2	846	4	39	4.60993	-18.1
ENSP00000247194.4	354	12	138	38.9831	-20.9
ENSP00000247207.6	639	184	554	86.698	-257.9
ENSP00000247219.5	375	4	31	8.26667	-8.4
ENSP00000247225.6	441	9	80	18.1406	-33.4
ENSP00000247226.8	1219	23	220	18.0476	-24.8
ENSP00000247291.3	150	6	43	28.6667	-7.4
ENSP00000247306.4	210	1	41	19.5238	-1.1
ENSP00000247461.4	592	133	517	87.3311	-238
ENSP00000247470.9	195	24	180	92.3077	-71.5
ENSP00000247655.3	63	16	54	85.7143	-41.5
ENSP00000247665.10	125	12	93	74.4	-47.5
ENSP00000247668.2	501	27	243	48.503	-33.9
ENSP00000247781.4	757	151	532	70.2774	-223.3
ENSP00000247829.3	237	15	120	50.6329	-44.5
ENSP00000247833.7	460	8	95	20.6522	-14.3
ENSP00000247843.2	227	11	105	46.2555	-14.4
ENSP00000247866.4	105	4	18	17.1429	-12.8
ENSP00000247930.4	831	1	14	1.68472	-1.2
ENSP00000247933.4	653	16	161	24.6554	-31.5
ENSP00000247956.5	595	3	25	4.20168	-3.6
ENSP00000247970.5	163	16	132	80.9816	-56.6
ENSP00000247977.3	326	6	85	26.0736	-19
ENSP00000247986.2	1029	4	53	5.15063	-12.2
ENSP00000248041.6	524	14	177	33.7786	-22.4
ENSP00000248054.4	1130	8	106	9.38053	-21.4
ENSP00000248070.5	864	57	510	59.0278	-77.2
ENSP00000248071.5	355	2	15	4.22535	-10.9
ENSP00000248098.3	190	21	155	81.5789	-47
ENSP00000248114.6	205	9	98	47.8049	-22.4
ENSP00000248121.2	229	2	15	6.55022	-21.6
ENSP00000248139.3	281	2	24	8.54093	-1.7
ENSP00000248142.6	920	7	83	9.02174	-20.6
ENSP00000248228.5	376	12	142	37.766	-16.7
ENSP00000248244.4	712	1	8	1.1236	-2.2
ENSP00000248248.3	547	12	151	27.6051	-28.3
ENSP00000248306.3	603	2	20	3.31675	-1.3
ENSP00000248342.3	218	19	178	81.6514	-38.9
ENSP00000248378.4	110	2	22	20	-14.8
ENSP00000248420.5	758	16	188	24.8021	-26.1
ENSP00000248437.4	448	235	423	94.4196	-335.4
ENSP00000248444.5	827	116	610	73.7606	-220
ENSP00000248450.4	434	19	211	48.6175	-52.4
ENSP00000248451.3	142	5	62	43.662	-28.4
ENSP00000248550.7	785	1	11	1.40127	-2.3
ENSP00000248553.6	205	88	198	96.5854	-160.7
ENSP00000248564.4	73	4	37	50.6849	-10.5
ENSP00000248572.5	74	2	18	24.3243	-6.7
ENSP00000248594.6	780	38	382	48.9744	-65.6
ENSP00000248598.5	439	35	250	56.9476	-56.2
ENSP00000248600.1	313	1	16	5.11182	-1.6
ENSP00000248633.4	1283	29	276	21.5121	-27.9
ENSP00000248643.3	399	1	10	2.50627	-1.1
ENSP00000248668.4	771	2	17	2.20493	-1.2
ENSP00000248846.5	1819	10	114	6.26718	-10.7
ENSP00000248899.6	339	30	254	74.9263	-73.4
ENSP00000248901.6	394	5	54	13.7056	-11.1
ENSP00000248923.4	569	20	160	28.1195	-36.5
ENSP00000248924.6	419	7	90	21.4797	-15
ENSP00000248929.8	749	10	90	12.016	-22.2
ENSP00000248958.4	221	12	120	54.2986	-44.4
ENSP00000248975.5	246	66	216	87.8049	-118.1
ENSP00000248983.5	378	1	6	1.5873	-4.6
ENSP00000249005.2	353	1	6	1.69972	-1.6
ENSP00000249014.4	391	12	137	35.0384	-40.1
ENSP00000249042.3	297	63	253	85.1852	-99.4
ENSP00000249044.2	433	2	20	4.61894	-3
ENSP00000249064.4	279	5	47	16.8459	-11.7
ENSP00000249066.6	337	19	159	47.181	-44
ENSP00000249071.6	192	46	173	90.1042	-81.5
ENSP00000249116.2	199	4	42	21.1055	-3.9
ENSP00000249209.4	149	5	61	40.9396	-30.9
ENSP00000249269.4	489	45	340	69.5297	-82.2
ENSP00000249270.7	568	25	279	49.1197	-46.1
ENSP00000249289.4	119	13	100	84.0336	-28.8
ENSP00000249299.2	96	13	85	88.5417	-38.4
ENSP00000249330.2	615	1	9	1.46341	-4.2
ENSP00000249344.2	834	6	54	6.47482	-14.1
ENSP00000249356.3	223	2	20	8.96861	-7.5
ENSP00000249364.4	315	44	235	74.6032	-107.4
ENSP00000249373.3	787	3	13	1.65184	-9
ENSP00000249375.4	498	3	31	6.2249	-9.8
ENSP00000249377.4	313	4	25	7.98722	-4
ENSP00000249396.7	389	18	193	49.6144	-46.6
ENSP00000249440.2	432	1	6	1.38889	-2.5
ENSP00000249442.6	263	29	207	78.7072	-58.8
ENSP00000249499.6	352	3	38	10.7955	-8.3
ENSP00000249501.4	340	3	23	6.76471	-9.6
ENSP00000249504.5	338	2	18	5.32544	-13.9
ENSP00000249601.4	698	8	62	8.88252	-11.6
ENSP00000249636.6	651	7	86	13.2104	-18.7
ENSP00000249647.3	211	27	182	86.2559	-58.9
ENSP00000249700.4	351	24	192	54.7009	-61
ENSP00000249736.7	453	16	176	38.8521	-21
ENSP00000249750.4	518	19	134	25.8687	-57.1
ENSP00000249776.8	316	4	26	8.22785	-2.6
ENSP00000249786.4	59	4	21	35.5932	-23.6
ENSP00000249806.5	311	4	38	12.2186	-15
ENSP00000249822.4	112	11	71	63.3929	-41.1
ENSP00000249837.3	3710	214	2169	58.4636	-198.1
ENSP00000249842.3	428	12	140	32.7103	-28.5
ENSP00000249861.4	257	2	21	8.17121	-2.8
ENSP00000249883.5	780	2	12	1.53846	-3.2
ENSP00000249887.2	350	1	7	2	-4.1
ENSP00000249910.1	580	3	33	5.68966	-1.6
ENSP00000249923.3	953	133	763	80.063	-203.3
ENSP00000250024.4	867	1	9	1.03806	-3.9
ENSP00000250056.8	248	1	13	5.24194	-1.4
ENSP00000250066.6	1406	3	24	1.70697	-3
ENSP00000250076.3	444	1	15	3.37838	-3.5
ENSP00000250087.5	321	1	10	3.11526	-1
ENSP00000250101.5	123	25	111	90.2439	-42.3
ENSP00000250111.4	290	3	22	7.58621	-3.8
ENSP00000250113.7	673	27	272	40.416	-56.8
ENSP00000250124.6	247	5	57	23.0769	-52.6
ENSP00000250237.4	403	22	255	63.2754	-53.5
ENSP00000250241.8	690	111	554	80.2899	-181.3
ENSP00000250244.5	423	36	326	77.0686	-52.9
ENSP00000250263.7	349	9	98	28.0802	-11.6
ENSP00000250340.3	323	12	124	38.3901	-19.3
ENSP00000250373.4	902	7	82	9.09091	-9
ENSP00000250377.8	567	23	212	37.3898	-45
ENSP00000250378.3	247	44	201	81.3765	-80.3
ENSP00000250379.8	265	7	68	25.6604	-9.1
ENSP00000250383.7	280	15	158	56.4286	-33
ENSP00000250405.6	193	5	43	22.2798	-14.4
ENSP00000250416.5	583	8	75	12.8645	-13.3
ENSP00000250454.3	285	2	23	8.07018	-8.4
ENSP00000250457.4	239	3	24	10.0418	-5.6
ENSP00000250489.4	277	9	108	38.9892	-13.9
ENSP00000250495.5	81	9	53	65.4321	-35.3
ENSP00000250498.4	113	7	65	57.5221	-24.4
ENSP00000250535.4	200	2	19	9.5	-2
ENSP00000250559.9	184	55	155	84.2391	-111.9
ENSP00000250572.7	821	1	6	0.730816	-2.3
ENSP00000250617.6	776	35	351	45.232	-56.7
ENSP00000250784.7	263	50	212	80.6084	-70.3
ENSP00000250831.5	496	2	26	5.24194	-1.1
ENSP00000250838.4	541	2	16	2.95749	-8.8
ENSP00000250894.4	1336	20	163	12.2006	-32.7
ENSP00000250916.3	252	5	69	27.381	-22.1
ENSP00000250974.9	361	6	95	26.3158	-22.1
ENSP00000251038.5	736	41	453	61.5489	-76.2
ENSP00000251047.4	510	67	385	75.4902	-143.2
ENSP00000251074.1	326	15	164	50.3067	-30
ENSP00000251076.5	3036	35	375	12.3518	-31.9
ENSP00000251081.6	847	50	457	53.9551	-69.7
ENSP00000251091.5	630	4	64	10.1587	-13
ENSP00000251102.8	1251	3	24	1.91847	-1.6
ENSP00000251108.6	514	1	15	2.91829	-1.8
ENSP00000251119.5	2539	19	234	9.21623	-18.8
ENSP00000251127.6	1738	7	70	4.02762	-3
ENSP00000251143.6	1052	48	455	43.251	-51.8
ENSP00000251157.6	2131	94	968	45.4247	-86.2
ENSP00000251166.4	925	56	642	69.4054	-95.7
ENSP00000251170.6	696	1	10	1.43678	-1.7
ENSP00000251195.5	1332	3	25	1.87688	-2.6
ENSP00000251241.4	779	6	68	8.72914	-20.7
ENSP00000251250.6	304	1	8	2.63158	-3
ENSP00000251268.5	2845	5	56	1.96837	-9.3
ENSP00000251269.4	617	6	54	8.75203	-10.1
ENSP00000251287.1	889	9	91	10.2362	-14.5
ENSP00000251289.4	429	20	189	44.0559	-66.4
ENSP00000251303.7	275	2	19	6.90909	-1.3
ENSP00000251334.6	1196	23	300	25.0836	-31.8
ENSP00000251337.3	354	5	27	7.62712	-24.4
ENSP00000251343.5	678	19	209	30.826	-24.3
ENSP00000251363.5	394	2	22	5.58376	-2.3
ENSP00000251372.3	489	5	41	8.38446	-5.6
ENSP00000251412.6	451	31	325	72.0621	-73.7
ENSP00000251413.2	451	39	373	82.7051	-73.7
ENSP00000251424.4	331	4	31	9.36556	-10.7
ENSP00000251453.2	146	42	122	83.5616	-88.9
ENSP00000251472.3	1570	6	57	3.63057	-14.7
ENSP00000251481.6	296	5	44	14.8649	-10.9
ENSP00000251496.2	1015	23	237	23.3498	-27
ENSP00000251507.4	815	29	273	33.4969	-40.5
ENSP00000251527.6	845	66	581	68.7574	-117.4
ENSP00000251535.6	663	2	27	4.0724	-1.6
ENSP00000251546.4	224	4	34	15.1786	-3.1
ENSP00000251547.5	255	4	34	13.3333	-3.1
ENSP00000251566.4	527	24	203	38.5199	-35.6
ENSP00000251582.7	1211	7	33	2.72502	-11.2
ENSP00000251588.2	476	17	193	40.5462	-20.1
ENSP00000251595.6	142	206	141	99.2958	-485.7
ENSP00000251607.6	434	28	252	58.0645	-48.2
ENSP00000251630.4	375	1	7	1.86667	-1.6
ENSP00000251636.5	1369	61	663	48.4295	-65.8
ENSP00000251642.3	678	2	53	7.81711	-14.9
ENSP00000251643.4	494	22	163	32.996	-32.2
ENSP00000251645.2	416	14	137	32.9327	-35.5
ENSP00000251646.3	404	11	92	22.7723	-26.1
ENSP00000251654.4	539	67	456	84.6011	-138.8
ENSP00000251691.4	2177	39	364	16.7203	-30.6
ENSP00000251722.6	1235	9	113	9.1498	-20.3
ENSP00000251739.5	327	14	121	37.0031	-19.6
ENSP00000251768.7	1137	1	7	0.615655	-2.6
ENSP00000251775.4	450	29	258	57.3333	-45.5
ENSP00000251809.3	926	32	391	42.2246	-51.8
ENSP00000251810.3	351	22	198	56.4103	-28.3
ENSP00000251822.7	727	4	27	3.71389	-9.5
ENSP00000251849.4	648	18	183	28.2407	-40.9
ENSP00000251864.2	1189	3	24	2.0185	-8.5
ENSP00000251871.3	651	13	143	21.9662	-13.9
ENSP00000251879.6	1165	1	8	0.686695	-1.3
ENSP00000251900.4	700	3	24	3.42857	-4.7
ENSP00000251921.2	405	4	40	9.87654	-6
ENSP00000251943.4	954	1	6	0.628931	-2.6
ENSP00000251968.3	390	32	213	54.6154	-59.6
ENSP00000251973.5	1032	7	72	6.97674	-8.7
ENSP00000251993.7	409	4	40	9.77995	-6.8
ENSP00000252011.3	703	8	122	17.3542	-21.1
ENSP00000252015.2	797	3	47	5.89711	-2.1
ENSP00000252027.7	1868	63	681	36.4561	-84.4
ENSP00000252029.3	482	80	437	90.6639	-141.6
ENSP00000252032.9	1177	3	37	3.14359	-11.9
ENSP00000252034.7	724	119	427	58.9779	-173.1
ENSP00000252037.4	327	1	6	1.83486	-3.5
ENSP00000252050.4	2517	14	135	5.36353	-17.6
ENSP00000252071.4	210	12	72	34.2857	-30.3
ENSP00000252087.2	944	1	23	2.43644	-1.8
ENSP00000252100.6	499	3	55	11.022	-15
ENSP00000252102.5	99	13	69	69.697	-35.4
ENSP00000252108.4	1066	49	442	41.4634	-64.6
ENSP00000252115.5	421	34	306	72.6841	-48.5
ENSP00000252116.5	392	28	251	64.0306	-41.7
ENSP00000252136.7	625	20	195	31.2	-23.5
ENSP00000252137.6	476	5	63	13.2353	-15
ENSP00000252172.4	1938	23	205	10.5779	-31.6
ENSP00000252211.2	538	1	15	2.7881	-14
ENSP00000252229.6	383	2	26	6.78851	-8.5
ENSP00000252242.4	590	67	358	60.678	-128.1
ENSP00000252244.3	644	74	406	63.0435	-126.2
ENSP00000252245.5	551	42	181	32.8494	-86.3
ENSP00000252250.6	564	70	356	63.1206	-208.5
ENSP00000252252.3	564	72	376	66.6667	-208.5
ENSP00000252268.4	405	20	206	50.8642	-35.7
ENSP00000252288.1	236	3	44	18.6441	-9.5
ENSP00000252318.2	637	4	28	4.3956	-7.3
ENSP00000252322.1	395	11	123	31.1392	-23.6
ENSP00000252329.3	122	6	67	54.918	-23.6
ENSP00000252336.6	1023	3	32	3.12805	-1.4
ENSP00000252338.5	472	1	6	1.27119	-3.3
ENSP00000252440.6	296	14	143	48.3108	-18.3
ENSP00000252444.5	945	7	74	7.83069	-15
ENSP00000252445.3	83	2	27	32.5301	-17.3
ENSP00000252453.7	198	1	6	3.0303	-4.2
ENSP00000252456.1	297	215	286	96.2963	-386.7
ENSP00000252457.5	619	19	187	30.21	-34.6
ENSP00000252458.6	475	16	145	30.5263	-27
ENSP00000252483.4	538	15	138	25.6506	-38.6
ENSP00000252485.3	479	16	179	37.3695	-34.1
ENSP00000252486.3	317	40	273	86.1199	-82.4
ENSP00000252487.4	361	34	253	70.0831	-84.4
ENSP00000252490.5	101	9	88	87.1287	-46.2
ENSP00000252512.9	1087	73	641	58.9696	-103.3
ENSP00000252519.3	805	21	228	28.323	-23.3
ENSP00000252527.8	717	56	529	73.7796	-70.8
ENSP00000252530.4	349	20	223	63.8968	-43.7
ENSP00000252542.3	953	75	526	55.1941	-106.9
ENSP00000252543.3	105	18	49	46.6667	-38.7
ENSP00000252590.3	442	28	246	55.6561	-59.1
ENSP00000252593.6	180	6	45	25	-15
ENSP00000252594.6	429	23	240	55.9441	-27.5
ENSP00000252595.6	646	22	270	41.7957	-41.5
ENSP00000252597.2	703	2	17	2.41821	-3.1
ENSP00000252599.3	622	50	363	58.3601	-76.7
ENSP00000252602.1	92	3	17	18.4783	-16.7
ENSP00000252603.1	258	49	243	94.186	-98.5
ENSP00000252622.8	103	13	82	79.6117	-32.7
ENSP00000252655.1	560	2	27	4.82143	-8.3
ENSP00000252674.6	559	6	66	11.8068	-11.4
ENSP00000252675.5	374	18	193	51.6043	-34.8
ENSP00000252677.3	392	2	26	6.63265	-3.7
ENSP00000252692.5	1831	116	1193	65.1557	-121.4
ENSP00000252699.2	911	304	845	92.7552	-470.7
ENSP00000252711.2	355	40	263	74.0845	-111.2
ENSP00000252744.5	1215	2	37	3.04527	-10.5
ENSP00000252771.7	889	14	136	15.2981	-10.5
ENSP00000252785.3	266	21	165	62.0301	-44.9
ENSP00000252797.2	408	1	13	3.18627	-1.4
ENSP00000252799.3	191	1	31	16.2304	-1.2
ENSP00000252804.4	1479	77	888	60.0406	-85.3
ENSP00000252807.7	363	2	21	5.78512	-11.4
ENSP00000252809.3	308	9	112	36.3636	-26.7
ENSP00000252813.5	132	2	22	16.6667	-13.1
ENSP00000252818.3	347	8	109	31.4121	-24.4
ENSP00000252826.4	1214	54	575	47.3641	-51.3
ENSP00000252840.5	430	2	24	5.5814	-7.3
ENSP00000252854.4	467	1	7	1.49893	-2.4
ENSP00000252891.3	609	12	136	22.3317	-28.5
ENSP00000252934.4	475	32	258	54.3158	-62.1
ENSP00000252936.3	902	42	472	52.3282	-50.6
ENSP00000252945.3	493	2	19	3.85396	-8.5
ENSP00000252951.2	142	23	107	75.3521	-47.4
ENSP00000252971.5	401	2	14	3.49127	-10.8
ENSP00000252979.5	751	3	16	2.13049	-8.6
ENSP00000252984.6	238	3	19	7.98319	-8.6
ENSP00000252992.4	762	5	37	4.85564	-11.2
ENSP00000252996.3	1085	14	188	17.3272	-22.7
ENSP00000252997.2	397	1	11	2.77078	-8.6
ENSP00000252998.1	664	1	7	1.05422	-2.4
ENSP00000252999.3	3695	288	2542	68.7957	-304.8
ENSP00000253003.2	407	16	132	32.4324	-49.4
ENSP00000253004.6	412	102	350	84.9515	-131.9
ENSP00000253008.2	367	1	9	2.45232	-2.8
ENSP00000253023.2	183	19	149	81.4208	-63.2
ENSP00000253024.4	835	110	729	87.3054	-176.5
ENSP00000253039.4	472	47	326	69.0678	-105.9
ENSP00000253047.5	188	2	17	9.04255	-6.2
ENSP00000253048.4	1303	41	437	33.538	-57.2
ENSP00000253054.8	109	16	87	79.8165	-56.4
ENSP00000253055.2	954	3	24	2.51572	-4
ENSP00000253079.6	684	1	8	1.16959	-1.8
ENSP00000253083.4	1068	66	586	54.8689	-79.4
ENSP00000253099.5	311	26	221	71.0611	-49.5
ENSP00000253107.7	473	29	280	59.1966	-39.3
ENSP00000253108.3	320	36	229	71.5625	-81.2
ENSP00000253109.3	470	1	6	1.2766	-3.9
ENSP00000253110.10	291	16	141	48.4536	-35.8
ENSP00000253115.1	554	4	44	7.94224	-11.7
ENSP00000253122.5	635	1	6	0.944882	-1.9
ENSP00000253144.9	463	7	79	17.0626	-16.2
ENSP00000253159.8	1845	6	60	3.25203	-9.4
ENSP00000253193.6	770	2	31	4.02597	-1.5
ENSP00000253233.1	166	1	6	3.61446	-4
ENSP00000253237.4	446	21	215	48.2063	-45.9
ENSP00000253247.4	719	23	233	32.4061	-43.4
ENSP00000253251.8	1173	46	561	47.8261	-55.3
ENSP00000253255.5	2253	3	44	1.95295	-10.3
ENSP00000253262.4	756	1	15	1.98413	-1.3
ENSP00000253303.4	299	3	32	10.7023	-3.5
ENSP00000253329.2	492	22	224	45.5285	-56.4
ENSP00000253332.1	1782	136	1373	77.0483	-183.7
ENSP00000253339.5	1130	3	40	3.53982	-5.4
ENSP00000253354.1	484	2	34	7.02479	-10.2
ENSP00000253363.6	530	54	320	60.3774	-102.6
ENSP00000253382.5	714	55	366	51.2605	-67.4
ENSP00000253401.6	516	2	16	3.10078	-5.6
ENSP00000253407.2	258	1	16	6.20155	-2.5
ENSP00000253408.5	472	31	176	37.2881	-50.4
ENSP00000253413.5	226	25	163	72.1239	-58.4
ENSP00000253452.2	169	30	137	81.0651	-66
ENSP00000253457.3	210	13	118	56.1905	-44
ENSP00000253458.6	1217	8	65	5.341	-13.1
ENSP00000253462.3	185	1	13	7.02703	-12.2
ENSP00000253496.3	615	29	263	42.7642	-59.9
ENSP00000253506.5	825	5	42	5.09091	-6.5
ENSP00000253513.7	170	2	23	13.5294	-5.4
ENSP00000253571.3	624	2	20	3.20513	-6.7
ENSP00000253577.3	753	39	367	48.7384	-70.6
ENSP00000253669.4	410	7	70	17.0732	-8.3
ENSP00000253673.4	652	3	38	5.82822	-4.2
ENSP00000253686.2	173	19	145	83.815	-47.8
ENSP00000253692.6	795	44	433	54.4654	-49.4
ENSP00000253693.2	813	32	365	44.8954	-41.8
ENSP00000253697.3	904	5	56	6.19469	-13.3
ENSP00000253699.3	784	15	137	17.4745	-19.7
ENSP00000253727.4	460	1	14	3.04348	-5.3
ENSP00000253754.3	330	38	244	73.9394	-75.5
ENSP00000253778.8	682	32	167	24.4868	-94.4
ENSP00000253788.5	136	43	106	77.9412	-82.3
ENSP00000253792.2	1101	137	830	75.386	-181.6
ENSP00000253794.1	176	14	135	76.7045	-39.7
ENSP00000253799.2	756	18	128	16.9312	-31
ENSP00000253807.2	963	2	36	3.73832	-2.1
ENSP00000253811.7	1228	105	786	64.0065	-143.9
ENSP00000253812.7	932	1	10	1.07296	-1.8
ENSP00000253815.3	147	13	100	68.0272	-49.3
ENSP00000253856.6	840	7	69	8.21429	-12.7
ENSP00000253861.4	974	66	623	63.963	-106
ENSP00000253925.7	1202	60	563	46.8386	-71.5
ENSP00000253928.9	716	2	20	2.7933	-12.5
ENSP00000253952.9	296	14	173	58.4459	-46.6
ENSP00000254029.3	913	55	551	60.3505	-76.4
ENSP00000254035.4	419	52	289	68.9737	-89.4
ENSP00000254037.2	271	2	29	10.7011	-11
ENSP00000254043.3	456	34	181	39.693	-67.7
ENSP00000254051.6	715	9	86	12.028	-12.1
[truncated: 73,782 more rows]

## Sheet: GBM
accession_id	length	n_unique_peptide	n_AA_span,	%coverage	log10_pvalue
ENSP00000000233.5	180	59	165	91.6667	-77.2
ENSP00000000412.3	277	20	124	44.7653	-39.5
ENSP00000000442.6	423	11	143	33.8061	-22
ENSP00000001008.4	459	86	376	81.9172	-102.5
ENSP00000001146.2	512	2	17	3.32031	-1.2
ENSP00000002125.4	441	32	328	74.3764	-50.6
ENSP00000002165.5	467	26	233	49.8929	-40.7
ENSP00000002501.6	158	7	90	56.962	-15
ENSP00000002596.5	307	3	25	8.14332	-4.8
ENSP00000002829.3	785	8	87	11.0828	-16.7
ENSP00000003084.6	1480	7	52	3.51351	-3.3
ENSP00000003100.8	509	46	352	69.1552	-57.1
ENSP00000003302.4	1077	33	419	38.9044	-35.2
ENSP00000003912.3	324	5	64	19.7531	-27.5
ENSP00000004103.3	235	2	20	8.51064	-6
ENSP00000004531.10	698	10	91	13.0372	-14.8
ENSP00000004982.3	160	20	149	93.125	-62.4
ENSP00000005082.9	606	14	121	19.967	-29
ENSP00000005178.5	411	7	61	14.8418	-13.7
ENSP00000005180.4	94	1	6	6.38298	-3.6
ENSP00000005226.7	899	6	54	6.00667	-12
ENSP00000005257.2	206	31	165	80.0971	-57.4
ENSP00000005259.4	241	20	108	44.8133	-41.6
ENSP00000005260.8	511	13	162	31.7025	-19.3
ENSP00000005284.4	315	14	101	32.0635	-34
ENSP00000005286.4	1024	52	467	45.6055	-59.6
ENSP00000005340.4	736	40	417	56.6576	-58.6
ENSP00000005374.6	114	8	69	60.5263	-33.7
ENSP00000005386.3	665	49	432	64.9624	-59.7
ENSP00000005558.4	451	15	172	38.1375	-36.4
ENSP00000005587.2	359	29	283	78.8301	-43.7
ENSP00000005756.5	317	3	42	13.2492	-2.6
ENSP00000005995.3	314	1	16	5.09554	-1.2
ENSP00000006015.3	313	2	12	3.83387	-3.9
ENSP00000006053.6	397	4	32	8.06045	-6.8
ENSP00000006251.7	379	6	91	24.0106	-39.3
ENSP00000006275.3	173	8	57	32.948	-14.1
ENSP00000006526.6	334	17	183	54.7904	-44.1
ENSP00000006658.6	802	63	557	69.4514	-84.5
ENSP00000006724.3	265	1	18	6.79245	-1.1
ENSP00000006750.4	229	1	12	5.24017	-2.4
ENSP00000006777.6	364	11	79	21.7033	-22.8
ENSP00000007264.2	312	4	31	9.9359	-6.9
ENSP00000007390.2	312	18	174	55.7692	-27.9
ENSP00000007414.3	842	39	413	49.0499	-61.4
ENSP00000007510.5	748	24	263	35.1604	-43.7
ENSP00000007516.2	156	16	102	65.3846	-46.4
ENSP00000007699.5	364	17	199	54.6703	-34.8
ENSP00000007708.3	343	23	235	68.5131	-44.8
ENSP00000007722.7	1066	61	439	41.182	-63.8
ENSP00000007735.3	404	7	48	11.8812	-22.4
ENSP00000008180.9	168	4	50	29.7619	-2.8
ENSP00000008391.4	452	2	24	5.30973	-12.1
ENSP00000008440.9	207	1	30	14.4928	-1
ENSP00000008527.5	586	12	118	20.1365	-21.3
ENSP00000008686.5	264	2	21	7.95455	-1.9
ENSP00000008938.3	196	14	125	63.7755	-39.3
ENSP00000009041.7	234	10	115	49.1453	-25.1
ENSP00000009105.1	476	14	132	27.7311	-18.5
ENSP00000009180.4	228	37	135	59.2105	-71.8
ENSP00000009530.7	296	28	187	63.1757	-28.5
ENSP00000009589.3	119	17	79	66.3866	-35.3
ENSP00000010132.5	520	2	19	3.65385	-1.3
ENSP00000010299.6	341	18	130	38.1232	-28.2
ENSP00000010404.2	155	10	90	58.0645	-35.6
ENSP00000011292.3	419	1	15	3.57995	-1.5
ENSP00000011473.2	259	10	104	40.1544	-40.8
ENSP00000011619.3	729	51	492	67.4897	-87.1
ENSP00000011653.4	458	17	159	34.7162	-28.2
ENSP00000011684.7	790	5	51	6.4557	-9.7
ENSP00000011691.4	77	4	46	59.7403	-15
ENSP00000011700.6	3210	200	1854	57.757	-95
ENSP00000011898.5	239	8	110	46.0251	-22.6
ENSP00000011989.8	520	10	98	18.8462	-22.9
ENSP00000012049.4	382	11	140	36.6492	-14.5
ENSP00000012134.2	2446	30	378	15.4538	-22.4
ENSP00000012443.4	499	57	361	72.3447	-106.3
ENSP00000013034.3	177	53	148	83.6158	-88.6
ENSP00000013070.6	425	41	344	80.9412	-54.6
ENSP00000013125.4	846	59	525	62.0567	-65.3
ENSP00000013222.5	263	6	75	28.5171	-21.4
ENSP00000013807.4	323	18	152	47.0588	-38.2
ENSP00000014112.5	531	129	416	78.3427	-164.7
ENSP00000014914.6	357	2	16	4.48179	-6.9
ENSP00000014930.4	189	26	165	87.3016	-51.8
ENSP00000014935.3	302	9	91	30.1325	-34.7
ENSP00000015877.6	701	29	295	42.0827	-37.3
ENSP00000016171.6	410	15	157	38.2927	-23.8
ENSP00000016913.4	267	3	35	13.1086	-19.9
ENSP00000016946.3	1765	118	910	51.5581	-88.9
ENSP00000017003.2	865	4	38	4.39306	-14.4
ENSP00000019019.2	327	13	140	42.8135	-24.6
ENSP00000019317.4	655	50	380	58.0153	-49.1
ENSP00000020673.5	1024	50	504	49.2188	-58.9
ENSP00000020926.3	426	12	164	38.4977	-26.1
ENSP00000020945.1	268	2	15	5.59701	-4.8
ENSP00000022615.4	283	59	217	76.6784	-101.3
ENSP00000023064.3	487	1	14	2.87474	-1.1
ENSP00000023897.6	456	34	254	55.7018	-53.3
ENSP00000023939.5	336	24	223	66.369	-61.3
ENSP00000024061.3	798	4	53	6.6416	-14.2
ENSP00000025008.5	1594	124	1062	66.6248	-83.6
ENSP00000025301.2	1901	90	877	46.1336	-66.9
ENSP00000025399.6	363	50	303	83.4711	-101.7
ENSP00000026218.5	760	16	186	24.4737	-36.4
ENSP00000027335.3	832	4	57	6.85096	-2.5
ENSP00000028008.5	71	5	27	38.0282	-19.3
ENSP00000029410.5	327	12	117	35.7798	-19.7
ENSP00000033079.3	915	2	17	1.85792	-5.1
ENSP00000034275.7	499	41	373	74.7495	-62.1
ENSP00000035307.2	772	36	348	45.0777	-23.2
ENSP00000037243.2	117	19	105	89.7436	-43.1
ENSP00000037502.5	504	2	20	3.96825	-2.7
ENSP00000037869.3	138	17	122	88.4058	-63.9
ENSP00000038176.3	917	40	436	47.5463	-39.4
ENSP00000039007.4	354	4	26	7.34463	-4.2
ENSP00000039989.4	1141	50	447	39.1762	-45.6
ENSP00000040584.4	242	3	23	9.50413	-11.4
ENSP00000040663.5	369	25	257	69.6477	-61.5
ENSP00000040738.5	3051	216	1725	56.5388	-184.2
ENSP00000040877.1	1621	31	376	23.1956	-22.8
ENSP00000042381.4	1219	65	608	49.8769	-88.2
ENSP00000042931.1	509	3	41	8.05501	-9.9
ENSP00000043402.7	473	22	210	44.3975	-35
ENSP00000044462.7	261	53	204	78.1609	-81.4
ENSP00000045083.2	946	2	19	2.00846	-9.3
ENSP00000045347.7	458	5	57	12.4454	-10.5
ENSP00000046087.2	351	1	14	3.9886	-1.3
ENSP00000046794.5	533	42	353	66.2289	-48.8
ENSP00000052569.6	454	40	343	75.5507	-62
ENSP00000052754.5	359	55	275	76.6017	-60.2
ENSP00000053468.3	201	15	143	71.1443	-39.5
ENSP00000053867.2	593	53	401	67.6223	-65.2
ENSP00000054216.5	245	4	40	16.3265	-15
ENSP00000054650.4	239	2	22	9.20502	-6.5
ENSP00000054666.6	100	18	64	64	-49.8
ENSP00000054668.5	139	1	8	5.7554	-4.3
ENSP00000054950.4	331	47	263	79.4562	-65.2
ENSP00000055077.3	354	38	267	75.4237	-77.8
ENSP00000055163.7	2236	119	1107	49.5081	-102.3
ENSP00000055335.6	799	36	465	58.1977	-44.7
ENSP00000055682.5	1516	10	117	7.71768	-14.6
ENSP00000056217.5	1597	14	241	15.0908	-22.2
ENSP00000056233.3	694	4	36	5.18732	-19.8
ENSP00000057513.3	325	6	64	19.6923	-9.8
ENSP00000060969.6	207	13	136	65.7005	-32
ENSP00000061240.2	1013	7	62	6.12043	-18.2
ENSP00000064571.2	201	5	58	28.8557	-22.5
ENSP00000064724.4	207	20	84	40.5797	-53.9
ENSP00000064778.4	244	7	107	43.8525	-20.9
ENSP00000064780.2	430	3	35	8.13953	-12.5
ENSP00000066544.3	824	47	483	58.6165	-62.3
ENSP00000070846.6	881	41	445	50.5108	-46
ENSP00000072516.3	570	48	366	64.2105	-63.6
ENSP00000072644.1	306	6	64	20.915	-15
ENSP00000072869.4	626	5	57	9.10543	-14.1
ENSP00000074304.5	977	75	658	67.349	-95.9
ENSP00000075120.7	496	29	164	33.0645	-59.3
ENSP00000075322.6	863	39	470	54.4612	-37.2
ENSP00000075430.7	867	53	529	61.015	-50.3
ENSP00000075503.3	422	2	15	3.5545	-9.2
ENSP00000078429.3	359	56	305	84.9582	-91
ENSP00000078445.1	461	5	47	10.1952	-4.8
ENSP00000078527.4	493	1	6	1.21704	-2.2
ENSP00000080059.7	991	44	540	54.4904	-36.5
ENSP00000081029.3	323	27	222	68.7307	-36.1
ENSP00000083182.3	585	23	238	40.6838	-27.7
ENSP00000084795.5	190	30	97	51.0526	-33.6
ENSP00000084798.3	328	7	79	24.0854	-21.1
ENSP00000085068.2	221	19	162	73.3032	-66.1
ENSP00000085079.6	550	55	378	68.7273	-56
ENSP00000086933.2	205	2	17	8.29268	-3.4
ENSP00000155093.3	801	13	127	15.8552	-21.1
ENSP00000155674.5	393	32	266	67.6845	-52.7
ENSP00000155840.2	676	7	57	8.43195	-12.2
ENSP00000155858.5	1165	4	25	2.14592	-11.4
ENSP00000155926.4	343	1	14	4.08163	-13.9
ENSP00000156084.4	571	18	203	35.5517	-25.8
ENSP00000156109.5	476	44	406	85.2941	-50
ENSP00000156471.5	1485	99	912	61.4141	-97.5
ENSP00000156626.6	600	3	37	6.16667	-3.6
ENSP00000156825.2	259	21	205	79.1506	-36.4
ENSP00000157600.3	365	45	320	87.6712	-103.4
ENSP00000157812.1	418	81	368	88.0383	-99.8
ENSP00000158009.4	324	4	44	13.5802	-9.1
ENSP00000158166.5	520	49	364	70	-58.8
ENSP00000158526.9	260	28	144	55.3846	-27.4
ENSP00000158762.3	740	17	197	26.6216	-20
ENSP00000158771.4	239	5	85	35.5649	-15
ENSP00000159060.2	568	2	13	2.28873	-9
ENSP00000159087.4	1232	49	479	38.8799	-47.3
ENSP00000159111.3	1096	36	437	39.8723	-34.5
ENSP00000159647.5	643	7	63	9.79782	-18.6
ENSP00000160262.3	547	17	173	31.6271	-22
ENSP00000160298.3	1249	89	908	72.6982	-84.8
ENSP00000160373.3	1663	70	651	39.1461	-67.5
ENSP00000160382.5	426	39	294	69.0141	-61.7
ENSP00000160740.3	1606	62	719	44.7696	-66.6
ENSP00000160827.5	665	28	301	45.2632	-34.2
ENSP00000161559.6	526	6	61	11.597	-15
ENSP00000161863.4	1430	106	935	65.3846	-66.1
ENSP00000162044.7	479	5	42	8.76827	-9.6
ENSP00000162330.5	870	81	640	73.5632	-80
ENSP00000162391.3	574	10	93	16.2021	-35.6
ENSP00000162749.2	455	13	169	37.1429	-25.4
ENSP00000163416.2	731	64	615	84.1313	-92.2
ENSP00000163678.6	205	4	48	23.4146	-10.8
ENSP00000164024.4	3312	49	522	15.7609	-31.2
ENSP00000164133.2	497	28	242	48.6922	-50.9
ENSP00000164139.3	842	198	701	83.2542	-206.2
ENSP00000164227.5	454	14	173	38.1057	-26.8
ENSP00000164247.1	367	35	284	77.3842	-66.9
ENSP00000164305.5	554	6	62	11.1913	-15
ENSP00000164640.4	769	21	207	26.9181	-29.9
ENSP00000165698.5	201	14	112	55.7214	-25.8
ENSP00000166139.3	263	3	41	15.5894	-15
ENSP00000166244.3	1005	16	202	20.0995	-22.8
ENSP00000166345.3	432	23	185	42.8241	-52.1
ENSP00000166534.4	535	48	375	70.0935	-62.5
ENSP00000167106.4	365	23	195	53.4247	-39.2
ENSP00000167218.5	221	5	57	25.7919	-7.3
ENSP00000167462.5	1015	31	346	34.0887	-38
ENSP00000167586.6	472	32	269	56.9915	-32.2
ENSP00000167588.3	424	10	77	18.1604	-17.6
ENSP00000167825.5	611	40	374	61.2111	-51.4
ENSP00000168148.3	211	8	78	36.9668	-26.4
ENSP00000168216.6	261	66	239	91.5709	-93.3
ENSP00000169293.6	380	18	210	55.2632	-38.4
ENSP00000169298.3	406	13	144	35.468	-19.4
ENSP00000169551.6	248	14	103	41.5323	-33.7
ENSP00000170168.3	1221	19	212	17.3628	-24.7
ENSP00000170447.7	416	36	332	79.8077	-61.8
ENSP00000170564.1	931	27	250	26.8528	-26.3
ENSP00000170630.3	810	1	7	0.864198	-1
ENSP00000171111.4	624	35	386	61.859	-53.4
ENSP00000171757.2	339	2	14	4.12979	-4.9
ENSP00000171887.4	1735	166	1529	88.1268	-166.5
ENSP00000172229.3	427	20	267	62.5293	-48.5
ENSP00000172853.10	6669	114	1111	16.6592	-46.7
ENSP00000173229.2	604	41	329	54.4702	-41
ENSP00000173527.5	298	32	232	77.8523	-51.6
ENSP00000173898.7	1431	7	65	4.54228	-16.9
ENSP00000174618.4	582	7	69	11.8557	-12.3
ENSP00000174653.3	418	39	289	69.1388	-46
ENSP00000175091.4	233	1	6	2.57511	-2.4
ENSP00000175238.5	754	4	61	8.09019	-9.4
ENSP00000175506.4	561	61	417	74.3316	-78.7
ENSP00000175756.5	460	15	173	37.6087	-35.6
ENSP00000176183.5	419	4	56	13.3652	-10.4
ENSP00000176195.3	121	3	41	33.8843	-8.9
ENSP00000176643.6	485	46	300	61.8557	-62.3
ENSP00000176763.5	968	88	612	63.2231	-107.9
ENSP00000177648.9	1244	15	189	15.1929	-23.4
ENSP00000177694.1	535	4	45	8.41121	-4.9
ENSP00000177742.3	225	15	158	70.2222	-47.4
ENSP00000178638.3	354	14	159	44.9153	-30.1
ENSP00000178640.5	448	17	172	38.3929	-36.2
ENSP00000179259.4	270	27	205	75.9259	-45.7
ENSP00000180173.4	660	39	403	61.0606	-38.8
ENSP00000181383.4	423	22	223	52.7187	-47.9
ENSP00000181796.2	306	20	144	47.0588	-27.4
ENSP00000181839.4	1512	65	609	40.2778	-55.5
ENSP00000182377.4	515	7	70	13.5922	-15.4
ENSP00000182527.3	370	5	60	16.2162	-13.3
ENSP00000183936.4	729	2	19	2.60631	-3.5
ENSP00000184266.2	129	17	74	57.3643	-25.6
ENSP00000184956.5	1181	45	526	44.5385	-57.8
ENSP00000185150.4	483	52	415	85.9213	-87.4
ENSP00000185206.6	410	12	146	35.6098	-34.1
ENSP00000185942.6	709	10	98	13.8223	-14
ENSP00000186436.5	1883	55	595	31.5985	-41.1
ENSP00000187397.4	812	18	177	21.798	-23.1
ENSP00000187762.1	299	7	36	12.0401	-15
ENSP00000187879.6	451	8	63	13.969	-11.3
ENSP00000187910.3	424	1	11	2.59434	-3.5
ENSP00000188312.2	396	24	197	49.7475	-24.6
ENSP00000188376.5	361	67	268	74.2382	-113.4
ENSP00000188403.7	482	3	53	10.9959	-9.1
ENSP00000188790.4	760	28	309	40.6579	-20.2
ENSP00000189444.6	899	55	513	57.0634	-45.5
ENSP00000189978.6	783	6	72	9.1954	-16.6
ENSP00000190165.2	472	1	6	1.27119	-1.1
ENSP00000190611.4	934	80	680	72.8051	-79.4
ENSP00000190983.4	250	2	7	2.8	-2.7
ENSP00000191018.5	480	33	239	49.7917	-63.3
ENSP00000192314.6	398	1	6	1.50754	-1.1
ENSP00000192788.5	1440	66	661	45.9028	-77.2
ENSP00000193322.3	334	9	120	35.9281	-23.7
ENSP00000193391.6	1241	5	50	4.02901	-10.8
ENSP00000193403.6	892	307	828	92.8251	-327.6
ENSP00000194118.4	515	3	15	2.91262	-9.5
ENSP00000194130.2	595	1	31	5.21008	-1.1
ENSP00000194152.1	795	14	155	19.4969	-33.5
ENSP00000194155.4	798	16	172	21.5539	-28.6
ENSP00000194214.5	144	8	88	61.1111	-31.2
ENSP00000194530.3	418	14	161	38.5167	-36.5
ENSP00000194672.7	147	4	38	25.8503	-9.7
ENSP00000194900.4	849	80	638	75.1472	-90
ENSP00000195173.5	1057	33	325	30.7474	-29.6
ENSP00000195649.6	902	66	314	34.8115	-94.5
ENSP00000195654.3	2465	62	668	27.0994	-47.3
ENSP00000196061.4	727	76	575	79.0922	-66.8
ENSP00000196169.3	651	44	407	62.5192	-47.1
ENSP00000196371.5	520	77	409	78.6538	-110.3
ENSP00000196482.3	553	13	170	30.7414	-29
ENSP00000196489.2	594	6	79	13.2997	-13.8
ENSP00000196551.3	204	47	157	76.9608	-60.2
ENSP00000197268.8	622	20	242	38.9068	-32.1
ENSP00000198536.2	303	6	60	19.802	-14.1
ENSP00000198767.7	651	28	267	41.0138	-28.8
ENSP00000198939.6	927	56	444	47.8964	-60.3
ENSP00000199320.4	313	26	239	76.3578	-36.5
ENSP00000199389.6	630	16	154	24.4444	-15
ENSP00000199447.4	588	4	25	4.2517	-11.4
ENSP00000199448.4	224	14	104	46.4286	-33.5
ENSP00000199706.7	256	20	181	70.7031	-39
ENSP00000199708.2	142	11	121	85.2113	-31.4
ENSP00000199814.4	420	41	286	68.0952	-82.5
ENSP00000199936.4	387	1	17	4.39276	-1.3
ENSP00000199940.6	559	131	456	81.5742	-116.5
ENSP00000200135.3	779	67	523	67.1374	-91.8
ENSP00000200181.3	1822	152	1303	71.5148	-128.6
ENSP00000200453.4	674	10	98	14.5401	-21.2
ENSP00000200457.4	476	47	440	92.437	-82
ENSP00000200557.6	769	33	383	49.8049	-48.2
ENSP00000200639.4	410	20	174	42.439	-42
ENSP00000200652.3	551	4	46	8.34846	-12.9
ENSP00000200676.3	493	7	66	13.3874	-12.5
ENSP00000200691.5	68	23	66	97.0588	-133.3
ENSP00000201586.2	365	3	25	6.84932	-17.5
ENSP00000201647.5	723	4	56	7.7455	-12
ENSP00000201943.5	458	36	371	81.0044	-47.4
ENSP00000201961.3	249	2	29	11.6466	-15
ENSP00000201963.3	845	7	63	7.45562	-15.9
ENSP00000201979.2	298	5	48	16.1074	-14.3
ENSP00000202017.4	133	5	54	40.6015	-15
ENSP00000202028.5	779	124	632	81.1297	-163
ENSP00000202556.9	1090	53	415	38.0734	-55.1
ENSP00000202625.2	706	2	17	2.40793	-4.1
ENSP00000202677.6	1873	78	789	42.1249	-67.8
ENSP00000202773.9	288	58	186	64.5833	-86.7
ENSP00000202816.1	851	48	442	51.9389	-54.6
ENSP00000202831.3	584	2	31	5.30822	-9.3
ENSP00000202834.7	120	3	37	30.8333	-15
ENSP00000202917.5	400	20	195	48.75	-32.4
ENSP00000202967.4	314	1	17	5.41401	-1.1
ENSP00000203001.2	497	45	375	75.4527	-55.4
ENSP00000203407.5	480	104	374	77.9167	-120.5
ENSP00000203556.3	970	65	610	62.8866	-47.8
ENSP00000203629.2	525	1	6	1.14286	-2.1
ENSP00000203630.5	248	24	162	65.3226	-44.2
ENSP00000203664.5	234	3	32	13.6752	-12.5
ENSP00000203786.8	946	77	571	60.3594	-84
ENSP00000204005.10	1587	79	799	50.3466	-70.7
ENSP00000204517.6	338	7	89	26.3314	-11.7
ENSP00000204549.4	485	14	175	36.0825	-20.3
ENSP00000204566.2	308	22	230	74.6753	-42.6
ENSP00000204604.1	955	25	314	32.8796	-24.2
ENSP00000204679.4	305	16	170	55.7377	-41.9
ENSP00000204726.3	1498	159	1195	79.773	-145.7
ENSP00000204801.7	360	9	78	21.6667	-9.9
ENSP00000204961.4	346	21	224	64.7399	-43
ENSP00000205061.5	1203	123	840	69.8254	-133.6
ENSP00000205135.3	1254	41	434	34.6093	-47
ENSP00000205143.3	618	19	277	44.822	-26.9
ENSP00000205194.3	206	10	93	45.1456	-38.2
ENSP00000205214.6	1098	6	67	6.102	-18.5
ENSP00000205386.4	1761	18	210	11.925	-17.7
ENSP00000205402.3	509	95	412	80.943	-106.8
ENSP00000205557.7	1503	4	38	2.52828	-3.2
ENSP00000205636.3	183	4	34	18.5792	-10.5
ENSP00000205948.6	345	82	274	79.4203	-125.8
ENSP00000206020.3	227	22	145	63.8767	-35.8
ENSP00000206249.3	595	2	42	7.05882	-2.3
ENSP00000206262.1	210	10	117	55.7143	-26.2
ENSP00000206380.3	257	3	28	10.8949	-9.7
ENSP00000206423.3	950	27	285	30	-37.5
ENSP00000206451.6	249	56	197	79.1165	-75.7
ENSP00000206474.7	363	19	220	60.6061	-38.6
ENSP00000206542.4	335	31	236	70.4478	-40.2
ENSP00000206595.6	706	2	24	3.39943	-1.5
ENSP00000206765.6	817	10	92	11.2607	-17.3
ENSP00000207062.1	158	18	108	68.3544	-36.3
ENSP00000207157.3	496	1	16	3.22581	-2
ENSP00000207457.3	430	7	75	17.4419	-10.4
ENSP00000207549.3	1090	33	370	33.945	-33.7
ENSP00000207636.5	199	20	120	60.3015	-58.5
ENSP00000207870.3	536	22	278	51.8657	-37
ENSP00000209665.4	386	5	45	11.658	-3.1
ENSP00000209668.2	375	9	89	23.7333	-21.2
ENSP00000209718.3	422	7	60	14.218	-13.2
ENSP00000209728.4	560	2	12	2.14286	-4
ENSP00000209873.4	546	33	349	63.9194	-51.7
ENSP00000209875.4	191	25	143	74.8691	-45.4
ENSP00000209884.4	609	25	222	36.4532	-30.4
ENSP00000209929.8	535	1	11	2.05607	-2.7
ENSP00000210060.6	369	25	304	82.3848	-57.2
ENSP00000210187.6	256	3	56	21.875	-15
ENSP00000210227.4	182	14	116	63.7363	-30.4
ENSP00000210313.2	504	57	420	83.3333	-61
ENSP00000210444.5	359	60	289	80.5014	-67.2
ENSP00000210633.3	843	15	100	11.8624	-20.4
ENSP00000211076.3	242	1	15	6.19835	-15
ENSP00000211122.3	222	5	45	20.2703	-8.4
ENSP00000211287.4	365	8	90	24.6575	-25.7
ENSP00000211314.4	99	1	6	6.06061	-1.4
ENSP00000211372.5	152	33	104	68.4211	-87
ENSP00000211377.3	356	5	53	14.8876	-21
ENSP00000211379.5	1126	91	660	58.6146	-141.3
ENSP00000211402.6	1264	177	996	78.7975	-140
ENSP00000211413.5	306	2	26	8.49673	-15
ENSP00000211936.6	751	20	211	28.0959	-19.9
ENSP00000211998.5	1134	251	963	84.9206	-214
ENSP00000212015.6	747	37	337	45.1138	-45.6
ENSP00000212355.4	851	13	188	22.0917	-20.7
ENSP00000214869.1	227	11	99	43.6123	-34.6
ENSP00000215057.1	734	11	91	12.3978	-11.5
ENSP00000215061.3	264	2	14	5.30303	-3.6
ENSP00000215071.4	350	42	246	70.2857	-72.7
ENSP00000215095.5	288	67	231	80.2083	-130.5
ENSP00000215115.4	217	10	146	67.2811	-27.2
ENSP00000215375.1	168	25	122	72.619	-50.9
ENSP00000215473.7	1053	4	48	4.5584	-8.4
ENSP00000215530.4	170	1	11	6.47059	-1.3
ENSP00000215531.4	130	1	7	5.38462	-5.8
ENSP00000215539.3	605	42	421	69.5868	-79.1
ENSP00000215565.1	137	16	91	66.4234	-40.6
ENSP00000215567.4	308	29	135	43.8312	-50.4
ENSP00000215570.2	95	12	86	90.5263	-33.8
ENSP00000215574.2	236	14	145	61.4407	-31.2
ENSP00000215582.4	679	3	20	2.94551	-9.1
ENSP00000215587.7	204	15	133	65.1961	-24.6
ENSP00000215631.3	160	1	13	8.125	-1
ENSP00000215659.8	367	25	211	57.4932	-58.3
ENSP00000215727.5	499	62	394	78.9579	-68.8
ENSP00000215730.6	258	28	204	79.0698	-57.5
ENSP00000215742.4	309	1	10	3.23625	-8.8
ENSP00000215743.3	488	5	41	8.40164	-17.3
ENSP00000215754.7	115	126	109	94.7826	-184.6
ENSP00000215770.5	134	34	103	76.8657	-70.3
ENSP00000215773.4	118	45	115	97.4576	-77
ENSP00000215781.2	252	3	38	15.0794	-9
ENSP00000215790.8	508	28	287	56.4961	-40.3
ENSP00000215793.7	793	79	524	66.0782	-108.2
ENSP00000215794.7	372	4	48	12.9032	-15
ENSP00000215812.5	400	10	110	27.5	-22.5
ENSP00000215829.3	126	16	71	56.3492	-48
ENSP00000215832.7	360	110	329	91.3889	-162.3
ENSP00000215838.3	427	7	73	17.096	-36.4
ENSP00000215855.2	211	2	21	9.95261	-2.9
ENSP00000215862.4	970	54	486	50.1031	-52.5
ENSP00000215882.5	311	23	200	64.3087	-39.9
ENSP00000215904.6	296	38	257	86.8243	-71
ENSP00000215906.5	369	15	177	47.9675	-30.4
ENSP00000215909.5	135	87	127	94.0741	-162.7
ENSP00000215912.4	263	7	68	25.8555	-20.3
ENSP00000215917.6	339	3	29	8.55457	-4.2
ENSP00000215919.3	537	15	158	29.4227	-29.1
ENSP00000215941.4	300	19	213	71	-34.3
ENSP00000215956.5	128	19	95	74.2188	-48.6
ENSP00000215957.6	863	70	653	75.6663	-90.4
ENSP00000215980.5	180	7	75	41.6667	-14.3
ENSP00000216014.4	214	2	24	11.215	-1.2
ENSP00000216024.2	340	2	22	6.47059	-1.4
ENSP00000216027.3	235	19	150	63.8298	-52.6
ENSP00000216029.3	126	3	48	38.0952	-9.8
ENSP00000216034.4	142	10	123	86.6197	-35.6
ENSP00000216036.4	348	2	29	8.33333	-1.9
ENSP00000216037.6	261	1	18	6.89655	-1.1
ENSP00000216038.5	505	83	403	79.802	-107.5
ENSP00000216039.5	202	8	98	48.5149	-26.4
ENSP00000216044.5	669	58	504	75.3363	-61
ENSP00000216061.5	966	87	716	74.1201	-88.5
ENSP00000216068.4	105	5	26	24.7619	-24.1
ENSP00000216080.5	682	27	251	36.8035	-34.7
ENSP00000216083.6	394	8	85	21.5736	-34
ENSP00000216085.7	386	10	125	32.3834	-37.4
ENSP00000216099.7	386	5	42	10.8808	-15
ENSP00000216101.6	203	4	32	15.7635	-10.5
ENSP00000216106.5	601	23	261	43.4276	-36.4
ENSP00000216117.8	288	32	190	65.9722	-55.3
ENSP00000216121.7	284	56	207	72.8873	-79.7
ENSP00000216122.3	734	79	567	77.248	-86.8
ENSP00000216124.5	509	30	252	49.5088	-44.2
ENSP00000216129.6	644	79	550	85.4037	-82.4
ENSP00000216133.5	251	4	52	20.7171	-15
ENSP00000216139.5	421	2	14	3.32542	-5.9
ENSP00000216144.3	215	3	38	17.6744	-13.7
ENSP00000216155.7	118	4	28	23.7288	-20
ENSP00000216160.6	504	41	414	82.1429	-75.2
ENSP00000216177.3	429	4	50	11.655	-9.6
ENSP00000216180.3	481	1	7	1.4553	-2.8
ENSP00000216181.6	1960	436	1577	80.4592	-420.5
ENSP00000216185.2	166	11	99	59.6386	-26.5
ENSP00000216187.6	684	21	250	36.5497	-40.2
ENSP00000216190.8	548	71	407	74.2701	-112.8
ENSP00000216194.8	498	56	367	73.6948	-78.7
ENSP00000216200.5	110	13	91	82.7273	-26.6
ENSP00000216214.3	357	11	163	45.6583	-25.6
ENSP00000216218.3	369	63	271	73.4417	-110.8
ENSP00000216223.5	551	1	8	1.45191	-2.9
ENSP00000216225.8	108	7	34	31.4815	-21.6
ENSP00000216237.5	705	16	151	21.4184	-13.4
ENSP00000216241.9	762	36	381	50	-27.9
ENSP00000216252.3	110	10	90	81.8182	-55.4
ENSP00000216254.4	780	181	594	76.1538	-240.8
ENSP00000216259.7	262	19	197	75.1908	-35.2
ENSP00000216264.8	537	5	74	13.7803	-22.1
ENSP00000216267.8	1058	41	463	43.7618	-29.3
ENSP00000216268.4	1171	6	67	5.72161	-8.4
ENSP00000216271.5	669	12	171	25.5605	-14.2
ENSP00000216274.5	518	17	187	36.1004	-23
ENSP00000216277.8	745	68	506	67.9195	-90.9
ENSP00000216281.8	732	332	640	87.4317	-400.6
ENSP00000216286.4	1375	168	938	68.2182	-206.3
ENSP00000216288.7	713	60	495	69.425	-68.7
ENSP00000216294.4	368	6	68	18.4783	-22.6
ENSP00000216297.2	1047	113	735	70.2006	-101.2
ENSP00000216327.7	149	9	90	60.4027	-23.6
ENSP00000216330.3	224	39	177	79.0179	-50.8
ENSP00000216336.2	255	77	212	83.1373	-70.8
ENSP00000216338.4	246	5	46	18.6992	-25.3
ENSP00000216341.4	247	1	11	4.45344	-2.7
ENSP00000216350.8	576	71	429	74.4792	-96.9
ENSP00000216361.5	615	1	11	1.78862	-1.5
ENSP00000216366.4	159	4	35	22.0126	-20.6
ENSP00000216367.5	527	11	119	22.5806	-15.8
ENSP00000216373.5	1332	65	629	47.2222	-49.9
ENSP00000216378.2	276	2	21	7.6087	-15.7
ENSP00000216392.7	847	174	710	83.8253	-158.6
ENSP00000216410.3	184	8	120	65.2174	-27.6
ENSP00000216420.7	332	13	144	43.3735	-28.4
ENSP00000216442.7	247	41	175	70.8502	-56.4
ENSP00000216446.4	353	5	46	13.0312	-9.4
ENSP00000216450.3	200	1	19	9.5	-1.2
ENSP00000216452.4	188	6	52	27.6596	-26.6
ENSP00000216455.4	255	36	179	70.1961	-63.6
ENSP00000216456.6	44	4	36	81.8182	-16.2
ENSP00000216465.5	216	19	122	56.4815	-44.8
ENSP00000216468.7	325	18	185	56.9231	-36.4
ENSP00000216471.4	674	3	44	6.52819	-9.2
ENSP00000216479.3	338	49	303	89.645	-81.6
ENSP00000216484.2	562	57	391	69.573	-71.3
ENSP00000216487.7	985	58	553	56.1421	-53.8
ENSP00000216489.3	389	6	86	22.108	-15
ENSP00000216492.5	457	62	384	84.0263	-81.3
ENSP00000216500.5	339	35	257	75.8112	-56.9
ENSP00000216513.4	781	4	43	5.50576	-6.5
ENSP00000216517.6	435	15	123	28.2759	-14.9
ENSP00000216554.3	431	66	335	77.7262	-109.8
ENSP00000216568.7	298	2	21	7.04698	-4.9
ENSP00000216602.6	252	21	147	58.3333	-36.9
ENSP00000216639.3	396	30	300	75.7576	-41.3
ENSP00000216658.5	808	36	445	55.0743	-46.5
ENSP00000216714.3	318	78	269	84.5912	-79.8
ENSP00000216727.4	306	37	249	81.3725	-51
ENSP00000216733.3	561	25	203	36.1854	-41.6
ENSP00000216756.6	212	10	84	39.6226	-28.7
ENSP00000216774.6	504	65	406	80.5556	-74.8
ENSP00000216780.4	640	56	472	73.75	-82.6
ENSP00000216797.6	317	12	140	44.164	-22.8
ENSP00000216799.4	208	9	82	39.4231	-24.5
ENSP00000216802.5	239	51	203	84.9372	-67.5
ENSP00000216807.6	323	27	212	65.6347	-28.5
ENSP00000216832.4	717	88	454	63.3194	-71.3
ENSP00000216840.6	567	59	450	79.3651	-63.8
ENSP00000216862.3	514	5	47	9.14397	-12.6
ENSP00000216877.6	793	80	549	69.2308	-87
ENSP00000216879.4	370	77	339	91.6216	-73.1
ENSP00000216911.2	403	7	86	21.34	-10.2
ENSP00000216923.4	681	15	141	20.7048	-15
ENSP00000216927.4	276	10	86	31.1594	-38.4
ENSP00000216962.3	843	254	718	85.172	-235.3
ENSP00000216968.3	238	7	76	31.9328	-35.2
ENSP00000217026.4	700	8	93	13.2857	-9.1
ENSP00000217043.3	253	1	20	7.90514	-1.6
ENSP00000217073.3	619	33	239	38.6107	-38.4
ENSP00000217074.5	192	9	79	41.1458	-38.1
ENSP00000217075.3	163	4	38	23.3129	-10.1
ENSP00000217086.4	1053	3	40	3.79867	-16.4
ENSP00000217109.4	431	34	361	83.7587	-53.8
ENSP00000217121.5	229	41	212	92.5764	-70.8
ENSP00000217131.5	303	33	237	78.2178	-63.3
ENSP00000217133.1	451	176	415	92.0177	-182.5
ENSP00000217159.1	722	1	12	1.66205	-2.4
ENSP00000217162.5	483	3	37	7.66046	-13.2
ENSP00000217169.3	298	2	26	8.72483	-1.7
ENSP00000217173.2	541	12	161	29.7597	-16.3
ENSP00000217182.3	463	168	396	85.5292	-235.5
ENSP00000217188.1	488	4	54	11.0656	-4.5
ENSP00000217195.8	199	17	162	81.407	-36.7
ENSP00000217233.3	358	1	9	2.51397	-1.3
ENSP00000217244.3	391	53	261	66.7519	-74.6
ENSP00000217246.4	425	23	289	68	-51.6
ENSP00000217254.7	469	1	19	4.05117	-2.2
ENSP00000217260.4	234	1	6	2.5641	-1.3
ENSP00000217289.4	677	41	344	50.8124	-42.7
ENSP00000217305.2	254	20	175	68.8976	-56.3
ENSP00000217313.2	118	32	94	79.661	-44.6
ENSP00000217315.5	625	38	246	39.36	-44.9
ENSP00000217372.2	587	11	108	18.3986	-11.2
ENSP00000217381.2	505	68	425	84.1584	-89.3
ENSP00000217386.2	125	1	8	6.4	-1.3
ENSP00000217398.3	144	4	24	16.6667	-21.8
ENSP00000217402.2	224	35	177	79.0179	-50.1
ENSP00000217407.2	481	21	164	34.0956	-45
ENSP00000217420.1	525	23	209	39.8095	-44.1
ENSP00000217426.2	432	100	342	79.1667	-92.9
ENSP00000217446.3	435	7	73	16.7816	-46.2
ENSP00000217455.4	319	28	237	74.2947	-52.6
ENSP00000217456.2	416	62	318	76.4423	-59.3
ENSP00000217515.5	289	53	255	88.2353	-107.1
ENSP00000217652.3	171	59	152	88.8889	-102.8
ENSP00000217740.3	232	3	11	4.74138	-2.3
ENSP00000217800.6	678	27	332	48.9676	-32
ENSP00000217885.5	515	5	56	10.8738	-11.7
ENSP00000217893.7	264	17	156	59.0909	-38.3
ENSP00000217901.5	393	50	269	68.4478	-98.3
ENSP00000217909.7	341	3	24	7.03812	-9.7
ENSP00000217939.5	2828	149	1382	48.8685	-117.9
ENSP00000217958.3	226	32	189	83.6283	-107.7
ENSP00000217961.5	578	3	33	5.70934	-8.6
ENSP00000217971.7	195	30	157	80.5128	-44.9
ENSP00000218004.1	197	16	120	60.9137	-24.8
ENSP00000218006.2	1108	9	107	9.65704	-15
ENSP00000218008.3	357	6	67	18.7675	-11.7
ENSP00000218032.7	1041	13	142	13.6407	-20.2
ENSP00000218056.5	485	46	382	78.7629	-52.9
ENSP00000218068.6	102	1	10	9.80392	-1.1
ENSP00000218075.4	452	3	32	7.07965	-8.5
ENSP00000218089.9	1268	87	697	54.9685	-84.8
ENSP00000218099.2	461	34	262	56.833	-57.1
ENSP00000218104.3	745	42	417	55.9732	-80.6
ENSP00000218147.7	1711	15	180	10.5202	-17
ENSP00000218176.3	647	11	116	17.9289	-20.4
ENSP00000218197.5	325	8	62	19.0769	-14.4
ENSP00000218200.8	611	67	394	64.4845	-86
ENSP00000218224.4	265	19	164	61.8868	-36.9
ENSP00000218230.5	260	30	179	68.8462	-75.7
ENSP00000218249.5	278	6	54	19.4245	-23.6
ENSP00000218340.3	350	28	177	50.5714	-49.3
ENSP00000218348.3	963	82	659	68.432	-81.5
ENSP00000218364.4	755	106	629	83.3113	-115.4
ENSP00000218388.4	207	18	153	73.913	-61.6
ENSP00000218432.6	86	6	38	44.186	-34.9
ENSP00000218436.6	1313	3	31	2.36101	-4.7
ENSP00000218439.4	606	60	398	65.6766	-58.4
ENSP00000218516.4	429	40	332	77.3893	-49
ENSP00000218548.6	1045	60	313	29.9522	-68.3
ENSP00000218652.7	336	2	20	5.95238	-10.5
ENSP00000218721.1	412	1	6	1.45631	-1.2
ENSP00000218758.4	325	6	77	23.6923	-15
ENSP00000218789.5	705	79	548	77.7305	-107.3
ENSP00000218867.3	291	1	8	2.74914	-1.2
ENSP00000218894.10	779	17	169	21.6945	-24.4
ENSP00000219022.2	510	38	312	61.1765	-76.5
ENSP00000219054.6	577	3	44	7.62565	-1.4
ENSP00000219066.1	312	14	145	46.4744	-26.3
ENSP00000219069.5	683	20	200	29.2826	-15.6
ENSP00000219070.4	660	39	387	58.6364	-63.1
ENSP00000219091.4	554	5	68	12.2744	-11.2
ENSP00000219097.2	252	3	25	9.92063	-9.1
ENSP00000219139.3	422	28	284	67.2986	-43.3
ENSP00000219150.6	461	95	352	76.3557	-84.6
ENSP00000219162.3	62	2	28	45.1613	-1.4
ENSP00000219168.4	122	7	73	59.8361	-29.2
ENSP00000219169.4	127	45	126	99.2126	-90.3
ENSP00000219197.5	193	5	37	19.171	-8.5
ENSP00000219204.3	163	15	144	88.3436	-38.6
ENSP00000219207.5	182	5	51	28.022	-15
ENSP00000219240.4	395	35	288	72.9114	-53.2
ENSP00000219251.8	455	9	106	23.2967	-11.6
ENSP00000219252.4	275	25	216	78.5455	-62.4
ENSP00000219255.3	346	9	94	27.1676	-17.7
ENSP00000219271.3	669	22	258	38.565	-34.6
ENSP00000219281.3	265	8	105	39.6226	-11.7
ENSP00000219299.4	377	5	45	11.9363	-9.2
ENSP00000219301.4	395	2	12	3.03797	-1.9
ENSP00000219302.3	169	18	140	82.8402	-32.5
ENSP00000219313.4	324	29	211	65.1235	-42.6
ENSP00000219315.5	473	6	60	12.685	-38.5
ENSP00000219320.3	462	3	28	6.06061	-10.9
ENSP00000219322.3	281	1	8	2.84698	-2.2
ENSP00000219334.5	655	31	337	51.4504	-34.6
ENSP00000219343.6	515	7	91	17.6699	-23
ENSP00000219345.5	412	20	178	43.2039	-35.7
ENSP00000219368.3	372	8	104	27.957	-15
ENSP00000219400.3	79	8	65	82.2785	-22.9
ENSP00000219406.7	525	18	208	39.619	-27.7
ENSP00000219409.3	225	3	51	22.6667	-14.2
ENSP00000219431.4	298	22	196	65.7718	-39
ENSP00000219439.4	330	25	214	64.8485	-57.9
ENSP00000219454.5	220	1	7	3.18182	-1.8
ENSP00000219473.7	798	60	576	72.1805	-74.7
ENSP00000219476.3	1807	132	1184	65.523	-106.3
ENSP00000219478.5	480	7	57	11.875	-5.6
ENSP00000219479.2	187	8	96	51.3369	-15
ENSP00000219481.5	292	25	200	68.4932	-34.2
ENSP00000219535.3	218	1	7	3.21101	-1.2
ENSP00000219542.3	187	3	42	22.4599	-15
ENSP00000219548.4	303	49	268	88.4488	-62.8
ENSP00000219551.2	438	1	14	3.19635	-2.8
ENSP00000219596.1	781	21	193	24.7119	-17.6
ENSP00000219599.3	314	52	236	75.1592	-76.4
ENSP00000219611.2	1086	19	239	22.0074	-27.5
ENSP00000219660.5	261	1	14	5.36398	-1.4
ENSP00000219689.7	1352	73	714	52.8107	-70.8
ENSP00000219700.6	316	33	229	72.4684	-66.5
ENSP00000219746.9	576	9	86	14.9306	-22.9
ENSP00000219782.6	493	22	187	37.931	-38.6
ENSP00000219789.6	213	5	52	24.4131	-32.3
ENSP00000219794.6	412	22	207	50.2427	-52
ENSP00000219797.3	458	32	264	57.6419	-27.6
ENSP00000219821.5	760	1	8	1.05263	-1.9
ENSP00000219833.8	628	1	7	1.11465	-5.8
ENSP00000219837.7	458	17	168	36.6812	-15
ENSP00000219905.7	3065	119	1199	39.1191	-50.2
ENSP00000219919.4	295	1	6	2.0339	-1.3
ENSP00000220003.9	450	51	360	80	-50.7
ENSP00000220058.4	389	14	158	40.617	-26.4
ENSP00000220062.4	266	14	167	62.782	-20.7
ENSP00000220166.6	335	21	217	64.7761	-48.2
ENSP00000220244.3	1361	14	148	10.8744	-20.4
ENSP00000220325.4	541	71	467	86.3216	-68.9
ENSP00000220419.8	638	5	69	10.815	-23.3
ENSP00000220420.5	720	5	69	9.58333	-23.3
ENSP00000220429.8	395	14	120	30.3797	-31.8
ENSP00000220478.3	468	48	345	73.7179	-63.3
ENSP00000220496.4	304	25	205	67.4342	-50.9
ENSP00000220507.4	236	1	14	5.9322	-1.2
ENSP00000220509.5	973	80	600	61.665	-109.8
ENSP00000220514.3	229	3	40	17.4672	-11.8
ENSP00000220531.4	172	7	128	74.4186	-35.7
ENSP00000220562.4	919	38	380	41.3493	-59.8
ENSP00000220584.4	417	21	221	52.9976	-38.7
ENSP00000220592.5	859	89	686	79.8603	-88.6
ENSP00000220597.3	432	28	312	72.2222	-67.1
ENSP00000220616.4	2768	20	220	7.94798	-18.2
ENSP00000220659.6	419	4	50	11.9332	-10.5
ENSP00000220669.5	268	11	120	44.7761	-24.6
ENSP00000220676.1	2156	24	260	12.0594	-18.5
ENSP00000220751.4	540	35	305	56.4815	-55.9
ENSP00000220763.5	472	34	287	60.8051	-45.1
ENSP00000220764.2	335	67	269	80.2985	-92.6
ENSP00000220772.3	314	9	117	37.2611	-22.8
ENSP00000220809.4	562	37	337	59.9644	-40.2
ENSP00000220822.7	358	34	221	61.7318	-48.5
ENSP00000220847.8	991	35	303	30.5752	-37.4
ENSP00000220849.5	445	58	358	80.4494	-51
ENSP00000220853.3	297	24	180	60.6061	-56.3
ENSP00000220856.6	280	1	12	4.28571	-5.5
ENSP00000220876.7	179	28	143	79.8883	-62.1
ENSP00000220888.5	1281	74	721	56.2842	-53.3
ENSP00000220913.5	131	5	64	48.855	-22.8
ENSP00000220931.6	193	34	164	84.9741	-69.4
ENSP00000220959.4	2798	173	1607	57.4339	-104.4
ENSP00000220966.6	286	21	195	68.1818	-73.2
ENSP00000221086.3	549	43	342	62.2951	-56.5
ENSP00000221114.3	190	15	127	66.8421	-36.2
ENSP00000221130.5	522	62	445	85.249	-88.2
ENSP00000221132.3	468	1	6	1.28205	-1.2
ENSP00000221138.4	309	74	285	92.233	-125.4
ENSP00000221166.5	916	285	764	83.4061	-304.9
ENSP00000221200.4	389	17	179	46.0154	-26.4
ENSP00000221222.11	358	40	277	77.3743	-64.9
ENSP00000221232.5	753	39	382	50.7304	-45.1
ENSP00000221233.3	235	11	139	59.1489	-26.7
ENSP00000221249.5	1327	103	824	62.095	-78.6
ENSP00000221264.3	290	17	132	45.5172	-36.5
ENSP00000221265.2	531	48	407	76.6478	-66.2
ENSP00000221283.4	593	52	412	69.4772	-53.5
ENSP00000221303.5	322	19	234	72.6708	-34.8
ENSP00000221307.6	520	13	145	27.8846	-25.1
ENSP00000221315.4	652	8	57	8.74233	-1.8
ENSP00000221327.3	692	4	33	4.76879	-9.8
ENSP00000221355.6	685	3	24	3.50365	-5.2
ENSP00000221363.4	1010	83	657	65.0495	-108.5
ENSP00000221399.3	520	4	29	5.57692	-9.7
ENSP00000221413.6	259	32	187	72.2008	-39
ENSP00000221418.3	328	50	256	78.0488	-69.6
ENSP00000221419.4	589	150	540	91.6808	-172.1
ENSP00000221431.6	518	56	451	87.0656	-105.4
ENSP00000221448.5	428	58	268	62.6168	-70.7
ENSP00000221452.7	579	33	323	55.7858	-41.3
ENSP00000221455.3	674	24	258	38.2789	-46.6
ENSP00000221459.2	207	15	131	63.285	-27.4
ENSP00000221462.3	691	30	307	44.4284	-34.8
ENSP00000221466.4	365	22	207	56.7123	-33.5
ENSP00000221476.2	381	58	241	63.2546	-90.2
ENSP00000221480.1	241	1	12	4.97925	-9.4
ENSP00000221485.2	560	30	211	37.6786	-52.8
ENSP00000221486.4	299	23	168	56.1873	-33.6
ENSP00000221494.3	464	36	197	42.4569	-56.1
ENSP00000221496.2	560	3	25	4.46429	-3.2
ENSP00000221504.7	630	42	416	66.0317	-56.2
ENSP00000221515.1	108	6	64	59.2593	-27
ENSP00000221538.2	717	9	92	12.8312	-9.9
ENSP00000221543.4	648	44	436	67.284	-76.2
ENSP00000221554.7	396	16	162	40.9091	-27.4
ENSP00000221561.7	264	13	109	41.2879	-32.1
ENSP00000221566.1	313	35	185	59.1054	-51.3
ENSP00000221573.5	334	3	44	13.1737	-9.2
ENSP00000221576.4	80	4	25	31.25	-7.1
ENSP00000221665.2	496	7	110	22.1774	-22.2
ENSP00000221671.2	657	5	61	9.28463	-10.8
ENSP00000221700.3	520	10	98	18.8462	-22.9
ENSP00000221730.2	360	2	30	8.33333	-1.1
ENSP00000221735.7	510	11	112	21.9608	-23.9
ENSP00000221742.3	564	12	109	19.3262	-28.3
ENSP00000221770.3	96	1	12	12.5	-10.8
ENSP00000221784.4	55	4	20	36.3636	-22.7
ENSP00000221797.3	139	1	20	14.3885	-1.7
ENSP00000221801.2	321	58	294	91.5888	-90.2
ENSP00000221803.4	601	21	205	34.1098	-19.3
ENSP00000221804.3	142	15	103	72.5352	-25.2
ENSP00000221847.4	229	2	16	6.9869	-5.9
ENSP00000221855.3	244	53	219	89.7541	-76.9
ENSP00000221856.5	496	39	356	71.7742	-81.6
ENSP00000221859.3	125	14	112	89.6	-25
ENSP00000221891.4	651	52	403	61.9048	-54
ENSP00000221899.4	758	31	291	38.3905	-47.2
ENSP00000221922.5	531	42	308	58.0038	-62
ENSP00000221930.4	390	24	232	59.4872	-40.6
ENSP00000221943.8	257	8	80	31.1284	-16.6
ENSP00000221957.3	434	124	411	94.7005	-148.2
ENSP00000221972.3	226	4	29	12.8319	-9.6
ENSP00000221975.2	71	13	50	70.4225	-39.1
ENSP00000221980.3	924	62	498	53.8961	-82.7
ENSP00000221992.5	702	2	19	2.70655	-7.6
ENSP00000221996.5	299	2	19	6.35452	-1.4
ENSP00000222005.1	378	49	256	67.7249	-78.5
ENSP00000222008.5	185	5	51	27.5676	-15
ENSP00000222033.4	429	3	18	4.1958	-4.8
ENSP00000222115.1	578	7	58	10.0346	-10.1
ENSP00000222120.2	219	40	171	78.0822	-77.2
ENSP00000222122.4	325	6	39	12	-9.2
ENSP00000222139.5	508	1	7	1.37795	-1.2
ENSP00000222145.3	963	36	414	42.9907	-41.2
ENSP00000222190.5	104	2	15	14.4231	-12
ENSP00000222212.2	275	12	111	40.3636	-19
ENSP00000222214.4	438	54	366	83.5616	-79.6
ENSP00000222219.2	360	17	130	36.1111	-42.5
ENSP00000222224.3	264	11	108	40.9091	-29.6
ENSP00000222247.4	176	32	134	76.1364	-58
ENSP00000222250.3	407	1	12	2.9484	-1.1
ENSP00000222254.6	728	46	466	64.011	-48.8
ENSP00000222256.3	220	42	181	82.2727	-66.9
ENSP00000222271.2	757	41	511	67.5033	-40.4
ENSP00000222275.2	258	3	21	8.13953	-2.7
ENSP00000222284.4	224	3	28	12.5	-15
ENSP00000222286.3	408	33	159	38.9706	-52.1
ENSP00000222304.2	84	2	22	26.1905	-7.4
ENSP00000222305.2	346	22	172	49.711	-42.8
ENSP00000222307.3	176	11	88	50	-30.9
ENSP00000222308.4	412	42	339	82.2816	-63.8
ENSP00000222329.3	548	28	310	56.5693	-29.4
ENSP00000222330.3	483	51	370	76.6046	-130.3
ENSP00000222339.6	986	36	373	37.8296	-56.1
ENSP00000222345.4	1781	124	1209	67.8832	-77.7
ENSP00000222374.1	388	41	250	64.433	-64.7
ENSP00000222381.3	355	30	276	77.7465	-59.8
ENSP00000222382.5	504	1	7	1.38889	-2.7
ENSP00000222388.2	634	63	478	75.3943	-116.1
ENSP00000222390.5	728	29	265	36.4011	-40.2
ENSP00000222399.6	1786	196	1431	80.1232	-199.4
ENSP00000222402.2	147	18	103	70.068	-50.3
ENSP00000222462.2	365	2	18	4.93151	-6.9
ENSP00000222481.4	419	3	34	8.11456	-2.3
ENSP00000222482.4	421	2	16	3.80048	-8.9
ENSP00000222511.7	387	27	265	68.4755	-39.3
ENSP00000222543.5	235	2	26	11.0638	-4.3
ENSP00000222547.3	118	4	60	50.8475	-23.3
ENSP00000222553.3	491	187	426	86.7617	-242
ENSP00000222567.5	338	13	168	49.7041	-36.3
ENSP00000222572.3	354	48	319	90.113	-61
ENSP00000222573.3	769	86	536	69.7009	-105.8
ENSP00000222574.4	514	12	122	23.7354	-22.4
ENSP00000222584.3	784	16	170	21.6837	-30.6
ENSP00000222597.2	490	19	188	38.3673	-33.7
ENSP00000222644.4	540	70	444	82.2222	-74.3
ENSP00000222673.5	1023	143	775	75.7576	-136.5
ENSP00000222690.6	114	32	67	58.7719	-52.6
ENSP00000222693.4	162	7	49	30.2469	-16.3
ENSP00000222718.5	376	1	6	1.59574	-4.2
ENSP00000222725.5	379	8	79	20.8443	-15
ENSP00000222726.3	270	5	48	17.7778	-23
ENSP00000222728.3	233	4	28	12.0172	-11.4
ENSP00000222747.3	305	3	26	8.52459	-11.8
ENSP00000222761.3	201	1	12	5.97015	-1.3
ENSP00000222792.7	468	32	280	59.8291	-27
ENSP00000222800.3	315	31	282	89.5238	-59.2
ENSP00000222803.5	211	14	110	52.1327	-24.7
ENSP00000222812.3	288	65	236	81.9444	-98.6
ENSP00000222823.4	953	5	43	4.51207	-10
ENSP00000222902.2	119	1	10	8.40336	-1.4
ENSP00000222968.4	181	30	124	68.5083	-49.2
ENSP00000222969.5	144	13	92	63.8889	-29.8
ENSP00000222982.4	502	1	7	1.39442	-2.7
ENSP00000222990.3	465	48	351	75.4839	-52.5
ENSP00000223023.4	505	69	356	70.495	-85.2
ENSP00000223029.3	320	43	265	82.8125	-56.8
ENSP00000223051.3	801	4	49	6.11735	-13.4
ENSP00000223054.4	235	3	26	11.0638	-7.9
ENSP00000223061.5	449	39	316	70.3786	-57.7
ENSP00000223073.1	759	57	439	57.8393	-52.3
ENSP00000223084.3	71	1	11	15.493	-1.6
ENSP00000223095.4	402	39	311	77.3632	-46.7
ENSP00000223122.2	363	11	94	25.8953	-21.2
ENSP00000223127.3	738	73	489	66.2602	-84
ENSP00000223129.4	121	22	114	94.2149	-47.1
ENSP00000223136.4	152	12	87	57.2368	-32.1
ENSP00000223145.5	547	41	347	63.4369	-39
ENSP00000223167.4	226	1	6	2.65487	-3.6
ENSP00000223190.4	503	18	177	35.1889	-38.5
ENSP00000223193.2	707	28	309	43.7058	-75.3
ENSP00000223208.4	373	41	300	80.429	-63.7
ENSP00000223210.4	1169	13	142	12.1471	-19.1
ENSP00000223215.4	335	13	158	47.1642	-29.1
ENSP00000223271.3	163	8	78	47.8528	-18.2
ENSP00000223273.2	226	8	100	44.2478	-32.9
ENSP00000223293.5	337	17	142	42.1365	-36.6
ENSP00000223321.4	234	50	210	89.7436	-62.1
ENSP00000223324.2	188	12	110	58.5106	-56.2
ENSP00000223336.6	146	7	83	56.8493	-18.8
ENSP00000223357.3	1158	89	598	51.6408	-114
ENSP00000223361.3	455	24	231	50.7692	-39.5
ENSP00000223364.3	175	1	7	4	-1.6
ENSP00000223366.2	466	2	17	3.64807	-3
ENSP00000223368.2	202	6	91	45.0495	-15.5
ENSP00000223369.2	198	26	149	75.2525	-43.9
ENSP00000223398.6	1046	147	868	82.9828	-143.8
ENSP00000223423.4	562	30	310	55.1601	-52.6
ENSP00000223428.4	683	3	26	3.80673	-8.9
ENSP00000223459.6	276	13	132	47.8261	-17
ENSP00000223500.7	219	18	121	55.2511	-41.3
ENSP00000223528.2	461	5	54	11.7137	-11.2
ENSP00000223609.7	191	6	39	20.4188	-22.6
ENSP00000223641.4	96	9	51	53.125	-30.7
ENSP00000223642.1	1676	181	1349	80.4893	-121.3
ENSP00000223791.3	899	14	139	15.4616	-14.3
ENSP00000223836.10	210	49	167	79.5238	-68.3
ENSP00000223864.2	147	10	80	54.4218	-24.9
ENSP00000223865.8	275	25	183	66.5455	-40
ENSP00000223951.5	346	41	229	66.185	-55.4
ENSP00000224073.1	148	20	102	68.9189	-37.2
ENSP00000224140.5	2677	122	1179	44.0418	-72.7
ENSP00000224237.5	466	558	461	98.927	-654.1
ENSP00000224337.6	456	22	221	48.4649	-26.7
ENSP00000224356.4	497	1	7	1.40845	-1.1
ENSP00000224652.6	518	36	332	64.0927	-58.5
ENSP00000224721.9	3354	9	126	3.75671	-11.9
ENSP00000224756.8	834	24	263	31.5348	-26.9
ENSP00000224784.6	377	325	355	94.1645	-387.7
ENSP00000224807.5	325	56	270	83.0769	-74.2
ENSP00000224862.3	300	19	185	61.6667	-27.7
ENSP00000224949.4	1037	86	792	76.3742	-98.1
ENSP00000224950.3	368	7	82	22.2826	-14.3
ENSP00000225171.2	198	13	139	70.202	-26.6
ENSP00000225174.3	207	36	177	85.5072	-65.9
ENSP00000225235.4	775	18	149	19.2258	-15
ENSP00000225275.3	745	109	568	76.2416	-85.3
ENSP00000225276.4	374	1	9	2.40642	-3.4
ENSP00000225296.3	707	15	140	19.802	-15.6
ENSP00000225298.7	556	33	376	67.6259	-43.5
ENSP00000225308.8	351	3	30	8.54701	-1.8
ENSP00000225328.5	422	1	17	4.02844	-1.5
ENSP00000225371.5	715	22	189	26.4336	-20.8
ENSP00000225387.3	215	2	19	8.83721	-6.6
ENSP00000225388.3	695	44	448	64.4604	-80.9
ENSP00000225394.3	761	106	662	86.9908	-105.4
ENSP00000225430.4	196	30	102	52.0408	-51.2
ENSP00000225441.7	405	27	253	62.4691	-45
ENSP00000225504.3	117	4	52	44.4444	-23.1
ENSP00000225512.5	355	1	11	3.09859	-1.1
ENSP00000225519.3	478	38	338	70.7113	-56.6
ENSP00000225525.3	124	9	56	45.1613	-34.6
ENSP00000225538.3	399	2	28	7.01754	-11.4
ENSP00000225550.3	449	4	39	8.68597	-10.6
ENSP00000225567.4	213	17	141	66.1972	-50.6
ENSP00000225573.5	218	30	158	72.4771	-74.6
ENSP00000225576.3	276	8	62	22.4638	-14.9
ENSP00000225577.4	525	29	284	54.0952	-45.2
ENSP00000225603.4	185	18	139	75.1351	-52.3
ENSP00000225614.1	392	74	311	79.3367	-68.5
ENSP00000225648.3	224	4	29	12.9464	-11.4
ENSP00000225655.5	140	78	140	100	-111.6
ENSP00000225665.7	314	54	281	89.4904	-68.7
ENSP00000225688.3	281	1	7	2.4911	-2.1
ENSP00000225696.4	696	50	422	60.6322	-75.9
ENSP00000225698.4	282	36	210	74.4681	-72.1
ENSP00000225719.4	1380	99	843	61.087	-75.3
ENSP00000225724.5	250	32	195	78	-34.8
ENSP00000225726.5	483	51	275	56.9358	-65
ENSP00000225728.3	131	4	48	36.6412	-14.8
ENSP00000225729.3	364	34	267	73.3516	-57.7
ENSP00000225737.6	662	41	458	69.1843	-83.8
ENSP00000225740.6	453	18	192	42.3841	-38
ENSP00000225742.9	456	40	310	67.9825	-58.4
ENSP00000225777.2	224	9	73	32.5893	-16.1
ENSP00000225792.5	614	121	489	79.6417	-106.4
ENSP00000225805.4	396	31	316	79.798	-43.6
ENSP00000225823.2	563	11	117	20.7815	-22.3
ENSP00000225831.4	99	5	41	41.4141	-12.1
ENSP00000225842.3	96	2	29	30.2083	-6.9
ENSP00000225844.2	98	1	7	7.14286	-2.2
ENSP00000225873.3	359	15	163	45.4039	-23
ENSP00000225899.3	448	6	72	16.0714	-2.9
ENSP00000225916.5	837	15	130	15.5317	-12.3
ENSP00000225927.1	743	46	461	62.0458	-60.4
ENSP00000225929.5	329	4	37	11.2462	-4
ENSP00000225941.1	366	24	241	65.847	-42.8
ENSP00000225964.6	1464	176	1209	82.582	-137
ENSP00000225969.4	148	8	78	52.7027	-26.3
ENSP00000225972.7	307	34	183	59.6091	-52.8
ENSP00000225983.5	1123	59	577	51.3802	-64.1
ENSP00000226004.2	185	22	152	82.1622	-68.8
ENSP00000226021.3	222	1	7	3.15315	-1.2
ENSP00000226067.5	295	1	21	7.11864	-1.2
ENSP00000226091.2	340	25	243	71.4706	-42
ENSP00000226105.6	186	8	96	51.6129	-36.2
ENSP00000226193.5	200	1	6	3	-3.5
ENSP00000226207.5	1939	42	382	19.7009	-36.3
ENSP00000226218.4	478	110	344	71.9665	-119.6
ENSP00000226225.2	316	17	169	53.481	-29.1
ENSP00000226230.6	176	6	47	26.7045	-14.8
ENSP00000226247.2	648	7	110	16.9753	-13.3
ENSP00000226253.4	364	231	355	97.5275	-287.9
ENSP00000226259.6	210	20	143	68.0952	-41.7
ENSP00000226279.2	300	32	212	70.6667	-52.3
ENSP00000226284.5	317	2	28	8.83281	-8.6
ENSP00000226299.4	519	148	490	94.4123	-166.3
ENSP00000226317.5	114	3	26	22.807	-6.4
ENSP00000226319.6	842	15	148	17.5772	-23.9
ENSP00000226328.4	469	83	411	87.6333	-119.1
ENSP00000226355.3	599	87	491	81.9699	-128.3
ENSP00000226359.2	622	5	41	6.59164	-3.5
ENSP00000226382.2	314	3	25	7.96178	-7.7
ENSP00000226432.4	699	1	6	0.858369	-1.8
ENSP00000226444.3	294	1	8	2.72109	-1.1
ENSP00000226522.8	117	14	87	74.359	-40.1
ENSP00000226524.3	104	14	75	72.1154	-36.3
ENSP00000226574.4	969	81	665	68.6275	-63.2
ENSP00000226725.6	593	18	184	31.0287	-22.7
ENSP00000226760.1	890	58	428	48.0899	-59.1
ENSP00000226796.6	217	21	138	63.5945	-49
ENSP00000226798.4	258	20	180	69.7674	-30.2
ENSP00000226840.4	425	12	132	31.0588	-23.4
ENSP00000226951.6	428	3	24	5.60748	-9.3
ENSP00000227065.4	482	1	7	1.45228	-3.3
ENSP00000227135.2	151	9	100	66.2252	-14.5
ENSP00000227155.4	267	11	126	47.191	-33
ENSP00000227157.4	241	144	223	92.5311	-156.7
ENSP00000227163.4	271	8	59	21.7712	-20.2
ENSP00000227214.6	189	13	119	62.963	-41.6
ENSP00000227251.3	175	171	174	99.4286	-222.7
ENSP00000227266.4	463	58	340	73.4341	-81.6
ENSP00000227322.3	459	45	391	85.1852	-67.8
ENSP00000227348.4	393	2	13	3.30789	-1.8
ENSP00000227349.2	778	4	30	3.85604	-1.8
ENSP00000227378.3	646	283	591	91.4861	-373.3
ENSP00000227451.3	619	3	27	4.36187	-9.8
ENSP00000227471.3	597	8	67	11.2228	-16.9
ENSP00000227474.3	481	14	136	28.2744	-20.5
ENSP00000227495.6	329	10	87	26.4438	-15.3
ENSP00000227503.9	548	41	256	46.7153	-53.4
ENSP00000227507.2	295	7	95	32.2034	-15
ENSP00000227520.5	360	23	242	67.2222	-31.2
ENSP00000227524.4	504	78	440	87.3016	-126.7
ENSP00000227525.3	243	7	46	18.93	-31.5
ENSP00000227638.3	426	20	175	41.0798	-25.6
ENSP00000227665.4	366	3	43	11.7486	-12.4
ENSP00000227667.2	99	22	80	80.8081	-66.7
ENSP00000227756.4	607	6	61	10.0494	-13.7
ENSP00000227758.2	618	55	416	67.3139	-64.5
ENSP00000227868.4	501	39	298	59.481	-62.9
ENSP00000227880.2	581	5	67	11.5318	-9.4
ENSP00000228136.4	183	27	124	67.7596	-48
ENSP00000228140.2	148	22	101	68.2432	-45.3
ENSP00000228226.9	281	99	266	94.6619	-120.3
ENSP00000228251.4	372	46	310	83.3333	-66.4
ENSP00000228264.6	880	14	192	21.8182	-16.6
ENSP00000228284.4	981	114	749	76.3507	-94.9
ENSP00000228289.5	947	32	255	26.9271	-21.7
ENSP00000228307.7	591	49	462	78.1726	-77.3
ENSP00000228318.3	362	52	245	67.6796	-81.4
ENSP00000228347.4	1133	59	574	50.662	-57.3
ENSP00000228425.6	1005	95	708	70.4478	-75.6
ENSP00000228434.3	199	2	14	7.03518	-5.2
ENSP00000228437.5	801	4	51	6.36704	-11.5
ENSP00000228438.2	149	3	35	23.4899	-14.2
ENSP00000228463.6	428	4	55	12.8505	-15
ENSP00000228468.4	574	24	222	38.676	-35.9
ENSP00000228476.3	347	12	93	26.8012	-29.5
ENSP00000228495.6	313	26	191	61.0224	-43.8
ENSP00000228506.3	292	39	206	70.5479	-56.4
ENSP00000228510.3	396	28	224	56.5657	-46.7
ENSP00000228515.1	543	2	17	3.13076	-5.4
ENSP00000228567.3	523	4	41	7.83939	-12.5
ENSP00000228641.3	242	3	27	11.157	-3.3
ENSP00000228682.2	1106	16	151	13.6528	-16.9
ENSP00000228705.5	514	45	419	81.5175	-68.4
ENSP00000228740.2	611	114	492	80.5237	-94.6
ENSP00000228741.3	407	2	13	3.1941	-5.3
ENSP00000228799.2	447	19	274	61.2975	-38.4
ENSP00000228820.4	338	2	17	5.02959	-1.7
ENSP00000228825.7	178	40	149	83.7079	-72.4
ENSP00000228827.3	284	11	111	39.0845	-20.9
ENSP00000228837.2	208	1	11	5.28846	-1.6
ENSP00000228841.8	166	2	15	9.03614	-3.6
ENSP00000228843.9	352	5	58	16.4773	-37
ENSP00000228850.1	853	5	62	7.26846	-10
ENSP00000228862.3	143	2	20	13.986	-6.3
ENSP00000228865.2	120	1	6	5	-1.6
ENSP00000228872.4	198	18	171	86.3636	-33.2
ENSP00000228916.2	669	6	62	9.26756	-9.2
ENSP00000228918.4	435	5	76	17.4713	-19.3
ENSP00000228922.7	350	12	163	46.5714	-30.9
ENSP00000228928.7	1087	82	582	53.5419	-97.5
ENSP00000228936.4	314	7	51	16.242	-12.7
ENSP00000228938.5	128	6	65	50.7812	-15
ENSP00000228945.4	201	39	177	88.0597	-48.9
ENSP00000228955.7	267	12	131	49.0637	-27.6
ENSP00000229022.5	494	5	51	10.3239	-15
ENSP00000229030.4	581	3	24	4.13081	-1.7
ENSP00000229134.4	171	1	9	5.26316	-1.7
ENSP00000229135.3	166	3	30	18.0723	-10.7
ENSP00000229179.4	925	73	660	71.3514	-97.4
ENSP00000229195.3	540	36	376	69.6296	-79.5
ENSP00000229201.4	1207	31	331	27.4234	-27.2
ENSP00000229214.4	381	23	201	52.7559	-29.4
ENSP00000229238.3	128	7	44	34.375	-17.9
ENSP00000229239.5	335	402	332	99.1045	-570.4
ENSP00000229243.2	543	2	16	2.94659	-3.2
ENSP00000229251.3	275	36	220	80	-69.4
ENSP00000229264.3	340	33	202	59.4118	-56.4
ENSP00000229265.5	243	6	69	28.3951	-15.8
ENSP00000229266.3	406	9	98	24.1379	-28.2
ENSP00000229268.8	858	129	666	77.6224	-131.8
ENSP00000229270.4	286	154	257	89.8601	-192.3
ENSP00000229277.1	434	161	391	90.0922	-202.4
ENSP00000229281.5	126	12	117	92.8571	-29.7
ENSP00000229304.4	236	2	42	17.7966	-3.3
ENSP00000229314.4	138	4	23	16.6667	-23
ENSP00000229319.1	334	179	314	94.012	-194.7
ENSP00000229328.5	270	26	230	85.1852	-49.7
ENSP00000229329.2	434	62	328	75.576	-89.8
ENSP00000229330.4	792	51	540	68.1818	-52.6
ENSP00000229332.5	237	1	9	3.79747	-1.2
ENSP00000229335.6	198	3	15	7.57576	-2.1
ENSP00000229340.5	201	41	175	87.0647	-93.1
ENSP00000229379.2	109	5	57	52.2936	-42.6
ENSP00000229384.5	47	2	31	65.9574	-15
ENSP00000229387.5	641	20	223	34.7894	-27.2
ENSP00000229390.3	221	31	172	77.8281	-67.5
ENSP00000229395.3	253	24	184	72.7273	-31.9
ENSP00000229402.3	225	2	28	12.4444	-2.6
ENSP00000229405.4	151	1	23	15.2318	-15
ENSP00000229418.6	318	4	52	16.3522	-15
ENSP00000229446.5	869	89	534	61.4499	-105.2
ENSP00000229447.5	293	2	21	7.16724	-1.3
ENSP00000229471.4	482	57	338	70.1245	-70.1
ENSP00000229554.5	716	13	157	21.9274	-30
ENSP00000229563.5	112	7	88	78.5714	-23.5
ENSP00000229570.5	97	3	29	29.8969	-12.9
ENSP00000229595.5	204	12	132	64.7059	-29.7
ENSP00000229633.5	182	15	133	73.0769	-37.1
ENSP00000229634.9	827	81	670	81.0157	-76.2
ENSP00000229708.2	244	1	10	4.09836	-2.6
ENSP00000229725.4	415	26	229	55.1807	-47.7
ENSP00000229729.6	710	2	24	3.38028	-2.6
ENSP00000229758.3	447	4	33	7.38255	-10.8
ENSP00000229768.5	446	1	6	1.34529	-1.3
ENSP00000229769.2	536	8	73	13.6194	-11.1
ENSP00000229771.6	542	10	113	20.8487	-12.7
ENSP00000229794.4	360	33	278	77.2222	-77.8
ENSP00000229795.3	360	34	283	78.6111	-66.4
ENSP00000229810.8	410	3	35	8.53659	-15
ENSP00000229812.7	465	25	263	56.5591	-49.7
ENSP00000229829.3	250	1	9	3.6	-6.5
ENSP00000229854.6	818	96	674	82.3961	-109.9
ENSP00000229866.6	98	1	12	12.2449	-1.3
ENSP00000229903.4	183	7	87	47.541	-17.6
ENSP00000229922.2	477	79	438	91.8239	-84
ENSP00000229955.2	419	2	18	4.29594	-8.4
ENSP00000229971.1	621	10	116	18.6795	-15
ENSP00000230036.1	840	42	455	54.1667	-63.2
ENSP00000230048.3	140	16	113	80.7143	-47.8
ENSP00000230050.3	132	32	104	78.7879	-51.4
ENSP00000230053.6	323	5	62	19.195	-11.3
ENSP00000230056.3	209	8	61	29.1866	-16.4
ENSP00000230085.8	162	37	138	85.1852	-58.9
ENSP00000230122.4	697	10	115	16.4993	-17.2
ENSP00000230124.4	907	50	467	51.4884	-69.6
ENSP00000230173.6	1221	8	89	7.28911	-17.2
ENSP00000230221.4	321	1	7	2.18069	-1.2
ENSP00000230223.5	321	1	7	2.18069	-2.6
ENSP00000230236.4	261	24	170	65.1341	-54.8
ENSP00000230248.6	379	18	189	49.8681	-35.1
ENSP00000230301.8	469	4	40	8.52878	-2.9
ENSP00000230321.6	246	1	10	4.06504	-4.8
ENSP00000230323.4	476	33	284	59.6639	-37.1
ENSP00000230340.4	437	29	294	67.2769	-45.9
ENSP00000230354.5	339	10	110	32.4484	-23.1
ENSP00000230361.3	200	1	16	8	-1.6
ENSP00000230381.5	346	5	62	17.9191	-10.9
ENSP00000230402.6	111	1	6	5.40541	-1.5
ENSP00000230413.5	225	17	164	72.8889	-48.8
ENSP00000230418.4	816	52	517	63.3578	-69.7
ENSP00000230419.4	1070	83	747	69.8131	-87.7
ENSP00000230431.7	174	27	150	86.2069	-51.2
ENSP00000230449.4	924	85	648	70.1299	-98
ENSP00000230461.6	361	27	223	61.7729	-43
ENSP00000230480.6	163	16	109	66.8712	-33.6
ENSP00000230510.3	856	20	213	24.8832	-42.2
ENSP00000230529.5	354	3	27	7.62712	-11.5
ENSP00000230538.7	1823	197	1349	73.9989	-179.5
ENSP00000230565.3	477	12	124	25.9958	-22.3
ENSP00000230568.3	162	3	32	19.7531	-14.1
ENSP00000230582.3	514	1	32	6.22568	-2.2
ENSP00000230588.4	746	4	50	6.70241	-9.9
ENSP00000230640.5	1042	86	711	68.2342	-89.8
ENSP00000230658.7	349	9	71	20.3438	-10.6
ENSP00000230671.2	636	6	83	13.0503	-15
ENSP00000230685.6	232	27	162	69.8276	-28.5
ENSP00000230771.3	506	47	359	70.9486	-61.4
ENSP00000230792.2	462	39	334	72.2944	-52.4
ENSP00000230859.7	792	6	78	9.84848	-28.9
ENSP00000230882.4	638	1	11	1.72414	-1.4
ENSP00000230895.7	102	13	77	75.4902	-33.7
ENSP00000230901.5	951	43	409	43.0074	-49.9
ENSP00000230990.6	208	2	25	12.0192	-12
ENSP00000231004.4	417	20	211	50.5995	-83.4
ENSP00000231009.2	264	3	20	7.57576	-10.8
ENSP00000231021.4	789	23	262	33.2066	-20.5
ENSP00000231061.4	303	41	228	75.2475	-88.9
ENSP00000231130.2	796	17	176	22.1106	-42.9
ENSP00000231134.5	795	20	235	29.5597	-25.5
ENSP00000231136.1	794	12	115	14.4836	-25.5
ENSP00000231137.3	793	21	221	27.8689	-32.9
ENSP00000231173.3	787	12	139	17.662	-30.9
ENSP00000231188.5	877	4	46	5.24515	-2.2
ENSP00000231198.7	298	14	161	54.0268	-23.1
ENSP00000231228.2	328	1	7	2.13415	-1.3
ENSP00000231238.4	292	42	246	84.2466	-65.9
ENSP00000231338.7	246	8	57	23.1707	-13.3
ENSP00000231357.2	519	4	63	12.1387	-1.4
ENSP00000231368.5	1025	69	609	59.4146	-68.2
ENSP00000231420.6	514	2	16	3.11284	-4.1
ENSP00000231461.4	359	7	68	18.9415	-9.5
ENSP00000231484.3	1184	9	129	10.8953	-22.3
ENSP00000231487.9	163	48	153	93.865	-83.7
ENSP00000231498.3	1391	125	941	67.6492	-101.6
ENSP00000231509.3	778	40	445	57.1979	-52.9
ENSP00000231512.3	265	11	69	26.0377	-16.3
ENSP00000231524.9	574	5	57	9.93031	-18.7
ENSP00000231526.4	411	25	233	56.691	-36.3
ENSP00000231572.3	660	98	503	76.2121	-129.2
ENSP00000231656.7	265	1	6	2.26415	-3.9
ENSP00000231668.9	271	16	143	52.7675	-32.4
ENSP00000231683.2	359	2	17	4.73538	-12.7
ENSP00000231706.4	771	15	192	24.9027	-45.2
ENSP00000231721.2	782	4	71	9.07928	-9.6
ENSP00000231749.3	440	14	193	43.8636	-22.3
ENSP00000231751.4	710	219	643	90.5634	-191.9
ENSP00000231790.3	756	64	521	68.9153	-73.9
ENSP00000231803.1	694	31	339	48.8473	-36.2
ENSP00000231887.3	723	46	454	62.7939	-82.5
ENSP00000231948.4	442	34	332	75.1131	-47
ENSP00000232003.4	525	50	317	60.381	-74.9
ENSP00000232014.4	706	17	175	24.7875	-21.8
ENSP00000232125.5	144	16	71	49.3056	-44.5
ENSP00000232219.2	197	38	182	92.3858	-78.3
ENSP00000232375.3	469	27	207	44.1365	-41.9
ENSP00000232424.3	280	6	61	21.7857	-15.8
ENSP00000232458.5	883	21	240	27.1801	-36.4
ENSP00000232461.3	350	14	106	30.2857	-32.6
ENSP00000232496.4	110	5	80	72.7273	-15
ENSP00000232501.3	380	20	240	63.1579	-32.7
ENSP00000232508.5	222	1	12	5.40541	-8.8
ENSP00000232519.5	128	4	51	39.8438	-15
ENSP00000232564.3	340	134	318	93.5294	-158.4
ENSP00000232603.5	984	8	72	7.31707	-13.1
ENSP00000232607.2	480	61	394	82.0833	-86.7
ENSP00000232744.8	478	4	58	12.1339	-5.6
ENSP00000232766.5	574	7	69	12.0209	-6.3
ENSP00000232854.4	338	2	20	5.91716	-7.7
ENSP00000232888.6	475	39	334	70.3158	-60.6
ENSP00000232905.3	113	13	90	79.646	-53.3
ENSP00000232974.6	747	32	332	44.4444	-41.7
ENSP00000232975.3	161	2	17	10.559	-2.1
ENSP00000232978.8	1462	56	518	35.4309	-49.5
ENSP00000233025.7	169	1	12	7.10059	-15
ENSP00000233027.5	841	42	371	44.1141	-63.5
ENSP00000233047.4	161	5	36	22.3602	-5.4
ENSP00000233055.4	410	43	308	75.122	-58.8
ENSP00000233057.4	551	51	311	56.4428	-58.9
ENSP00000233072.5	1500	97	858	57.2	-73.4
ENSP00000233078.4	407	33	220	54.0541	-56.8
ENSP00000233084.3	740	152	645	87.1622	-148.9
ENSP00000233092.6	127	8	73	57.4803	-21.3
ENSP00000233099.5	2071	138	1284	61.999	-88.4
ENSP00000233114.8	334	118	307	91.9162	-149.4
ENSP00000233121.2	281	55	263	93.5943	-68.6
ENSP00000233143.4	44	13	38	86.3636	-35.2
ENSP00000233146.2	934	71	579	61.9914	-103.4
ENSP00000233154.4	380	38	276	72.6316	-57.1
ENSP00000233156.3	304	16	188	61.8421	-31.5
ENSP00000233190.5	727	119	651	89.5461	-138.1
ENSP00000233202.6	550	3	33	6	-15
ENSP00000233242.1	4563	518	3476	76.178	-333
ENSP00000233330.6	513	40	419	81.6764	-71.6
ENSP00000233331.7	356	8	94	26.4045	-14.7
ENSP00000233336.5	377	24	237	62.8647	-45.3
ENSP00000233379.4	314	25	227	72.293	-70.3
ENSP00000233468.4	125	9	94	75.2	-32.4
ENSP00000233505.8	114	3	26	22.807	-4.7
ENSP00000233535.4	388	19	165	42.5258	-47
ENSP00000233545.2	176	12	107	60.7955	-23.3
ENSP00000233552.6	523	42	384	73.4226	-72.7
ENSP00000233557.3	535	40	376	70.2804	-68.8
ENSP00000233573.6	614	22	230	37.4593	-35
ENSP00000233575.2	470	39	335	71.2766	-57.5
ENSP00000233596.2	184	9	87	47.2826	-16.3
ENSP00000233607.2	2303	120	1164	50.5428	-50.7
ENSP00000233612.4	198	38	185	93.4343	-55
ENSP00000233615.2	269	2	14	5.20446	-4.3
ENSP00000233623.6	519	6	44	8.47784	-10.6
ENSP00000233627.9	213	35	185	86.8545	-56.6
ENSP00000233630.6	259	6	72	27.7992	-11
ENSP00000233668.5	481	27	346	71.9335	-68.8
ENSP00000233710.3	430	13	127	29.5349	-14.2
ENSP00000233712.1	152	1	11	7.23684	-7.6
ENSP00000233714.4	399	58	300	75.188	-84.9
ENSP00000233735.1	166	3	34	20.4819	-15
ENSP00000233741.5	375	4	55	14.6667	-3
ENSP00000233809.4	325	42	276	84.9231	-94.6
ENSP00000233813.4	272	32	189	69.4853	-63.7
ENSP00000233838.3	758	19	179	23.6148	-24
ENSP00000233840.3	380	2	25	6.57895	-1.7
ENSP00000233892.4	193	21	165	85.4922	-38.3
ENSP00000233893.5	102	32	95	93.1373	-67.3
ENSP00000233944.3	489	4	50	10.2249	-9.7
ENSP00000233948.3	365	2	14	3.83562	-1.3
ENSP00000233954.1	556	5	56	10.0719	-9.2
ENSP00000233957.1	541	1	7	1.2939	-1.2
ENSP00000233969.2	812	5	48	5.91133	-14.4
ENSP00000233997.1	251	44	170	67.7291	-83
ENSP00000234038.6	360	55	274	76.1111	-93.6
ENSP00000234040.5	1323	27	396	29.932	-36.4
ENSP00000234071.4	461	20	194	42.0824	-23.6
ENSP00000234091.4	134	1	10	7.46269	-5.2
ENSP00000234111.4	461	4	65	14.0998	-1.2
ENSP00000234115.6	221	8	63	28.5068	-17.8
ENSP00000234142.5	1949	14	129	6.61878	-15
ENSP00000234160.4	452	31	210	46.4602	-74.2
ENSP00000234170.5	1054	59	549	52.0873	-87
ENSP00000234179.2	890	33	307	34.4944	-36.2
ENSP00000234195.3	573	16	150	26.178	-25.8
ENSP00000234198.4	328	3	30	9.14634	-9.8
ENSP00000234256.3	532	38	242	45.4887	-77.1
ENSP00000234296.2	577	29	272	47.1404	-28.5
ENSP00000234301.2	114	9	91	79.8246	-29.6
ENSP00000234310.3	170	44	141	82.9412	-68.7
ENSP00000234313.7	350	41	226	64.5714	-80.1
ENSP00000234347.3	256	20	127	49.6094	-66.8
ENSP00000234389.3	1043	2	25	2.39693	-2.1
ENSP00000234392.2	290	11	106	36.5517	-22.7
ENSP00000234396.4	513	63	282	54.9708	-70.9
ENSP00000234420.5	1360	102	928	68.2353	-102.6
ENSP00000234453.4	300	16	159	53	-43.2
ENSP00000234454.5	261	30	188	72.0307	-59.3
ENSP00000234488.9	869	45	430	49.4822	-50.7
ENSP00000234549.7	312	16	106	33.9744	-28.2
ENSP00000234590.4	434	255	428	98.6175	-361.5
ENSP00000234626.6	574	3	51	8.88502	-13.3
ENSP00000234677.2	514	104	426	82.8794	-169.7
ENSP00000234701.3	914	4	72	7.87746	-1.9
ENSP00000234739.3	1426	47	569	39.9018	-41.8
ENSP00000234816.2	491	9	95	19.3483	-21.8
ENSP00000234827.1	208	4	35	16.8269	-5.1
ENSP00000234831.5	323	15	184	56.9659	-31.5
ENSP00000234981.4	181	53	166	91.7127	-75.9
ENSP00000235090.5	342	37	303	88.5965	-67.5
ENSP00000235150.4	731	6	68	9.30233	-10.3
ENSP00000235180.4	979	68	680	69.4586	-53.5
ENSP00000235307.6	121	8	83	68.595	-44.4
ENSP00000235310.2	211	11	108	51.1848	-25.1
ENSP00000235329.5	757	71	553	73.0515	-82.5
ENSP00000235332.4	388	8	96	24.7423	-20.9
ENSP00000235345.5	355	4	33	9.29577	-15
ENSP00000235347.4	474	6	35	7.38397	-18
ENSP00000235349.5	478	3	22	4.60251	-3.4
ENSP00000235372.6	1718	60	642	37.369	-76.6
ENSP00000235382.5	211	2	36	17.0616	-9
ENSP00000235453.4	396	8	93	23.4848	-14.3
ENSP00000235521.4	360	13	169	46.9444	-30.9
ENSP00000235532.5	379	37	290	76.5172	-59.2
ENSP00000235628.1	368	22	241	65.4891	-30.4
ENSP00000235790.4	1275	34	371	29.098	-23.1
ENSP00000235835.3	359	57	272	75.766	-69.4
ENSP00000235878.5	142	5	49	34.507	-10.4
ENSP00000235932.4	203	20	161	79.3103	-48.4
ENSP00000235958.4	182	9	64	35.1648	-31.1
ENSP00000236017.5	150	1	13	8.66667	-15
ENSP00000236040.4	804	61	481	59.8259	-54.9
ENSP00000236051.2	306	19	142	46.4052	-44.3
ENSP00000236137.5	497	4	28	5.6338	-9.4
ENSP00000236147.5	372	16	126	33.871	-59.2
ENSP00000236192.7	141	8	75	53.1915	-23.3
ENSP00000236255.4	607	3	24	3.95387	-2.9
ENSP00000236273.4	243	11	108	44.4444	-34.9
ENSP00000236342.7	333	6	74	22.2222	-18.4
ENSP00000236412.7	127	6	31	24.4094	-23.3
ENSP00000236671.2	412	138	335	81.3107	-140.9
ENSP00000236693.7	268	5	67	25	-15
ENSP00000236698.5	1221	83	656	53.7265	-64.4
ENSP00000236826.3	467	20	212	45.3961	-30.8
ENSP00000236850.3	267	147	251	94.0075	-178.8
ENSP00000236877.5	921	66	471	51.1401	-70.4
ENSP00000236914.3	495	1	7	1.41414	-1.2
ENSP00000236918.8	298	4	41	13.7584	-9.2
ENSP00000236925.4	1489	140	1093	73.405	-105.1
ENSP00000236937.9	291	12	109	37.457	-37.1
ENSP00000236938.7	359	9	122	33.9833	-15
ENSP00000236957.5	225	66	208	92.4444	-79.6
ENSP00000236959.9	592	125	545	92.0608	-131.6
ENSP00000236980.6	710	24	252	35.493	-23.3
ENSP00000236995.3	327	6	87	26.6055	-33.9
ENSP00000237014.4	147	77	124	84.3537	-118.4
ENSP00000237019.7	343	1	8	2.33236	-4.2
ENSP00000237163.6	2476	61	667	26.9386	-46.7
ENSP00000237172.7	1213	25	252	20.7749	-28.3
ENSP00000237186.6	36	1	9	25	-1.6
ENSP00000237247.6	859	70	716	83.3527	-165.1
ENSP00000237264.3	186	8	78	41.9355	-16.1
ENSP00000237275.6	222	2	23	10.3604	-6.3
ENSP00000237281.3	745	42	446	59.8658	-54.2
ENSP00000237283.8	191	7	88	46.0733	-13.9
ENSP00000237289.4	790	41	411	52.0253	-31.9
ENSP00000237305.7	431	3	59	13.6891	-15
ENSP00000237316.3	179	1	24	13.4078	-1.1
ENSP00000237353.10	1007	22	235	23.3366	-11
ENSP00000237380.6	178	12	130	73.0337	-20.9
ENSP00000237455.4	685	2	29	4.23358	-8.8
ENSP00000237500.5	172	58	152	88.3721	-102.8
ENSP00000237527.3	108	1	12	11.1111	-2.1
ENSP00000237530.6	631	75	482	76.3867	-84.3
ENSP00000237536.4	1661	150	1191	71.7038	-111.1
ENSP00000237596.2	968	36	372	38.4298	-52
ENSP00000237612.3	655	21	233	35.5725	-29.7
ENSP00000237623.7	300	47	186	62	-89.9
ENSP00000237642.6	358	36	305	85.1955	-55.3
ENSP00000237653.7	368	1	9	2.44565	-1.2
ENSP00000237654.4	377	3	33	8.75332	-10.8
ENSP00000237696.5	294	1	11	3.7415	-2.9
ENSP00000237822.3	325	26	208	64	-40.3
ENSP00000237853.4	640	7	65	10.1562	-12.8
ENSP00000237858.6	106	12	92	86.7925	-48.8
ENSP00000237865.7	479	13	171	35.6994	-25.6
ENSP00000237889.4	98	10	52	53.0612	-45
ENSP00000237937.3	213	11	136	63.8498	-36.2
ENSP00000238018.4	471	75	396	84.0764	-96.7
ENSP00000238081.3	245	124	239	97.551	-140
ENSP00000238091.4	150	8	92	61.3333	-23.2
ENSP00000238112.3	684	49	498	72.807	-56.9
ENSP00000238146.3	600	29	245	40.8333	-45
ENSP00000238156.3	331	34	273	82.4773	-62.6
ENSP00000238181.7	175	19	142	81.1429	-20.7
ENSP00000238256.3	1219	105	852	69.8934	-121.3
ENSP00000238341.5	2325	79	767	32.9892	-34.2
ENSP00000238379.5	251	27	212	84.4622	-53.3
ENSP00000238483.5	730	30	358	49.0411	-22.9
ENSP00000238497.4	444	69	365	82.2072	-89.5
ENSP00000238508.3	397	23	201	50.6297	-46.5
ENSP00000238558.3	257	1	12	4.66926	-1.3
ENSP00000238561.5	523	22	260	49.7132	-41.1
ENSP00000238609.3	130	4	34	26.1538	-26.8
ENSP00000238616.5	979	79	774	79.0603	-104.3
ENSP00000238618.3	99	7	59	59.596	-20.2
ENSP00000238628.6	213	12	89	41.784	-27.7
ENSP00000238633.2	148	14	103	69.5946	-28.8
ENSP00000238647.3	796	62	554	69.598	-76.1
ENSP00000238651.5	483	49	352	72.8778	-53.5
ENSP00000238667.4	526	4	28	5.32319	-13.7
ENSP00000238671.7	67	1	6	8.95522	-3.4
ENSP00000238682.3	412	10	112	27.1845	-23.5
ENSP00000238686.8	389	8	52	13.3676	-11.2
ENSP00000238688.5	107	18	95	88.785	-29.3
ENSP00000238714.3	736	38	316	42.9348	-22.4
ENSP00000238721.4	332	27	225	67.7711	-88.9
ENSP00000238738.4	205	13	96	46.8293	-54.8
ENSP00000238788.9	689	41	376	54.5718	-43.3
ENSP00000238789.5	1458	46	474	32.5103	-24.8
ENSP00000238823.8	518	42	315	60.8108	-47.6
ENSP00000238831.3	244	6	65	26.6393	-15.6
ENSP00000238855.7	936	50	499	53.312	-66
ENSP00000238856.4	909	50	499	54.8955	-66
ENSP00000238875.4	172	22	147	85.4651	-41
ENSP00000238892.3	101	6	55	54.4554	-38.5
ENSP00000238918.8	728	41	392	53.8462	-36.2
ENSP00000238936.3	517	2	14	2.70793	-3.1
ENSP00000238961.3	1173	8	67	5.71185	-16.2
ENSP00000239007.7	228	7	45	19.7368	-11
ENSP00000239026.7	714	18	189	26.4706	-26.4
ENSP00000239027.7	838	21	220	26.253	-28.8
ENSP00000239117.3	184	7	76	41.3043	-29.9
ENSP00000239118.6	225	10	90	40	-29.9
ENSP00000239144.4	243	3	27	11.1111	-12.7
ENSP00000239151.4	269	3	20	7.43494	-11.4
ENSP00000239165.7	217	5	45	20.7373	-11.4
ENSP00000239214.8	237	12	108	45.5696	-32.4
ENSP00000239215.7	228	17	152	66.6667	-32.4
ENSP00000239223.3	367	1	9	2.45232	-8.6
ENSP00000239231.6	370	16	161	43.5135	-36.3
ENSP00000239243.5	267	2	12	4.49438	-3.9
ENSP00000239367.2	500	13	195	39	-15
ENSP00000239374.6	715	9	77	10.7692	-19.7
ENSP00000239440.4	1544	89	843	54.5984	-68.3
ENSP00000239444.2	801	15	169	21.0986	-32.8
ENSP00000239446.4	800	26	307	38.375	-38.1
ENSP00000239449.4	798	18	212	26.5664	-37.3
ENSP00000239450.2	795	11	133	16.7296	-32.3
ENSP00000239461.6	245	13	129	52.6531	-22.6
ENSP00000239462.4	1299	88	817	62.8945	-105.6
ENSP00000239587.5	592	3	27	4.56081	-1.7
ENSP00000239614.4	507	11	159	31.3609	-22.4
ENSP00000239666.4	140	10	114	81.4286	-48.5
ENSP00000239690.4	583	53	449	77.0154	-79.8
ENSP00000239830.4	488	7	91	18.6475	-13.4
ENSP00000239859.7	214	4	36	16.8224	-4.2
ENSP00000239860.6	141	4	35	24.8227	-4.2
ENSP00000239878.4	85	9	64	75.2941	-57.7
ENSP00000239882.3	619	20	263	42.4879	-27.1
ENSP00000239885.6	430	28	231	53.7209	-25.2
ENSP00000239891.3	324	22	186	57.4074	-26.7
ENSP00000239906.5	392	5	60	15.3061	-14.5
ENSP00000239926.4	498	4	34	6.82731	-11.8
ENSP00000239938.4	543	4	40	7.36648	-8.2
ENSP00000239940.7	140	34	129	92.1429	-43.5
ENSP00000239944.2	66	2	12	18.1818	-9.1
ENSP00000240050.4	385	4	45	11.6883	-4.7
ENSP00000240055.3	207	8	90	43.4783	-22.1
ENSP00000240079.6	194	12	108	55.6701	-27.2
ENSP00000240093.3	666	15	167	25.0751	-28.3
ENSP00000240095.6	481	13	125	25.9875	-27.2
ENSP00000240123.7	671	68	515	76.7511	-72.4
ENSP00000240132.2	514	1	9	1.75097	-1
ENSP00000240139.5	512	46	288	56.25	-58.3
ENSP00000240159.4	116	4	64	55.1724	-22.5
ENSP00000240185.4	414	56	297	71.7391	-89.6
ENSP00000240189.2	474	3	34	7.173	-1.6
ENSP00000240285.5	341	19	206	60.4106	-55.6
ENSP00000240304.1	432	40	242	56.0185	-51.2
ENSP00000240306.3	240	3	33	13.75	-9.6
ENSP00000240316.4	576	26	302	52.4306	-49.8
ENSP00000240327.2	374	7	79	21.123	-24.8
ENSP00000240328.3	712	18	184	25.8427	-31.2
ENSP00000240333.8	322	1	6	1.86335	-4.5
ENSP00000240335.1	545	4	53	9.72477	-1.9
ENSP00000240361.8	1497	7	96	6.41283	-16.1
ENSP00000240364.2	453	5	64	14.128	-5
ENSP00000240423.4	741	43	471	63.5628	-59.3
ENSP00000240487.5	1387	4	34	2.45133	-3.5
ENSP00000240488.3	205	7	66	32.1951	-15
ENSP00000240499.7	474	4	40	8.43882	-13.5
ENSP00000240587.4	1081	19	205	18.9639	-17.5
ENSP00000240615.2	309	1	7	2.26537	-1.2
ENSP00000240617.5	553	32	279	50.4521	-45.8
ENSP00000240618.6	216	2	27	12.5	-8.9
ENSP00000240651.9	500	17	206	41.2	-28.1
ENSP00000240652.3	89	1	9	10.1124	-1.4
ENSP00000240662.2	424	5	48	11.3208	-8.8
ENSP00000240691.2	312	1	11	3.52564	-1.5
ENSP00000240719.2	627	5	57	9.09091	-8.9
ENSP00000240727.5	510	51	389	76.2745	-58.6
ENSP00000240731.4	577	9	128	22.1837	-14.9
ENSP00000240851.4	400	54	200	50	-97.1
ENSP00000240874.3	1663	100	949	57.0655	-89.2
ENSP00000240922.2	169	17	122	72.1893	-55.4
ENSP00000241001.8	422	8	86	20.3791	-21.9
ENSP00000241014.2	711	46	429	60.3376	-41
ENSP00000241041.3	346	8	81	23.4104	-26.2
ENSP00000241052.4	527	154	464	88.0455	-180.4
ENSP00000241069.5	614	18	241	39.2508	-31
ENSP00000241071.6	580	3	36	6.2069	-2.4
ENSP00000241124.6	261	9	87	33.3333	-23.7
ENSP00000241125.3	435	3	31	7.12644	-11.3
ENSP00000241256.2	366	1	10	2.73224	-1.4
ENSP00000241261.2	281	4	30	10.6762	-9.2
ENSP00000241274.3	977	23	329	33.6745	-33.5
ENSP00000241305.3	756	5	53	7.01058	-10.8
ENSP00000241312.4	3487	83	1007	28.8787	-46.2
ENSP00000241337.4	218	68	208	95.4128	-71.5
ENSP00000241391.6	376	17	190	50.5319	-30.5
ENSP00000241393.3	352	5	55	15.625	-10.1
ENSP00000241416.7	513	7	82	15.9844	-16.9
ENSP00000241436.4	870	25	237	27.2414	-26.9
ENSP00000241453.7	993	7	74	7.45217	-19.7
ENSP00000241463.5	242	4	29	11.9835	-11.3
ENSP00000241502.3	318	31	236	74.2138	-37.5
ENSP00000241527.6	381	10	87	22.8346	-18
ENSP00000241600.5	296	22	200	67.5676	-44.6
ENSP00000241704.7	1224	183	1015	82.9248	-154.5
ENSP00000241802.5	255	3	36	14.1176	-15
ENSP00000241891.5	478	2	13	2.71967	-3.5
ENSP00000242057.4	848	26	295	34.7877	-38.9
ENSP00000242059.5	414	95	350	84.5411	-123.5
ENSP00000242066.5	459	6	53	11.5468	-14
ENSP00000242067.6	887	55	490	55.2424	-49.5
ENSP00000242108.4	569	46	389	68.3656	-38.3
ENSP00000242140.6	483	37	318	65.8385	-57.8
ENSP00000242152.2	97	9	64	65.9794	-41.4
ENSP00000242159.3	230	5	43	18.6957	-11.4
ENSP00000242208.4	426	4	25	5.86854	-1.8
ENSP00000242209.4	570	40	309	54.2105	-72.5
ENSP00000242248.5	494	5	56	11.336	-11.7
ENSP00000242249.4	148	3	27	18.2432	-14.8
ENSP00000242257.8	246	11	113	45.935	-14.3
ENSP00000242275.6	297	12	123	41.4141	-31.4
ENSP00000242284.6	218	31	165	75.6881	-51.4
ENSP00000242285.6	248	29	152	61.2903	-35.7
ENSP00000242315.3	400	45	296	74	-60.6
ENSP00000242317.4	699	4	51	7.29614	-2.3
ENSP00000242323.8	386	15	169	43.7824	-25.2
ENSP00000242338.4	372	16	219	58.871	-40.6
ENSP00000242351.5	902	110	777	86.1419	-125.5
ENSP00000242375.3	326	5	41	12.5767	-9.8
ENSP00000242465.3	158	5	53	33.5443	-32.9
ENSP00000242480.3	476	5	79	16.5966	-12.1
ENSP00000242505.6	582	2	19	3.2646	-10.1
ENSP00000242576.3	313	18	175	55.9105	-42.7
ENSP00000242577.6	89	25	64	71.9101	-64.4
ENSP00000242591.5	676	64	473	69.9704	-64.6
ENSP00000242592.4	412	36	334	81.068	-83.2
ENSP00000242607.8	273	11	98	35.8974	-30.5
ENSP00000242719.3	154	5	71	46.1039	-15
ENSP00000242728.4	482	18	195	40.4564	-16.8
ENSP00000242729.2	243	4	48	19.7531	-8
ENSP00000242737.5	181	14	116	64.0884	-29.2
ENSP00000242770.5	220	17	125	56.8182	-39
ENSP00000242776.3	427	70	326	76.3466	-67.9
ENSP00000242783.7	942	84	619	65.7113	-63.3
ENSP00000242784.3	176	22	154	87.5	-45.6
ENSP00000242786.4	835	38	402	48.1437	-75.9
ENSP00000242804.4	627	1	6	0.956938	-2.3
ENSP00000242810.6	600	9	103	17.1667	-12.7
ENSP00000242839.5	1465	12	125	8.53242	-16.6
ENSP00000242848.4	1668	92	715	42.8657	-80.6
ENSP00000242872.3	269	6	61	22.6766	-13.3
ENSP00000242994.3	331	1	13	3.92749	-1.5
ENSP00000243040.6	66	3	40	60.6061	-22.6
ENSP00000243045.5	153	4	36	23.5294	-15
ENSP00000243052.3	536	31	317	59.1418	-36.6
ENSP00000243056.3	330	2	27	8.18182	-1.9
ENSP00000243067.4	264	21	190	71.9697	-31.9
ENSP00000243077.3	4544	529	3412	75.088	-353.1
ENSP00000243103.3	282	1	6	2.12766	-3.9
ENSP00000243108.4	235	3	20	8.51064	-11.4
ENSP00000243112.5	177	5	81	45.7627	-24.3
ENSP00000243167.8	579	40	397	68.5665	-37.8
ENSP00000243213.1	380	6	62	16.3158	-21.8
ENSP00000243219.3	87	4	38	43.6782	-26.7
ENSP00000243222.4	680	5	71	10.4412	-12
ENSP00000243253.3	476	28	209	43.9076	-40.9
ENSP00000243286.3	200	46	176	88	-53
ENSP00000243298.2	201	20	168	83.5821	-75.6
ENSP00000243326.4	2472	154	1504	60.8414	-107.1
ENSP00000243344.7	1316	89	824	62.614	-111.5
ENSP00000243346.5	307	35	255	83.0619	-51.1
ENSP00000243347.3	277	14	136	49.0975	-23.5
ENSP00000243349.7	493	6	59	11.9675	-18.3
ENSP00000243389.3	476	1	7	1.47059	-5
ENSP00000243440.1	127	2	22	17.3228	-12.2
ENSP00000243457.2	427	6	65	15.2225	-15
ENSP00000243498.5	439	21	213	48.5194	-43
ENSP00000243501.5	189	5	35	18.5185	-19
ENSP00000243562.10	957	28	320	33.4378	-45.3
ENSP00000243563.2	282	21	146	51.773	-76.3
ENSP00000243578.2	175	4	62	35.4286	-15
ENSP00000243583.5	503	37	301	59.841	-62.9
ENSP00000243611.5	252	11	125	49.6032	-55
ENSP00000243639.4	127	4	42	33.0709	-9.3
ENSP00000243643.3	555	2	15	2.7027	-9.3
ENSP00000243644.3	532	9	99	18.609	-20.7
ENSP00000243662.5	211	5	34	16.1137	-12.8
ENSP00000243706.4	603	32	299	49.5854	-36.1
ENSP00000243776.6	775	39	365	47.0968	-28.5
ENSP00000243786.2	366	6	46	12.5683	-9.2
ENSP00000243806.2	272	1	11	4.04412	-1.6
ENSP00000243810.7	555	19	166	29.9099	-26.2
ENSP00000243878.4	346	4	46	13.2948	-15
ENSP00000243893.6	50	2	23	46	-15
ENSP00000243896.2	365	3	22	6.0274	-6.6
ENSP00000243903.4	607	23	256	42.1746	-46.3
ENSP00000243913.4	308	1	21	6.81818	-1.2
ENSP00000243914.3	663	11	96	14.4796	-14.1
ENSP00000243918.5	156	1	9	5.76923	-8.5
ENSP00000243924.3	117	4	20	17.094	-9.9
ENSP00000243938.4	231	2	18	7.79221	-2.3
ENSP00000243964.4	1116	81	596	53.405	-85.7
ENSP00000243967.4	592	2	18	3.04054	-1.5
ENSP00000243983.5	499	19	191	38.2766	-40.9
ENSP00000243997.3	51	3	22	43.1373	-10.2
ENSP00000244007.3	1291	137	972	75.2905	-134.4
ENSP00000244020.3	344	41	188	54.6512	-79.1
ENSP00000244040.3	194	28	166	85.567	-43.6
ENSP00000244043.3	500	21	222	44.4	-29.9
ENSP00000244050.2	264	1	6	2.27273	-4.8
ENSP00000244051.1	460	42	339	73.6957	-73.3
ENSP00000244061.2	228	30	209	91.6667	-50.9
ENSP00000244137.5	493	62	385	78.0933	-72.5
ENSP00000244204.5	344	56	321	93.314	-85.1
ENSP00000244217.5	176	16	147	83.5227	-27.1
ENSP00000244221.8	123	6	86	69.9187	-18
ENSP00000244227.3	155	8	57	36.7742	-46.8
ENSP00000244230.2	681	34	304	44.6402	-50.8
ENSP00000244241.4	197	2	58	29.4416	-2.3
ENSP00000244289.3	1076	59	593	55.1115	-64.7
ENSP00000244291.6	430	3	39	9.06977	-15
ENSP00000244293.7	402	2	18	4.47761	-3.5
ENSP00000244295.8	326	2	23	7.05521	-3.5
ENSP00000244296.2	426	1	9	2.11268	-2
ENSP00000244303.6	600	12	111	18.5	-22.3
ENSP00000244314.5	463	3	32	6.91145	-14.7
ENSP00000244333.2	346	3	24	6.93642	-3.5
ENSP00000244336.5	349	8	81	23.2092	-27.5
ENSP00000244360.6	420	4	43	10.2381	-12.1
ENSP00000244364.6	5171	547	3989	77.1418	-349.4
ENSP00000244426.6	447	15	153	34.2282	-22.6
ENSP00000244458.2	444	93	377	84.9099	-112
ENSP00000244496.5	259	20	179	69.112	-25.6
ENSP00000244513.6	526	6	70	13.308	-16
ENSP00000244519.2	584	41	363	62.1575	-68.9
ENSP00000244520.5	159	3	39	24.5283	-15
ENSP00000244527.4	467	3	42	8.99358	-21.1
ENSP00000244533.3	1464	21	260	17.7596	-36.3
ENSP00000244534.6	221	29	83	37.5566	-79.8
ENSP00000244537.6	103	41	69	66.9903	-83.1
ENSP00000244546.4	738	28	332	44.9864	-38.7
ENSP00000244571.4	985	76	722	73.2995	-74.7
ENSP00000244573.4	215	16	70	32.5581	-51
ENSP00000244576.4	358	1	6	1.67598	-1
ENSP00000244623.1	313	1	11	3.51438	-1.2
ENSP00000244645.3	441	1	6	1.36054	-1.2
ENSP00000244669.2	224	1	6	2.67857	-1.3
ENSP00000244670.8	248	6	68	27.4194	-23.4
ENSP00000244709.3	234	8	69	29.4872	-16.7
ENSP00000244711.3	185	5	52	28.1081	-23.8
ENSP00000244728.5	957	6	88	9.1954	-11.5
ENSP00000244741.6	164	12	116	70.7317	-30.5
ENSP00000244745.1	474	11	138	29.1139	-34.6
ENSP00000244751.2	593	50	410	69.14	-98.2
ENSP00000244763.4	286	14	112	39.1608	-38.8
ENSP00000244766.2	142	6	58	40.8451	-32.8
ENSP00000244769.3	815	39	376	46.135	-39.3
ENSP00000244776.7	341	47	225	65.9824	-49
ENSP00000244777.2	114	8	74	64.9123	-18.4
ENSP00000244815.5	784	70	557	71.0459	-99
ENSP00000244869.2	169	1	9	5.32544	-1.1
ENSP00000244891.3	309	7	55	17.7994	-9
ENSP00000245046.2	261	14	130	49.8084	-48.3
ENSP00000245105.3	1336	23	259	19.3862	-34.1
ENSP00000245121.4	466	8	63	13.5193	-18.8
ENSP00000245157.5	721	39	363	50.3467	-63.9
ENSP00000245185.5	61	36	61	100	-109
ENSP00000245206.5	430	122	395	91.8605	-133.4
ENSP00000245222.3	654	28	335	51.2232	-44.2
ENSP00000245255.3	861	4	50	5.8072	-9.4
ENSP00000245304.3	183	29	158	86.3388	-54.3
ENSP00000245312.3	348	1	6	1.72414	-1.4
ENSP00000245382.5	521	1	11	2.11132	-2.8
ENSP00000245407.3	557	5	51	9.15619	-12.3
ENSP00000245414.4	325	1	13	4	-15
ENSP00000245418.2	470	38	237	50.4255	-46.6
ENSP00000245441.5	2133	98	884	41.444	-48.1
ENSP00000245448.6	127	6	62	48.8189	-19.1
ENSP00000245457.5	358	4	37	10.3352	-9.3
ENSP00000245458.7	56	5	31	55.3571	-20.8
ENSP00000245479.2	509	28	193	37.9175	-32
ENSP00000245503.5	1941	35	332	17.1046	-36.3
ENSP00000245539.6	242	24	168	69.4215	-57.2
ENSP00000245543.1	198	3	35	17.6768	-6.6
ENSP00000245544.4	656	41	406	61.8902	-63
ENSP00000245551.5	256	19	191	74.6094	-31.2
ENSP00000245552.2	201	25	179	89.0547	-45
ENSP00000245564.3	570	35	324	56.8421	-37.6
ENSP00000245615.1	472	17	158	33.4746	-40.4
ENSP00000245618.4	596	4	56	9.39597	-12
ENSP00000245620.9	632	6	65	10.2848	-17.4
ENSP00000245621.4	464	5	69	14.8707	-15
ENSP00000245663.3	589	3	26	4.41426	-15
ENSP00000245680.2	523	4	39	7.45698	-7.4
ENSP00000245787.4	225	5	28	12.4444	-10.4
ENSP00000245796.6	1056	16	217	20.5492	-17.5
ENSP00000245810.1	156	1	15	9.61538	-1.5
ENSP00000245812.2	221	6	75	33.9367	-15
ENSP00000245816.3	277	16	151	54.5126	-37
ENSP00000245817.2	254	3	39	15.3543	-2.2
ENSP00000245838.8	1593	104	869	54.5512	-94.4
ENSP00000245865.5	234	12	141	60.2564	-22.8
ENSP00000245903.2	193	8	81	41.9689	-12.7
ENSP00000245907.4	1663	567	1526	91.7619	-434.6
ENSP00000245908.5	576	3	37	6.42361	-1.9
ENSP00000245919.3	338	2	24	7.10059	-7.3
ENSP00000245923.3	545	10	142	26.055	-17.7
ENSP00000245925.3	649	55	449	69.1834	-85.4
ENSP00000245932.5	380	48	263	69.2105	-64.8
ENSP00000245934.7	1274	108	935	73.3909	-69.1
ENSP00000245957.5	1237	8	110	8.89248	-19.2
ENSP00000245960.5	580	3	42	7.24138	-3.3
ENSP00000246006.4	652	30	325	49.8466	-60.5
ENSP00000246015.4	263	33	220	83.6502	-79.9
ENSP00000246024.2	349	29	247	70.7736	-81.8
ENSP00000246041.2	200	19	149	74.5	-28
ENSP00000246043.4	1410	342	1262	89.5035	-199.7
ENSP00000246062.4	570	5	62	10.8772	-12.1
ENSP00000246069.6	165	55	153	92.7273	-84.7
ENSP00000246070.2	280	18	157	56.0714	-27.5
ENSP00000246071.6	225	16	112	49.7778	-48.1
ENSP00000246081.3	128	2	23	17.9688	-9.9
ENSP00000246090.5	90	1	7	7.77778	-1.6
ENSP00000246100.3	295	2	21	7.11864	-2.3
ENSP00000246104.5	307	2	24	7.81759	-1.9
ENSP00000246108.3	65	3	25	38.4615	-6.7
ENSP00000246112.3	572	3	31	5.41958	-2.2
ENSP00000246115.3	384	2	22	5.72917	-1.4
ENSP00000246117.3	563	42	357	63.4103	-54.2
ENSP00000246139.5	193	2	34	17.6166	-15
ENSP00000246149.6	687	40	410	59.6798	-75.1
ENSP00000246151.4	211	38	191	90.5213	-56.1
ENSP00000246163.2	96	7	41	42.7083	-26.6
ENSP00000246166.2	437	20	171	39.1304	-47
ENSP00000246174.2	558	15	148	26.5233	-17.2
ENSP00000246186.6	645	3	29	4.49612	-13.5
ENSP00000246190.6	396	6	65	16.4141	-15
ENSP00000246194.3	306	46	282	92.1569	-66.2
ENSP00000246229.4	496	3	34	6.85484	-5.8
ENSP00000246282.4	342	2	13	3.80117	-1.7
ENSP00000246314.6	626	59	448	71.5655	-65.1
ENSP00000246337.4	367	47	304	82.8338	-70.7
ENSP00000246489.7	637	94	529	83.0455	-117.7
ENSP00000246505.5	453	33	320	70.6402	-44.6
ENSP00000246529.3	628	21	270	42.9936	-34.2
ENSP00000246532.1	355	4	36	10.1408	-15.5
ENSP00000246533.2	268	86	235	87.6866	-117
ENSP00000246535.1	358	17	177	49.4413	-34
ENSP00000246548.3	640	97	499	77.9688	-104.5
ENSP00000246549.2	330	4	39	11.8182	-13.1
ENSP00000246551.3	93	1	8	8.60215	-1.4
ENSP00000246635.3	458	34	273	59.607	-53.4
ENSP00000246639.2	425	3	42	9.88235	-17.9
ENSP00000246646.3	456	5	48	10.5263	-10.6
ENSP00000246657.2	378	1	6	1.5873	-3.8
ENSP00000246662.4	623	51	409	65.6501	-86.2
ENSP00000246672.3	614	6	93	15.1466	-10
ENSP00000246747.4	184	19	124	67.3913	-37.3
ENSP00000246784.4	250	2	23	9.2	-1.4
ENSP00000246785.2	334	2	19	5.68862	-1.3
ENSP00000246792.2	218	23	184	84.4037	-42
ENSP00000246801.2	592	6	40	6.75676	-9.1
ENSP00000246802.4	478	16	143	29.9163	-15
ENSP00000246841.3	674	11	120	17.8042	-15.7
ENSP00000246868.2	250	42	196	78.4	-59
ENSP00000246891.4	185	1	9	4.86486	-1.4
ENSP00000246912.3	298	11	125	41.9463	-15.9
ENSP00000246914.4	1243	21	247	19.8713	-24.6
ENSP00000246949.5	282	1	10	3.5461	-1.5
ENSP00000246957.5	704	112	586	83.2386	-113.4
ENSP00000247001.3	645	50	482	74.7287	-90.2
ENSP00000247003.3	483	21	233	48.2402	-28.8
ENSP00000247005.5	372	2	18	4.83871	-1.2
ENSP00000247020.3	211	12	123	58.2938	-47.3
ENSP00000247026.5	558	31	238	42.6523	-39.4
ENSP00000247087.4	1603	58	765	47.723	-121
ENSP00000247138.5	396	2	42	10.6061	-15
ENSP00000247140.4	170	15	141	82.9412	-36.9
ENSP00000247153.3	469	26	254	54.1578	-53.9
ENSP00000247161.3	428	8	55	12.8505	-9.6
ENSP00000247178.5	492	20	223	45.3252	-43.1
ENSP00000247191.2	846	25	283	33.4515	-38.7
ENSP00000247194.4	354	32	254	71.7514	-55.2
ENSP00000247207.6	639	219	561	87.7934	-221.3
ENSP00000247219.5	375	9	86	22.9333	-15.2
ENSP00000247225.6	441	17	128	29.0249	-25.2
ENSP00000247226.8	1219	52	591	48.4824	-50.4
ENSP00000247243.5	204	1	9	4.41176	-1.2
ENSP00000247270.3	259	4	36	13.8996	-16.5
ENSP00000247271.4	440	23	183	41.5909	-59.9
ENSP00000247291.3	150	22	115	76.6667	-42
ENSP00000247306.4	210	4	59	28.0952	-15
ENSP00000247461.4	592	150	525	88.6824	-179.1
ENSP00000247470.9	195	15	161	82.5641	-58.1
ENSP00000247655.3	63	13	53	84.127	-35.4
ENSP00000247665.10	125	36	117	93.6	-103.7
ENSP00000247668.2	501	41	311	62.0758	-48.2
ENSP00000247706.2	439	1	17	3.87244	-15
ENSP00000247781.4	757	63	443	58.5205	-84.7
ENSP00000247815.5	1087	4	39	3.58786	-2
ENSP00000247829.3	237	4	47	19.8312	-20
ENSP00000247833.7	460	26	265	57.6087	-45.4
ENSP00000247843.2	227	13	111	48.8987	-38.7
ENSP00000247866.4	105	5	26	24.7619	-23.2
ENSP00000247881.3	299	2	22	7.35786	-11.5
ENSP00000247930.4	831	8	72	8.66426	-17.2
ENSP00000247933.4	653	42	377	57.7335	-59.8
ENSP00000247956.5	595	10	77	12.9412	-13.4
ENSP00000247970.5	163	29	132	80.9816	-56.3
ENSP00000247977.3	326	5	70	21.4724	-22.8
ENSP00000247986.2	1029	14	121	11.759	-19.8
ENSP00000248041.6	524	36	353	67.3664	-45.2
ENSP00000248054.4	1130	70	613	54.2478	-54.3
ENSP00000248058.1	309	1	10	3.23625	-2.6
ENSP00000248070.5	864	99	726	84.0278	-102.7
ENSP00000248071.5	355	1	6	1.69014	-3.4
ENSP00000248073.2	320	2	13	4.0625	-2.9
ENSP00000248076.2	385	1	6	1.55844	-1.6
ENSP00000248098.3	190	27	161	84.7368	-39
ENSP00000248104.7	229	6	52	22.7074	-13.5
ENSP00000248114.6	205	16	129	62.9268	-29.1
ENSP00000248121.2	229	16	104	45.4148	-38.6
ENSP00000248139.3	281	17	194	69.0391	-22.7
ENSP00000248142.6	920	44	441	47.9348	-37.2
ENSP00000248150.4	67	9	49	73.1343	-16.3
ENSP00000248211.6	573	5	49	8.55148	-9.6
ENSP00000248228.5	376	6	56	14.8936	-8.4
ENSP00000248244.4	712	14	180	25.2809	-18.9
ENSP00000248248.3	547	33	357	65.2651	-52
ENSP00000248306.3	603	3	47	7.79436	-15
ENSP00000248342.3	218	20	172	78.8991	-45.5
ENSP00000248378.4	110	4	37	33.6364	-31.1
ENSP00000248420.5	758	31	291	38.3905	-47.2
ENSP00000248437.4	448	465	445	99.3304	-634.2
ENSP00000248444.5	827	7	68	8.22249	-10.2
ENSP00000248450.4	434	27	266	61.2903	-38.3
ENSP00000248451.3	142	7	74	52.1127	-15
ENSP00000248484.4	417	5	63	15.1079	-15
ENSP00000248550.7	785	2	15	1.91083	-3.1
ENSP00000248553.6	205	120	201	98.0488	-148.4
ENSP00000248564.4	73	11	53	72.6027	-21
ENSP00000248572.5	74	3	20	27.027	-7.2
ENSP00000248594.6	780	76	641	82.1795	-92.3
ENSP00000248598.5	439	35	238	54.2141	-40.6
ENSP00000248600.1	313	1	12	3.83387	-2.3
ENSP00000248633.4	1283	70	594	46.2977	-58.4
ENSP00000248643.3	399	11	106	26.5664	-15.3
ENSP00000248668.4	771	31	408	52.9183	-35.2
ENSP00000248706.3	248	1	9	3.62903	-1.5
ENSP00000248846.5	1819	61	609	33.4799	-63.6
ENSP00000248879.2	220	8	45	20.4545	-15
ENSP00000248899.6	339	40	271	79.941	-63.2
ENSP00000248901.6	394	25	224	56.8528	-32
ENSP00000248923.4	569	16	167	29.3497	-24.6
ENSP00000248924.6	419	24	253	60.3819	-33.7
ENSP00000248929.8	749	10	98	13.0841	-12.3
ENSP00000248933.6	1024	32	374	36.5234	-48
ENSP00000248958.4	221	20	184	83.2579	-67.4
ENSP00000248975.5	246	105	223	90.6504	-130.9
ENSP00000248983.5	378	7	71	18.7831	-11.5
ENSP00000249005.2	353	7	77	21.813	-10.6
ENSP00000249007.4	317	1	18	5.67823	-1.3
ENSP00000249014.4	391	36	267	68.2864	-75.7
ENSP00000249016.4	422	2	30	7.109	-8.6
ENSP00000249041.2	368	1	14	3.80435	-1.2
ENSP00000249042.3	297	46	258	86.8687	-75.3
ENSP00000249044.2	433	3	28	6.46651	-2.9
ENSP00000249064.4	279	8	86	30.8244	-37.1
ENSP00000249066.6	337	51	239	70.9199	-58
ENSP00000249071.6	192	43	174	90.625	-60.1
ENSP00000249075.3	202	2	22	10.8911	-5.3
ENSP00000249079.2	217	1	8	3.68664	-1.3
ENSP00000249116.2	199	3	29	14.5729	-23.5
ENSP00000249209.4	149	5	52	34.8993	-28.9
ENSP00000249269.4	489	49	350	71.5746	-80.1
ENSP00000249270.7	568	42	346	60.9155	-84.4
ENSP00000249289.4	119	14	105	88.2353	-29.8
ENSP00000249299.2	96	16	94	97.9167	-29
ENSP00000249330.2	615	96	527	85.6911	-181.6
ENSP00000249344.2	834	25	241	28.8969	-28.6
ENSP00000249356.3	223	9	95	42.6009	-32
ENSP00000249363.3	653	13	123	18.8361	-30
ENSP00000249364.4	315	53	254	80.6349	-97.3
ENSP00000249373.3	787	5	81	10.2922	-9.3
ENSP00000249375.4	498	22	247	49.5984	-34.2
ENSP00000249377.4	313	13	119	38.0192	-17.1
ENSP00000249396.7	389	110	359	92.2879	-133.1
ENSP00000249440.2	432	4	53	12.2685	-10.6
ENSP00000249442.6	263	40	223	84.7909	-59
ENSP00000249499.6	352	7	69	19.6023	-22.5
ENSP00000249501.4	340	4	32	9.41176	-3.9
ENSP00000249504.5	338	5	78	23.0769	-3.9
ENSP00000249601.4	698	28	284	40.6877	-23.9
ENSP00000249636.6	651	17	174	26.7281	-35.4
ENSP00000249647.3	211	28	173	81.9905	-65.9
ENSP00000249700.4	351	53	284	80.9117	-68.2
ENSP00000249736.7	453	34	287	63.3554	-57.1
ENSP00000249749.5	685	4	51	7.44526	-9.8
ENSP00000249750.4	518	31	283	54.6332	-34.3
ENSP00000249776.8	316	10	112	35.443	-18
ENSP00000249786.4	59	6	34	57.6271	-14.9
[truncated: 90,413 more rows]

## Sheet: HNSCC
accession_id	length	n_unique_peptide	n_AA_span,	%coverage	log10_pvalue
ENSP00000000233.5	180	84	161	89.4444	-124.1
ENSP00000000412.3	277	29	190	68.5921	-61.7
ENSP00000000442.6	423	23	236	55.792	-36.2
ENSP00000001008.4	459	117	419	91.2854	-98.6
ENSP00000001146.2	512	1	11	2.14844	-1.2
ENSP00000002125.4	441	46	363	82.3129	-47.1
ENSP00000002165.5	467	37	306	65.5246	-46.1
ENSP00000002501.6	158	1	14	8.86076	-1.1
ENSP00000002596.5	307	15	140	45.6026	-19.2
ENSP00000002829.3	785	24	240	30.5732	-22.5
ENSP00000003084.6	1480	18	189	12.7703	-17.1
ENSP00000003100.8	509	63	426	83.6935	-49.4
ENSP00000003302.4	1077	69	634	58.8672	-65.2
ENSP00000003912.3	324	2	17	5.24691	-10.5
ENSP00000004103.3	235	1	8	3.40426	-3.8
ENSP00000004531.10	698	9	130	18.6246	-15.5
ENSP00000004982.3	160	50	155	96.875	-91
ENSP00000005082.9	606	9	100	16.5017	-9.7
ENSP00000005178.5	411	18	169	41.1192	-30.7
ENSP00000005180.4	94	1	6	6.38298	-4.7
ENSP00000005226.7	899	9	116	12.9032	-10.4
ENSP00000005257.2	206	30	141	68.4466	-73.1
ENSP00000005259.4	241	17	115	47.7178	-38.7
ENSP00000005260.8	511	71	466	91.1937	-76.6
ENSP00000005284.4	315	1	10	3.1746	-1
ENSP00000005286.4	1024	66	592	57.8125	-36.1
ENSP00000005340.4	736	50	423	57.4728	-69.5
ENSP00000005374.6	114	14	87	76.3158	-47.5
ENSP00000005386.3	665	83	517	77.7444	-83.9
ENSP00000005558.4	451	12	136	30.1552	-29.3
ENSP00000005587.2	359	33	263	73.2591	-47.5
ENSP00000005756.5	317	4	43	13.5647	-2.2
ENSP00000005995.3	314	1	16	5.09554	-14.2
ENSP00000006015.3	313	3	30	9.58466	-11
ENSP00000006053.6	397	6	67	16.8766	-16.9
ENSP00000006251.7	379	15	167	44.0633	-15
ENSP00000006275.3	173	11	93	53.7572	-15
ENSP00000006526.6	334	13	134	40.1198	-21.7
ENSP00000006658.6	802	56	538	67.0823	-47.1
ENSP00000006724.3	265	10	114	43.0189	-35
ENSP00000006750.4	229	1	11	4.80349	-6.6
ENSP00000006777.6	364	10	89	24.4505	-26.2
ENSP00000007264.2	312	5	56	17.9487	-9.6
ENSP00000007390.2	312	22	186	59.6154	-31.4
ENSP00000007414.3	842	31	323	38.361	-27.7
ENSP00000007510.5	748	11	100	13.369	-18
ENSP00000007516.2	156	27	137	87.8205	-72.1
ENSP00000007699.5	364	33	256	70.3297	-80.5
ENSP00000007708.3	343	27	270	78.7172	-43.7
ENSP00000007722.7	1066	83	636	59.6623	-82.8
ENSP00000007735.3	404	42	285	70.5446	-73.3
ENSP00000007969.8	343	2	23	6.70554	-1.4
ENSP00000008180.9	168	4	44	26.1905	-15
ENSP00000008391.4	452	8	71	15.708	-16.1
ENSP00000008440.9	207	2	10	4.83092	-1.5
ENSP00000008527.5	586	11	117	19.9659	-17.6
ENSP00000008686.5	264	2	14	5.30303	-1.4
ENSP00000008938.3	196	16	147	75	-51.7
ENSP00000009041.7	234	4	30	12.8205	-15
ENSP00000009105.1	476	2	18	3.78151	-1.6
ENSP00000009180.4	228	30	130	57.0175	-83.6
ENSP00000009530.7	296	51	246	83.1081	-52.3
ENSP00000009589.3	119	16	62	52.1008	-57.5
ENSP00000010132.5	520	7	71	13.6538	-8.8
ENSP00000010299.6	341	15	125	36.6569	-23.2
ENSP00000010404.2	155	9	90	58.0645	-22.7
ENSP00000011292.3	419	3	39	9.30788	-13.2
ENSP00000011473.2	259	18	141	54.4402	-34.2
ENSP00000011619.3	729	69	487	66.8038	-61.7
ENSP00000011653.4	458	17	179	39.083	-45.8
ENSP00000011684.7	790	29	277	35.0633	-20.3
ENSP00000011691.4	77	2	28	36.3636	-10.5
ENSP00000011700.6	3210	156	1462	45.5452	-79
ENSP00000011898.5	239	6	59	24.6862	-15.8
ENSP00000011989.8	520	32	263	50.5769	-39.3
ENSP00000012049.4	382	21	184	48.1675	-44.9
ENSP00000012134.2	2446	39	400	16.3532	-35.2
ENSP00000012443.4	499	57	340	68.1363	-97.6
ENSP00000013034.3	177	59	164	92.6554	-96.6
ENSP00000013070.6	425	44	321	75.5294	-67.4
ENSP00000013125.4	846	69	595	70.331	-103.2
ENSP00000013222.5	263	5	50	19.0114	-15
ENSP00000013807.4	323	15	161	49.8452	-32.7
ENSP00000013894.2	44	2	40	90.9091	-8.9
ENSP00000014112.5	531	194	426	80.226	-208.4
ENSP00000014914.6	357	8	102	28.5714	-37
ENSP00000014930.4	189	33	162	85.7143	-56.5
ENSP00000014935.3	302	14	158	52.3179	-34.1
ENSP00000015877.6	701	25	329	46.933	-37.4
ENSP00000016171.6	410	14	166	40.4878	-38.8
ENSP00000016946.3	1765	181	1154	65.3824	-110.7
ENSP00000017003.2	865	16	184	21.2717	-19.4
ENSP00000019019.2	327	10	109	33.3333	-38.4
ENSP00000019317.4	655	57	371	56.6412	-50.6
ENSP00000020673.5	1024	11	112	10.9375	-24.6
ENSP00000020926.3	426	1	19	4.46009	-2.5
ENSP00000020945.1	268	6	47	17.5373	-15.3
ENSP00000022615.4	283	66	250	88.3392	-73
ENSP00000023064.3	487	2	27	5.54415	-1.3
ENSP00000023897.6	456	1	7	1.53509	-1.6
ENSP00000023939.5	336	34	219	65.1786	-73.1
ENSP00000024061.3	798	6	106	13.2832	-17.4
ENSP00000025008.5	1594	114	969	60.7905	-62.2
ENSP00000025301.2	1901	74	772	40.6102	-52.1
ENSP00000025399.6	363	68	332	91.4601	-122.1
ENSP00000026218.5	760	10	140	18.4211	-42.6
ENSP00000027335.3	832	6	86	10.3365	-12.4
ENSP00000028008.5	71	4	35	49.2958	-17.6
ENSP00000029410.5	327	15	145	44.3425	-20.7
ENSP00000033079.3	915	9	115	12.5683	-5.1
ENSP00000034275.7	499	54	404	80.9619	-89.4
ENSP00000035307.2	772	36	327	42.3575	-29.5
ENSP00000037243.2	117	18	90	76.9231	-31.1
ENSP00000037502.5	504	57	412	81.746	-80.2
ENSP00000037869.3	138	23	124	89.8551	-61.4
ENSP00000038176.3	917	48	558	60.8506	-47.4
ENSP00000039007.4	354	6	95	26.8362	-8.6
ENSP00000039989.4	1141	37	330	28.922	-30
ENSP00000040584.4	242	5	64	26.4463	-9.9
ENSP00000040663.5	369	46	332	89.9729	-77.8
ENSP00000040738.5	3051	243	1765	57.8499	-129.3
ENSP00000040877.1	1621	123	1052	64.8982	-66.5
ENSP00000042381.4	1219	75	687	56.3577	-69.2
ENSP00000042931.1	509	6	84	16.5029	-3.3
ENSP00000043402.7	473	7	82	17.3362	-4.2
ENSP00000044462.7	261	82	214	81.9923	-97.4
ENSP00000045083.2	946	5	44	4.65116	-9.3
ENSP00000045347.7	458	2	9	1.96507	-1.8
ENSP00000046087.2	351	1	8	2.2792	-1.9
ENSP00000046640.4	367	1	6	1.63488	-3.8
ENSP00000046794.5	533	57	338	63.4146	-58.6
ENSP00000052569.6	454	56	359	79.0749	-74.9
ENSP00000052754.5	359	165	341	94.9861	-191.5
ENSP00000053468.3	201	25	175	87.0647	-45.8
ENSP00000053867.2	593	86	467	78.7521	-80.1
ENSP00000054216.5	245	3	23	9.38776	-5.9
ENSP00000054650.4	239	2	14	5.85774	-5.3
ENSP00000054666.6	100	15	65	65	-43.7
ENSP00000054668.5	139	4	57	41.0072	-13.3
ENSP00000054950.4	331	54	268	80.9668	-83
ENSP00000055077.3	354	55	323	91.2429	-59.5
ENSP00000055163.7	2236	149	1199	53.6225	-79.7
ENSP00000055335.6	799	4	51	6.38298	-15
ENSP00000055682.5	1516	7	129	8.50923	-9.1
ENSP00000056217.5	1597	150	1041	65.1847	-81.6
ENSP00000057513.3	325	9	78	24	-11.9
ENSP00000060969.6	207	17	128	61.8357	-31.1
ENSP00000061240.2	1013	26	280	27.6407	-26.6
ENSP00000064724.4	207	1	8	3.86473	-4.4
ENSP00000064778.4	244	5	66	27.0492	-15
ENSP00000064780.2	430	3	43	10	-19.3
ENSP00000066544.3	824	72	609	73.9078	-71.9
ENSP00000070846.6	881	101	636	72.1907	-101.1
ENSP00000072516.3	570	46	337	59.1228	-47.9
ENSP00000072644.1	306	5	50	16.3399	-15
ENSP00000072869.4	626	8	74	11.8211	-11.1
ENSP00000074304.5	977	79	616	63.0502	-78.9
ENSP00000075120.7	496	15	115	23.1855	-35.9
ENSP00000075322.6	863	33	339	39.2816	-57
ENSP00000075430.7	867	82	611	70.4729	-56
ENSP00000075503.3	422	2	22	5.21327	-1.7
ENSP00000078429.3	359	53	296	82.4513	-67.2
ENSP00000078445.1	461	8	67	14.5336	-10.1
ENSP00000078527.4	493	3	14	2.83976	-2.3
ENSP00000080059.7	991	59	574	57.9213	-61.9
ENSP00000081029.3	323	41	256	79.257	-67.7
ENSP00000083182.3	585	18	200	34.188	-20.2
ENSP00000084795.5	190	46	105	55.2632	-51.5
ENSP00000084798.3	328	5	36	10.9756	-17.7
ENSP00000085068.2	221	26	169	76.4706	-69
ENSP00000085079.6	550	52	374	68	-50.2
ENSP00000085219.4	847	12	161	19.0083	-19.5
ENSP00000086933.2	205	6	58	28.2927	-10.3
ENSP00000155093.3	801	7	91	11.3608	-20.5
ENSP00000155674.5	393	50	323	82.1883	-75.1
ENSP00000155840.2	676	8	111	16.4201	-15
ENSP00000155858.5	1165	8	94	8.06867	-8.8
ENSP00000156084.4	571	12	147	25.7443	-36.6
ENSP00000156109.5	476	54	423	88.8655	-65
ENSP00000156471.5	1485	146	1022	68.8215	-134.6
ENSP00000156476.2	99	2	21	21.2121	-15
ENSP00000156499.3	251	41	234	93.2271	-53.2
ENSP00000156626.6	600	17	173	28.8333	-44.8
ENSP00000156825.2	259	26	207	79.9228	-33
ENSP00000157600.3	365	74	333	91.2329	-110.2
ENSP00000157812.1	418	125	385	92.1053	-178.6
ENSP00000158009.4	324	1	9	2.77778	-1.5
ENSP00000158166.5	520	20	182	35	-34.7
ENSP00000158526.9	260	21	187	71.9231	-29.4
ENSP00000158762.3	740	54	436	58.9189	-76.7
ENSP00000158771.4	239	8	80	33.4728	-15
ENSP00000159060.2	568	3	31	5.45775	-18.9
ENSP00000159087.4	1232	17	184	14.9351	-15.2
ENSP00000159111.3	1096	38	436	39.781	-32.8
ENSP00000159647.5	643	14	84	13.0638	-13.5
ENSP00000160262.3	547	29	257	46.9835	-38.3
ENSP00000160298.3	1249	102	900	72.0576	-76
ENSP00000160373.3	1663	39	377	22.6699	-31.4
ENSP00000160382.5	426	28	228	53.5211	-44
ENSP00000160713.4	153	2	27	17.6471	-1.9
ENSP00000160740.3	1606	74	759	47.2603	-47.3
ENSP00000160827.5	665	55	483	72.6316	-57
ENSP00000161006.3	317	17	144	45.4259	-27.6
ENSP00000161559.6	526	15	137	26.0456	-40.2
ENSP00000161863.4	1430	163	1085	75.8741	-94.5
ENSP00000162044.7	479	5	65	13.5699	-23
ENSP00000162330.5	870	104	678	77.931	-87.3
ENSP00000162391.3	574	18	182	31.7073	-30.2
ENSP00000162749.2	455	7	78	17.1429	-10.4
ENSP00000163416.2	731	96	625	85.4993	-79.7
ENSP00000163678.6	205	2	21	10.2439	-2.3
ENSP00000164024.4	3312	43	431	13.0133	-20.1
ENSP00000164133.2	497	25	233	46.8813	-42.4
ENSP00000164139.3	842	254	780	92.6366	-274.3
ENSP00000164227.5	454	31	328	72.2467	-43.8
ENSP00000164247.1	367	42	302	82.2888	-74.2
ENSP00000164305.5	554	6	91	16.426	-13.2
ENSP00000164640.4	769	7	72	9.36281	-9.7
ENSP00000165698.5	201	6	63	31.3433	-4.5
ENSP00000166139.3	263	4	47	17.8707	-15
ENSP00000166244.3	1005	16	192	19.1045	-26
ENSP00000166345.3	432	53	312	72.2222	-56.8
ENSP00000166534.4	535	77	446	83.3645	-108.9
ENSP00000167106.4	365	15	107	29.3151	-24.3
ENSP00000167218.5	221	10	82	37.1041	-18.3
ENSP00000167462.5	1015	93	740	72.9064	-82.4
ENSP00000167586.6	472	509	410	86.8644	-661.1
ENSP00000167588.3	424	77	356	83.9623	-85.2
ENSP00000167825.5	611	41	346	56.6285	-55.6
ENSP00000168148.3	211	7	81	38.3886	-17
ENSP00000168216.6	261	98	248	95.0192	-180.1
ENSP00000168869.8	84	1	13	15.4762	-1.2
ENSP00000168977.1	230	1	9	3.91304	-1.5
ENSP00000169293.6	380	23	199	52.3684	-40.7
ENSP00000169298.3	406	23	217	53.4483	-52.9
ENSP00000169551.6	248	15	120	48.3871	-34.3
ENSP00000170150.3	458	70	349	76.2009	-86.7
ENSP00000170168.3	1221	16	149	12.2031	-19.8
ENSP00000170447.7	416	31	269	64.6635	-47.8
ENSP00000170564.1	931	42	473	50.8056	-36
ENSP00000170630.3	810	4	39	4.81481	-7.4
ENSP00000171111.4	624	77	594	95.1923	-70.3
ENSP00000171887.4	1735	208	1566	90.2594	-176
ENSP00000172229.3	427	19	213	49.8829	-36.3
ENSP00000172853.10	6669	1239	5627	84.3755	-934.5
ENSP00000173229.2	604	22	235	38.9073	-24.3
ENSP00000173527.5	298	50	269	90.2685	-60.7
ENSP00000173898.7	1431	2	16	1.1181	-8.6
ENSP00000174618.4	582	13	124	21.3058	-26.6
ENSP00000174653.3	418	39	330	78.9474	-50.4
ENSP00000175091.4	233	4	39	16.7382	-10.7
ENSP00000175238.5	754	4	34	4.50928	-8.8
ENSP00000175506.4	561	79	460	81.9964	-98.8
ENSP00000175756.5	460	22	226	49.1304	-30.3
ENSP00000176183.5	419	4	55	13.1265	-9.6
ENSP00000176643.6	485	80	333	68.6598	-74.3
ENSP00000176763.5	968	136	679	70.1446	-105.2
ENSP00000177648.9	1244	19	218	17.5241	-24.3
ENSP00000177694.1	535	6	92	17.1963	-9.6
ENSP00000177742.3	225	32	184	81.7778	-47.9
ENSP00000178638.3	354	31	223	62.9944	-38.6
ENSP00000178640.5	448	22	254	56.6964	-27.3
ENSP00000179259.4	270	34	213	78.8889	-68.4
ENSP00000180166.5	211	2	22	10.4265	-1.4
ENSP00000180173.4	660	9	128	19.3939	-16.1
ENSP00000181383.4	423	43	298	70.4492	-84.6
ENSP00000181796.2	306	19	124	40.5229	-35.8
ENSP00000181839.4	1512	112	845	55.8862	-62.2
ENSP00000182377.4	515	5	41	7.96117	-3.7
ENSP00000182527.3	370	7	65	17.5676	-15
ENSP00000183605.5	261	3	26	9.96169	-10.2
ENSP00000183936.4	729	56	457	62.6886	-102.3
ENSP00000184183.4	212	4	44	20.7547	-9.2
ENSP00000184266.2	129	15	93	72.093	-33.9
ENSP00000184956.5	1181	59	710	60.1185	-62.4
ENSP00000185150.4	483	74	429	88.8199	-80.1
ENSP00000185206.6	410	31	268	65.3659	-36.3
ENSP00000185942.6	709	46	386	54.4429	-49.9
ENSP00000186436.5	1883	59	641	34.0414	-37.3
ENSP00000187397.4	812	10	81	9.97537	-20.7
ENSP00000187608.9	292	2	36	12.3288	-9
ENSP00000187762.1	299	7	60	20.0669	-15
ENSP00000187879.6	451	7	57	12.6386	-4.9
ENSP00000187910.3	424	2	22	5.18868	-11
ENSP00000188312.2	396	30	266	67.1717	-30.7
ENSP00000188376.5	361	61	282	78.1163	-110.6
ENSP00000188403.7	482	3	33	6.84647	-8.6
ENSP00000188790.4	760	85	584	76.8421	-84.6
ENSP00000189444.6	899	85	604	67.1858	-68.7
ENSP00000189978.6	783	10	157	20.0511	-11.1
ENSP00000190165.2	472	1	6	1.27119	-1
ENSP00000190611.4	934	43	430	46.0385	-42
ENSP00000190983.4	250	15	139	55.6	-36.6
ENSP00000191018.5	480	68	286	59.5833	-92.5
ENSP00000192314.6	398	14	110	27.6382	-24.6
ENSP00000192788.5	1440	63	574	39.8611	-34.4
ENSP00000193322.3	334	14	115	34.4311	-29.8
ENSP00000193391.6	1241	7	89	7.17164	-9
ENSP00000193403.6	892	439	868	97.3094	-397.3
ENSP00000194118.4	515	5	54	10.4854	-2.8
ENSP00000194130.2	595	1	6	1.0084	-1.1
ENSP00000194152.1	795	13	175	22.0126	-50.7
ENSP00000194155.4	798	12	111	13.9098	-28.9
ENSP00000194214.5	144	11	103	71.5278	-33.3
ENSP00000194530.3	418	2	25	5.98086	-4.1
ENSP00000194672.7	147	3	36	24.4898	-9
ENSP00000194900.4	849	58	463	54.5347	-41.7
ENSP00000195173.5	1057	33	322	30.4636	-28.5
ENSP00000195649.6	902	17	126	13.969	-28.9
ENSP00000195654.3	2465	49	521	21.1359	-28.3
ENSP00000196061.4	727	137	635	87.3453	-99
ENSP00000196169.3	651	57	492	75.576	-43.9
ENSP00000196371.5	520	78	404	77.6923	-82.3
ENSP00000196482.3	553	9	103	18.6257	-15
ENSP00000196489.2	594	5	61	10.2694	-18.8
ENSP00000196551.3	204	89	178	87.2549	-135.6
ENSP00000197268.8	622	4	40	6.43087	-8.8
ENSP00000198536.2	303	5	49	16.1716	-14.3
ENSP00000198767.7	651	34	286	43.9324	-32.6
ENSP00000198801.5	334	5	51	15.2695	-9.8
ENSP00000198939.6	927	72	487	52.5351	-74.7
ENSP00000199320.4	313	40	240	76.6773	-50.3
ENSP00000199389.6	630	15	155	24.6032	-15
ENSP00000199447.4	588	5	77	13.0952	-3.7
ENSP00000199448.4	224	17	157	70.0893	-29.7
ENSP00000199706.7	256	33	203	79.2969	-50
ENSP00000199708.2	142	11	120	84.507	-25.9
ENSP00000199764.6	344	12	133	38.6628	-29.4
ENSP00000199814.4	420	44	279	66.4286	-80.6
ENSP00000199936.4	387	10	152	39.2765	-15.8
ENSP00000199940.6	559	35	325	58.1395	-52.2
ENSP00000200135.3	779	92	590	75.7381	-146
ENSP00000200181.3	1822	305	1594	87.4863	-205.8
ENSP00000200453.4	674	12	184	27.2997	-13.7
ENSP00000200457.4	476	66	438	92.0168	-127.9
ENSP00000200557.6	769	4	48	6.24187	-2.2
ENSP00000200639.4	410	32	233	56.8293	-52.4
ENSP00000200652.3	551	5	44	7.98548	-4.3
ENSP00000200676.3	493	11	150	30.426	-22
ENSP00000200691.5	68	2	23	33.8235	-13
ENSP00000201015.4	175	1	8	4.57143	-5.3
ENSP00000201031.2	450	30	201	44.6667	-37.3
ENSP00000201586.2	365	65	344	94.2466	-89.7
ENSP00000201647.5	723	100	647	89.4882	-71.3
ENSP00000201943.5	458	14	130	28.3843	-24.1
ENSP00000201961.3	249	1	10	4.01606	-2
ENSP00000201963.3	845	12	111	13.1361	-18.2
ENSP00000201979.2	298	8	69	23.1544	-14.7
ENSP00000202017.4	133	10	80	60.1504	-15.7
ENSP00000202028.5	779	102	620	79.5892	-103.6
ENSP00000202556.9	1090	63	456	41.8349	-60
ENSP00000202625.2	706	5	49	6.94051	-10.9
ENSP00000202677.6	1873	109	968	51.6818	-62.8
ENSP00000202773.9	288	73	192	66.6667	-118.9
ENSP00000202816.1	851	56	478	56.1692	-58.6
ENSP00000202831.3	584	2	31	5.30822	-14.8
ENSP00000202834.7	120	3	37	30.8333	-15
ENSP00000202917.5	400	36	249	62.25	-49.9
ENSP00000202967.4	314	5	79	25.1592	-3.4
ENSP00000203001.2	497	60	404	81.2877	-60.6
ENSP00000203407.5	480	129	375	78.125	-128.5
ENSP00000203556.3	970	87	633	65.2577	-60.9
ENSP00000203629.2	525	8	90	17.1429	-34.4
ENSP00000203630.5	248	33	169	68.1452	-54.5
ENSP00000203664.5	234	8	80	34.188	-23.2
ENSP00000203786.8	946	98	653	69.0275	-81.7
ENSP00000204005.10	1587	110	963	60.6805	-87.2
ENSP00000204517.6	338	29	232	68.6391	-37.2
ENSP00000204549.4	485	13	157	32.3711	-18.7
ENSP00000204566.2	308	30	247	80.1948	-39.9
ENSP00000204604.1	955	21	198	20.733	-17.3
ENSP00000204679.4	305	12	150	49.1803	-44.6
ENSP00000204726.3	1498	233	1267	84.5794	-170.4
ENSP00000204801.7	360	32	275	76.3889	-37.2
ENSP00000204961.4	346	20	192	55.4913	-56.6
ENSP00000205061.5	1203	150	878	72.9842	-184.5
ENSP00000205135.3	1254	33	341	27.193	-29.9
ENSP00000205143.3	618	1	14	2.26537	-1.9
ENSP00000205194.3	206	8	87	42.233	-24.3
ENSP00000205214.6	1098	11	141	12.8415	-15
ENSP00000205386.4	1761	30	333	18.9097	-22.4
ENSP00000205402.3	509	96	443	87.0334	-146.4
ENSP00000205557.7	1503	12	109	7.25216	-17.5
ENSP00000205636.3	183	2	17	9.28962	-4.8
ENSP00000205948.6	345	97	270	78.2609	-139
ENSP00000206020.3	227	18	152	66.9604	-40.7
ENSP00000206249.3	595	2	19	3.19328	-7.9
ENSP00000206262.1	210	2	21	10	-1.7
ENSP00000206380.3	257	4	34	13.2296	-21.6
ENSP00000206423.3	950	72	539	56.7368	-63.3
ENSP00000206446.4	136	35	122	89.7059	-44.5
ENSP00000206451.6	249	82	206	82.7309	-103.9
ENSP00000206474.7	363	29	228	62.8099	-25.5
ENSP00000206513.5	281	8	78	27.758	-11.2
ENSP00000206542.4	335	38	278	82.9851	-61.9
ENSP00000206595.6	706	3	38	5.38244	-10
ENSP00000206765.6	817	132	737	90.2081	-127.5
ENSP00000207062.1	158	23	113	71.519	-35.4
ENSP00000207157.3	496	4	64	12.9032	-15
ENSP00000207457.3	430	7	100	23.2558	-2.8
ENSP00000207549.3	1090	110	762	69.9083	-75.8
ENSP00000207636.5	199	45	177	88.9447	-80.5
ENSP00000207870.3	536	34	342	63.806	-43.7
ENSP00000209665.4	386	96	301	77.9793	-93.8
ENSP00000209668.2	375	64	292	77.8667	-96.7
ENSP00000209718.3	422	99	391	92.654	-129.1
ENSP00000209728.4	560	7	59	10.5357	-13.2
ENSP00000209873.4	546	53	407	74.5421	-62.9
ENSP00000209875.4	191	24	130	68.0628	-53.3
ENSP00000209884.4	609	9	110	18.0624	-15.4
ENSP00000209929.8	535	8	77	14.3925	-12.2
ENSP00000210060.6	369	37	323	87.5339	-52.9
ENSP00000210187.6	256	8	74	28.9062	-24
ENSP00000210227.4	182	27	137	75.2747	-55.1
ENSP00000210313.2	504	94	465	92.2619	-77.9
ENSP00000210444.5	359	86	306	85.2368	-119.4
ENSP00000210633.3	843	17	202	23.962	-12
ENSP00000211076.3	242	16	70	28.9256	-35.9
ENSP00000211122.3	222	25	133	59.9099	-50
ENSP00000211287.4	365	43	280	76.7123	-80
ENSP00000211372.5	152	53	126	82.8947	-69.2
ENSP00000211377.3	356	5	40	11.236	-10.8
ENSP00000211379.5	1126	99	677	60.1243	-117.2
ENSP00000211402.6	1264	253	999	79.0348	-192.3
ENSP00000211413.5	306	2	37	12.0915	-1.5
ENSP00000211936.6	751	9	81	10.7856	-16.9
ENSP00000211998.5	1134	341	1001	88.2716	-325.6
ENSP00000212015.6	747	39	424	56.7604	-43.2
ENSP00000212355.4	851	12	149	17.5088	-23.2
ENSP00000214869.1	227	18	144	63.4361	-59
ENSP00000215057.1	734	11	98	13.3515	-10.4
ENSP00000215061.3	264	2	32	12.1212	-1.8
ENSP00000215071.4	350	67	312	89.1429	-72
ENSP00000215095.5	288	5	38	13.1944	-3.7
ENSP00000215115.4	217	13	154	70.9677	-33.4
ENSP00000215368.1	213	1	11	5.16432	-1.4
ENSP00000215375.1	168	39	130	77.381	-92.4
ENSP00000215473.7	1053	10	149	14.15	-10.2
ENSP00000215530.4	170	2	26	15.2941	-10.2
ENSP00000215531.4	130	2	20	15.3846	-14.5
ENSP00000215539.3	605	42	382	63.1405	-89.1
ENSP00000215565.1	137	21	104	75.9124	-41.6
ENSP00000215567.4	308	37	130	42.2078	-51.6
ENSP00000215570.2	95	10	58	61.0526	-34.5
ENSP00000215574.2	236	11	134	56.7797	-31.9
ENSP00000215582.4	679	76	498	73.3432	-50.9
ENSP00000215587.7	204	20	148	72.549	-42.2
ENSP00000215631.3	160	1	13	8.125	-1.1
ENSP00000215637.2	382	1	8	2.09424	-1.9
ENSP00000215659.8	367	30	246	67.03	-45.8
ENSP00000215727.5	499	107	452	90.5812	-81.3
ENSP00000215730.6	258	33	211	81.7829	-93.5
ENSP00000215742.4	309	3	35	11.3269	-15.9
ENSP00000215743.3	488	29	249	51.0246	-31.3
ENSP00000215754.7	115	146	112	97.3913	-172.9
ENSP00000215770.5	134	44	104	77.6119	-69.9
ENSP00000215773.4	118	52	116	98.3051	-82.4
ENSP00000215781.2	252	1	17	6.74603	-3.9
ENSP00000215790.8	508	42	353	69.4882	-44.2
ENSP00000215793.7	793	118	562	70.8701	-119.5
ENSP00000215794.7	372	13	132	35.4839	-23.2
ENSP00000215798.6	343	2	18	5.24781	-1.7
ENSP00000215812.5	400	14	128	32	-33
ENSP00000215829.3	126	22	87	69.0476	-46.7
ENSP00000215832.7	360	114	350	97.2222	-86.7
ENSP00000215838.3	427	6	56	13.1148	-20
ENSP00000215855.2	211	3	53	25.1185	-1.5
ENSP00000215862.4	970	84	626	64.5361	-66.2
ENSP00000215882.5	311	37	255	81.9936	-40.5
ENSP00000215885.3	509	5	63	12.3772	-11.1
ENSP00000215886.4	132	2	30	22.7273	-15
ENSP00000215904.6	296	27	242	81.7568	-38.3
ENSP00000215906.5	369	6	81	21.9512	-18
ENSP00000215909.5	135	103	131	97.037	-196.3
ENSP00000215912.4	263	8	108	41.0646	-22.6
ENSP00000215917.6	339	4	30	8.84956	-3.7
ENSP00000215919.3	537	11	112	20.8566	-21.8
ENSP00000215941.4	300	30	234	78	-29.4
ENSP00000215956.5	128	18	96	75	-63.5
ENSP00000215957.6	863	102	709	82.1553	-124.2
ENSP00000215980.5	180	7	102	56.6667	-22.7
ENSP00000216014.4	214	4	36	16.8224	-10.4
ENSP00000216027.3	235	24	168	71.4894	-38.9
ENSP00000216029.3	126	2	36	28.5714	-15
ENSP00000216034.4	142	24	134	94.3662	-60.3
ENSP00000216036.4	348	4	29	8.33333	-1.9
ENSP00000216037.6	261	3	62	23.7548	-16.7
ENSP00000216038.5	505	116	397	78.6139	-176.9
ENSP00000216039.5	202	7	80	39.604	-25.4
ENSP00000216044.5	669	72	531	79.3722	-83.4
ENSP00000216061.5	966	86	704	72.8778	-76.9
ENSP00000216068.4	105	4	27	25.7143	-21.7
ENSP00000216071.4	290	2	16	5.51724	-1.6
ENSP00000216075.6	285	2	15	5.26316	-1.8
ENSP00000216080.5	682	37	334	48.9736	-43.4
ENSP00000216083.6	394	11	120	30.4569	-22.9
ENSP00000216085.7	386	17	143	37.0466	-35.3
ENSP00000216099.7	386	21	217	56.2176	-22.7
ENSP00000216101.6	203	3	15	7.38916	-15.3
ENSP00000216106.5	601	17	208	34.609	-34.8
ENSP00000216115.2	160	1	9	5.625	-1.4
ENSP00000216117.8	288	35	218	75.6944	-44.2
ENSP00000216121.7	284	62	226	79.5775	-59.7
ENSP00000216122.3	734	141	613	83.515	-132.7
ENSP00000216123.5	182	1	7	3.84615	-1.2
ENSP00000216124.5	509	48	290	56.9745	-43.8
ENSP00000216127.4	266	2	15	5.6391	-2.3
ENSP00000216129.6	644	147	592	91.9255	-152.7
ENSP00000216133.5	251	6	72	28.6853	-15
ENSP00000216139.5	421	3	19	4.51306	-2.4
ENSP00000216144.3	215	6	53	24.6512	-11.6
ENSP00000216155.7	118	2	17	14.4068	-17.2
ENSP00000216160.6	504	45	388	76.9841	-78.4
ENSP00000216177.3	429	4	42	9.79021	-13.2
ENSP00000216180.3	481	5	69	14.3451	-9.4
ENSP00000216181.6	1960	840	1725	88.0102	-828.7
ENSP00000216185.2	166	11	101	60.8434	-54.9
ENSP00000216187.6	684	12	133	19.4444	-18
ENSP00000216190.8	548	138	417	76.0949	-121.4
ENSP00000216194.8	498	101	399	80.1205	-79.1
ENSP00000216200.5	110	16	90	81.8182	-34.5
ENSP00000216211.4	287	2	31	10.8014	-3
ENSP00000216214.3	357	17	204	57.1429	-36.3
ENSP00000216218.3	369	70	276	74.7967	-95
ENSP00000216223.5	551	2	29	5.26316	-1.3
ENSP00000216225.8	108	8	50	46.2963	-30.8
ENSP00000216237.5	705	20	212	30.0709	-22.9
ENSP00000216241.9	762	31	335	43.9633	-51.2
ENSP00000216252.3	110	10	83	75.4545	-39.1
ENSP00000216254.4	780	178	612	78.4615	-192.5
ENSP00000216259.7	262	24	197	75.1908	-42.4
ENSP00000216264.8	537	6	69	12.8492	-20.8
ENSP00000216267.8	1058	60	542	51.2287	-42.8
ENSP00000216268.4	1171	5	42	3.58668	-1.8
ENSP00000216271.5	669	23	273	40.8072	-34.3
ENSP00000216274.5	518	49	419	80.888	-53.2
ENSP00000216277.8	745	106	604	81.0738	-79.6
ENSP00000216281.8	732	406	637	87.0219	-441
ENSP00000216286.4	1375	171	982	71.4182	-146.9
ENSP00000216288.7	713	85	566	79.3829	-63.2
ENSP00000216294.4	368	2	15	4.07609	-4.6
ENSP00000216297.2	1047	172	808	77.1729	-165.6
ENSP00000216327.7	149	7	74	49.6644	-13.3
ENSP00000216330.3	224	49	167	74.5536	-80.7
ENSP00000216336.2	255	113	224	87.8431	-104.9
ENSP00000216338.4	246	18	168	68.2927	-32.9
ENSP00000216341.4	247	12	118	47.7733	-19.1
ENSP00000216350.8	576	84	425	73.7847	-105.1
ENSP00000216361.5	615	17	184	29.9187	-39.2
ENSP00000216366.4	159	4	26	16.3522	-7.2
ENSP00000216367.5	527	18	187	35.4839	-38.5
ENSP00000216373.5	1332	79	635	47.6727	-45.1
ENSP00000216378.2	276	5	49	17.7536	-15.8
ENSP00000216392.7	847	231	758	89.4923	-204.5
ENSP00000216410.3	184	20	156	84.7826	-36.3
ENSP00000216416.4	144	1	29	20.1389	-15
ENSP00000216420.7	332	2	22	6.62651	-1.8
ENSP00000216442.7	247	42	182	73.6842	-50.5
ENSP00000216445.3	296	2	23	7.77027	-1.3
ENSP00000216446.4	353	33	289	81.8697	-43.8
ENSP00000216450.3	200	1	14	7	-1.1
ENSP00000216452.4	188	5	31	16.4894	-18.1
ENSP00000216455.4	255	40	168	65.8824	-61.3
ENSP00000216456.6	44	4	30	68.1818	-18.8
ENSP00000216465.5	216	19	122	56.4815	-67.4
ENSP00000216468.7	325	19	176	54.1538	-30
ENSP00000216471.4	674	3	58	8.60534	-1.3
ENSP00000216479.3	338	98	299	88.4615	-96.5
ENSP00000216484.2	562	76	471	83.8078	-71.1
ENSP00000216487.7	985	50	458	46.4975	-33.5
ENSP00000216489.3	389	4	64	16.4524	-22.9
ENSP00000216492.5	457	59	384	84.0263	-156.9
ENSP00000216500.5	339	55	282	83.1858	-67
ENSP00000216513.4	781	22	304	38.9245	-31
ENSP00000216517.6	435	21	190	43.6782	-20.8
ENSP00000216540.4	349	1	20	5.73066	-1.5
ENSP00000216554.3	431	85	353	81.9026	-77.3
ENSP00000216568.7	298	1	11	3.69128	-1.4
ENSP00000216602.6	252	21	163	64.6825	-32.1
ENSP00000216639.3	396	63	336	84.8485	-73.8
ENSP00000216658.5	808	36	373	46.1634	-41.1
ENSP00000216714.3	318	94	268	84.2767	-138.1
ENSP00000216727.4	306	49	263	85.9477	-107
ENSP00000216733.3	561	20	182	32.4421	-24.9
ENSP00000216756.6	212	14	149	70.283	-29
ENSP00000216774.6	504	111	445	88.2937	-128.5
ENSP00000216780.4	640	114	529	82.6562	-102.1
ENSP00000216797.6	317	14	159	50.1577	-23.7
ENSP00000216799.4	208	14	121	58.1731	-34.1
ENSP00000216802.5	239	97	201	84.1004	-109.1
ENSP00000216807.6	323	16	158	48.9164	-29.6
ENSP00000216832.4	717	108	468	65.272	-108.8
ENSP00000216840.6	567	80	513	90.4762	-72.7
ENSP00000216862.3	514	17	215	41.8288	-30.9
ENSP00000216877.6	793	63	531	66.9609	-57.9
ENSP00000216879.4	370	85	328	88.6486	-80.6
ENSP00000216911.2	403	24	269	66.7494	-29.9
ENSP00000216923.4	681	13	152	22.3201	-26
ENSP00000216927.4	276	10	98	35.5072	-19.7
ENSP00000216962.3	843	257	772	91.5777	-207.8
ENSP00000216968.3	238	8	84	35.2941	-28.6
ENSP00000217026.4	700	5	64	9.14286	-9.8
ENSP00000217073.3	619	55	331	53.4733	-67
ENSP00000217074.5	192	11	61	31.7708	-39.9
ENSP00000217075.3	163	3	35	21.4724	-14.3
ENSP00000217086.4	1053	3	39	3.7037	-1.8
ENSP00000217109.4	431	49	367	85.1508	-64.3
ENSP00000217121.5	229	44	202	88.2096	-65
ENSP00000217131.5	303	52	276	91.0891	-104.5
ENSP00000217133.1	451	159	386	85.5876	-130.9
ENSP00000217159.1	722	5	49	6.7867	-9.8
ENSP00000217162.5	483	7	102	21.118	-16.8
ENSP00000217173.2	541	15	185	34.1959	-27.5
ENSP00000217182.3	463	210	397	85.7451	-249.2
ENSP00000217185.3	134	7	66	49.2537	-18.3
ENSP00000217188.1	488	5	54	11.0656	-13
ENSP00000217195.8	199	20	175	87.9397	-43.5
ENSP00000217233.3	358	5	76	21.2291	-9.9
ENSP00000217244.3	391	55	280	71.6113	-57.4
ENSP00000217246.4	425	7	87	20.4706	-16.1
ENSP00000217270.3	384	1	14	3.64583	-1.7
ENSP00000217289.4	677	82	533	78.7297	-80.7
ENSP00000217305.2	254	6	21	8.26772	-2.3
ENSP00000217313.2	118	62	96	81.3559	-86.9
ENSP00000217315.5	625	59	272	43.52	-65.4
ENSP00000217320.3	215	4	35	16.2791	-15.6
ENSP00000217372.2	587	21	193	32.879	-21.6
ENSP00000217381.2	505	65	426	84.3564	-70.8
ENSP00000217386.2	125	2	19	15.2	-1.3
ENSP00000217398.3	144	3	26	18.0556	-6.1
ENSP00000217402.2	224	36	205	91.5179	-66.6
ENSP00000217407.2	481	46	272	56.5489	-74.2
ENSP00000217420.1	525	4	58	11.0476	-17.2
ENSP00000217423.3	141	15	122	86.5248	-41.7
ENSP00000217426.2	432	112	379	87.7315	-129.1
ENSP00000217446.3	435	7	79	18.1609	-40.5
ENSP00000217455.4	319	29	185	57.9937	-52.9
ENSP00000217456.2	416	99	391	93.9904	-92.1
ENSP00000217515.5	289	74	261	90.3114	-159.1
ENSP00000217652.3	171	118	153	89.4737	-164.4
ENSP00000217740.3	232	1	15	6.46552	-1.8
ENSP00000217800.6	678	26	253	37.3156	-27.4
ENSP00000217885.5	515	2	15	2.91262	-6.3
ENSP00000217893.7	264	17	144	54.5455	-37.4
ENSP00000217901.5	393	46	250	63.6132	-63.4
ENSP00000217909.7	341	4	53	15.5425	-9.3
ENSP00000217939.5	2828	303	1887	66.7256	-201.8
ENSP00000217958.3	226	43	201	88.9381	-80.9
ENSP00000217961.5	578	2	24	4.15225	-1.5
ENSP00000217971.7	195	35	171	87.6923	-59.2
ENSP00000217999.1	184	3	48	26.087	-2.1
ENSP00000218004.1	197	10	87	44.1624	-38.2
ENSP00000218006.2	1108	15	165	14.8917	-10.2
ENSP00000218008.3	357	19	112	31.3725	-39
ENSP00000218032.7	1041	30	340	32.6609	-23
ENSP00000218056.5	485	42	379	78.1443	-68.5
ENSP00000218075.4	452	1	6	1.32743	-1.1
ENSP00000218089.9	1268	149	959	75.6309	-130.1
ENSP00000218099.2	461	35	332	72.0174	-60.7
ENSP00000218104.3	745	56	471	63.2215	-34.3
ENSP00000218147.7	1711	26	300	17.5336	-17.2
ENSP00000218176.3	647	7	71	10.9737	-9.6
ENSP00000218197.5	325	4	42	12.9231	-8
ENSP00000218200.8	611	82	440	72.0131	-91.3
ENSP00000218224.4	265	24	149	56.2264	-73.6
ENSP00000218230.5	260	4	48	18.4615	-15
ENSP00000218249.5	278	5	67	24.1007	-2.4
ENSP00000218316.3	617	2	46	7.45543	-14.5
ENSP00000218340.3	350	35	273	78	-70
ENSP00000218348.3	963	79	629	65.3167	-78.6
ENSP00000218364.4	755	108	600	79.4702	-148.7
ENSP00000218388.4	207	21	143	69.0821	-68.9
ENSP00000218432.6	86	5	26	30.2326	-22.6
ENSP00000218436.6	1313	15	141	10.7388	-16.6
ENSP00000218439.4	606	67	411	67.8218	-102.4
ENSP00000218516.4	429	50	349	81.352	-57.8
ENSP00000218548.6	1045	61	469	44.8804	-75.1
ENSP00000218652.7	336	4	42	12.5	-15
ENSP00000218721.1	412	1	8	1.94175	-1.2
ENSP00000218758.4	325	27	202	62.1538	-33.3
ENSP00000218789.5	705	79	539	76.4539	-95.6
ENSP00000218867.3	291	12	144	49.4845	-32.4
ENSP00000218894.10	779	15	129	16.5597	-15
ENSP00000219022.2	510	70	407	79.8039	-82.1
ENSP00000219054.6	577	6	66	11.4385	-17.5
ENSP00000219066.1	312	22	210	67.3077	-37.4
ENSP00000219069.5	683	17	183	26.7936	-19.3
ENSP00000219070.4	660	89	594	90	-106.5
ENSP00000219091.4	554	3	52	9.38628	-15
ENSP00000219097.2	252	9	98	38.8889	-9.6
ENSP00000219139.3	422	19	237	56.1611	-33.4
ENSP00000219150.6	461	137	376	81.5618	-135.7
ENSP00000219168.4	122	5	42	34.4262	-11
ENSP00000219169.4	127	53	126	99.2126	-77.3
ENSP00000219197.5	193	1	23	11.9171	-1.2
ENSP00000219204.3	163	18	131	80.3681	-40.4
ENSP00000219207.5	182	6	63	34.6154	-12.2
ENSP00000219240.4	395	32	310	78.481	-75.4
ENSP00000219244.4	94	1	6	6.38298	-2.3
ENSP00000219251.8	455	9	92	20.2198	-13.3
ENSP00000219252.4	275	35	237	86.1818	-48.2
ENSP00000219255.3	346	4	40	11.5607	-10.6
ENSP00000219271.3	669	8	99	14.7982	-13
ENSP00000219281.3	265	7	91	34.3396	-14.4
ENSP00000219299.4	377	8	80	21.2202	-9.8
ENSP00000219301.4	395	1	9	2.27848	-1.1
ENSP00000219302.3	169	22	149	88.1657	-45.5
ENSP00000219313.4	324	56	243	75	-86.8
ENSP00000219315.5	473	10	142	30.0211	-16
ENSP00000219322.3	281	3	46	16.3701	-10.1
ENSP00000219334.5	655	9	122	18.626	-16.7
ENSP00000219343.6	515	4	33	6.40777	-11.6
ENSP00000219345.5	412	22	215	52.1845	-37.5
ENSP00000219368.3	372	5	56	15.0538	-9.3
ENSP00000219400.3	79	8	64	81.0127	-23
ENSP00000219406.7	525	12	108	20.5714	-17.8
ENSP00000219409.3	225	3	25	11.1111	-11.2
ENSP00000219431.4	298	24	193	64.7651	-38.8
ENSP00000219439.4	330	24	242	73.3333	-42.3
ENSP00000219454.5	220	2	20	9.09091	-1.7
ENSP00000219473.7	798	79	624	78.1955	-71.9
ENSP00000219476.3	1807	125	1190	65.855	-79.6
ENSP00000219478.5	480	6	79	16.4583	-9
ENSP00000219479.2	187	5	64	34.2246	-27.1
ENSP00000219481.5	292	33	254	86.9863	-48.7
ENSP00000219535.3	218	4	43	19.7248	-8.5
ENSP00000219548.4	303	56	288	95.0495	-60.7
ENSP00000219551.2	438	1	7	1.59817	-1.2
ENSP00000219596.1	781	40	378	48.3995	-34.4
ENSP00000219599.3	314	35	231	73.5669	-75.1
ENSP00000219611.2	1086	33	395	36.372	-34.7
ENSP00000219660.5	261	4	43	16.4751	-8.4
ENSP00000219689.7	1352	16	182	13.4615	-11.5
ENSP00000219700.6	316	48	232	73.4177	-73.7
ENSP00000219746.9	576	9	90	15.625	-25.8
ENSP00000219782.6	493	27	249	50.5071	-27.9
ENSP00000219789.6	213	11	84	39.4366	-26.3
ENSP00000219794.6	412	36	296	71.8447	-60.4
ENSP00000219797.3	458	30	240	52.4017	-25.5
ENSP00000219821.5	760	7	85	11.1842	-9.6
ENSP00000219837.7	458	25	241	52.6201	-30.1
ENSP00000219905.7	3065	166	1489	48.5808	-54.8
ENSP00000220003.9	450	86	383	85.1111	-84.7
ENSP00000220058.4	389	23	232	59.6401	-26.9
ENSP00000220062.4	266	8	81	30.4511	-32.3
ENSP00000220166.6	335	39	283	84.4776	-49.6
ENSP00000220244.3	1361	42	486	35.709	-36.2
ENSP00000220325.4	541	117	481	88.9094	-133.8
ENSP00000220419.8	638	18	189	29.6238	-25.1
ENSP00000220420.5	720	18	189	26.25	-25.1
ENSP00000220429.8	395	15	93	23.5443	-24.2
ENSP00000220478.3	468	23	250	53.4188	-25.8
ENSP00000220496.4	304	27	211	69.4079	-39.5
ENSP00000220507.4	236	4	50	21.1864	-12.9
ENSP00000220509.5	973	110	724	74.409	-93.1
ENSP00000220514.3	229	6	96	41.9214	-15
ENSP00000220531.4	172	9	116	67.4419	-36.4
ENSP00000220562.4	919	26	300	32.6442	-31.6
ENSP00000220584.4	417	46	330	79.1367	-58
ENSP00000220592.5	859	113	688	80.0931	-149
ENSP00000220597.3	432	27	275	63.6574	-56.2
ENSP00000220616.4	2768	171	1549	55.961	-156.5
ENSP00000220659.6	419	7	76	18.1384	-16.1
ENSP00000220669.5	268	20	156	58.209	-36.2
ENSP00000220676.1	2156	22	200	9.27644	-10
ENSP00000220751.4	540	43	331	61.2963	-44.8
ENSP00000220763.5	472	29	264	55.9322	-37.9
ENSP00000220764.2	335	73	280	83.5821	-119.2
ENSP00000220772.3	314	24	172	54.7771	-59.9
ENSP00000220809.4	562	38	373	66.3701	-45.9
ENSP00000220812.2	224	2	24	10.7143	-1.5
ENSP00000220822.7	358	32	242	67.5978	-33.5
ENSP00000220847.8	991	31	288	29.0616	-39.8
ENSP00000220849.5	445	106	390	87.6404	-122.5
ENSP00000220853.3	297	51	254	85.5219	-70.6
ENSP00000220856.6	280	2	22	7.85714	-10.3
ENSP00000220876.7	179	11	106	59.2179	-37.2
ENSP00000220888.5	1281	80	762	59.4848	-68.7
ENSP00000220913.5	131	6	67	51.145	-35.6
ENSP00000220931.6	193	23	157	81.3472	-43.6
ENSP00000220940.1	158	1	16	10.1266	-1.3
ENSP00000220959.4	2798	286	1939	69.2995	-124.7
ENSP00000220966.6	286	33	184	64.3357	-44.9
ENSP00000221086.3	549	35	300	54.6448	-57
ENSP00000221114.3	190	12	125	65.7895	-48
ENSP00000221130.5	522	99	453	86.7816	-126.5
ENSP00000221132.3	468	10	121	25.8547	-33.6
ENSP00000221138.4	309	77	278	89.9676	-106.3
ENSP00000221166.5	916	109	647	70.6332	-107.6
ENSP00000221200.4	389	30	242	62.2108	-67.2
ENSP00000221222.11	358	45	296	82.6816	-44.1
ENSP00000221232.5	753	55	380	50.4648	-45.8
ENSP00000221233.3	235	25	179	76.1702	-66.5
ENSP00000221249.5	1327	130	913	68.8018	-77.6
ENSP00000221264.3	290	19	171	58.9655	-27.5
ENSP00000221265.2	531	74	426	80.226	-70.4
ENSP00000221283.4	593	96	496	83.6425	-146.9
ENSP00000221303.5	322	32	276	85.7143	-52.9
ENSP00000221307.6	520	43	313	60.1923	-57.6
ENSP00000221315.4	652	5	50	7.66871	-2.1
ENSP00000221327.3	692	10	77	11.1272	-24.9
ENSP00000221355.6	685	4	33	4.81752	-3.4
ENSP00000221363.4	1010	122	787	77.9208	-109.5
ENSP00000221399.3	520	7	57	10.9615	-8.8
ENSP00000221403.2	334	2	20	5.98802	-1.2
ENSP00000221413.6	259	42	188	72.5869	-55.4
ENSP00000221418.3	328	86	309	94.2073	-139.5
ENSP00000221419.4	589	196	534	90.6621	-192.8
ENSP00000221431.6	518	58	419	80.888	-86.7
ENSP00000221444.1	456	2	13	2.85088	-1.1
ENSP00000221448.5	428	76	272	63.5514	-110.7
ENSP00000221452.7	579	46	389	67.1848	-58.2
ENSP00000221455.3	674	30	261	38.724	-45.6
ENSP00000221459.2	207	13	116	56.0386	-25.2
ENSP00000221462.3	691	39	365	52.822	-31.4
ENSP00000221466.4	365	31	231	63.2877	-50.9
ENSP00000221476.2	381	220	362	95.0131	-285.4
ENSP00000221480.1	241	3	27	11.2033	-13
ENSP00000221485.2	560	5	96	17.1429	-9.6
ENSP00000221486.4	299	37	219	73.2441	-58.6
ENSP00000221494.3	464	39	188	40.5172	-64.6
ENSP00000221496.2	560	13	123	21.9643	-18.8
ENSP00000221504.7	630	59	419	66.5079	-57.6
ENSP00000221515.1	108	7	83	76.8519	-48.4
ENSP00000221538.2	717	2	29	4.04463	-9
ENSP00000221543.4	648	40	394	60.8025	-55
ENSP00000221554.7	396	10	100	25.2525	-12.9
ENSP00000221561.7	264	17	142	53.7879	-47.5
ENSP00000221566.1	313	32	191	61.0224	-55.8
ENSP00000221573.5	334	2	33	9.88024	-15
ENSP00000221576.4	80	3	16	20	-8.9
ENSP00000221665.2	496	8	65	13.1048	-9.4
ENSP00000221671.2	657	13	126	19.1781	-16.9
ENSP00000221700.3	520	34	289	55.5769	-39.3
ENSP00000221730.2	360	5	81	22.5	-14.8
ENSP00000221735.7	510	4	32	6.27451	-3.7
ENSP00000221742.3	564	6	85	15.0709	-10.9
ENSP00000221770.3	96	3	36	37.5	-15
ENSP00000221784.4	55	5	31	56.3636	-22.9
ENSP00000221797.3	139	2	24	17.2662	-2
ENSP00000221801.2	321	93	304	94.704	-100.4
ENSP00000221803.4	601	16	147	24.4592	-18.4
ENSP00000221804.3	142	68	140	98.5915	-105.5
ENSP00000221855.3	244	40	201	82.377	-74
ENSP00000221856.5	496	17	200	40.3226	-38.4
ENSP00000221859.3	125	15	105	84	-41.3
ENSP00000221891.4	651	12	119	18.2796	-18.5
ENSP00000221899.4	758	46	393	51.847	-42.7
ENSP00000221922.5	531	56	300	56.4972	-86.7
ENSP00000221930.4	390	30	268	68.7179	-52.2
ENSP00000221943.8	257	15	128	49.8054	-29
ENSP00000221957.3	434	167	418	96.3134	-149.3
ENSP00000221972.3	226	8	110	48.6726	-18.4
ENSP00000221973.2	215	3	83	38.6047	-10.6
ENSP00000221975.2	71	15	46	64.7887	-38.5
ENSP00000221980.3	924	7	75	8.11688	-10.7
ENSP00000221992.5	702	31	288	41.0256	-64.1
ENSP00000221996.5	299	3	38	12.709	-1.5
ENSP00000222002.2	285	1	20	7.01754	-1
ENSP00000222005.1	378	62	295	78.0423	-72.5
ENSP00000222008.5	185	5	51	27.5676	-25.4
ENSP00000222032.4	112	2	33	29.4643	-22.8
ENSP00000222033.4	429	5	45	10.4895	-9.3
ENSP00000222115.1	578	14	159	27.5087	-11.2
ENSP00000222120.2	219	44	177	80.8219	-67.7
ENSP00000222122.4	325	9	112	34.4615	-15.8
ENSP00000222139.5	508	2	18	3.54331	-1.2
ENSP00000222145.3	963	60	599	62.2015	-55.8
ENSP00000222157.3	209	1	8	3.82775	-1.3
ENSP00000222190.5	104	5	57	54.8077	-9
ENSP00000222214.4	438	56	384	87.6712	-60.4
ENSP00000222219.2	360	23	159	44.1667	-45.3
ENSP00000222224.3	264	15	136	51.5152	-27.6
ENSP00000222247.4	176	54	134	76.1364	-69.4
ENSP00000222248.2	643	4	51	7.93157	-9.1
ENSP00000222254.6	728	72	586	80.4945	-36.5
ENSP00000222256.3	220	24	150	68.1818	-56.9
ENSP00000222271.2	757	118	637	84.148	-163.6
ENSP00000222275.2	258	3	24	9.30233	-3.8
ENSP00000222284.4	224	4	28	12.5	-12.3
ENSP00000222286.3	408	22	112	27.451	-55.6
ENSP00000222304.2	84	2	22	26.1905	-15
ENSP00000222305.2	346	22	169	48.8439	-50.5
ENSP00000222307.3	176	13	88	50	-24.1
ENSP00000222308.4	412	45	350	84.9515	-65.6
ENSP00000222329.3	548	14	181	33.0292	-25
ENSP00000222330.3	483	54	398	82.4017	-91.9
ENSP00000222339.6	986	48	472	47.8702	-40.1
ENSP00000222345.4	1781	127	1169	65.6373	-61.7
ENSP00000222374.1	388	24	226	58.2474	-45.3
ENSP00000222381.3	355	57	287	80.8451	-78.5
ENSP00000222382.5	504	4	39	7.7381	-2.3
ENSP00000222388.2	634	80	450	70.9779	-84
ENSP00000222390.5	728	20	240	32.967	-31.7
ENSP00000222399.6	1786	225	1481	82.9227	-215.6
ENSP00000222402.2	147	25	109	74.1497	-51.5
ENSP00000222462.2	365	1	10	2.73973	-1.4
ENSP00000222481.4	419	1	15	3.57995	-2.2
ENSP00000222482.4	421	27	304	72.209	-53.8
ENSP00000222511.7	387	41	287	74.1602	-36.2
ENSP00000222543.5	235	3	31	13.1915	-10.7
ENSP00000222547.3	118	6	51	43.2203	-22.9
ENSP00000222553.3	491	169	421	85.7434	-218.8
ENSP00000222567.5	338	20	171	50.5917	-39.7
ENSP00000222572.3	354	47	276	77.9661	-59.7
ENSP00000222573.3	769	39	411	53.446	-39.2
ENSP00000222574.4	514	10	118	22.9572	-13.4
ENSP00000222584.3	784	12	155	19.7704	-41
ENSP00000222597.2	490	25	211	43.0612	-37.1
ENSP00000222644.4	540	64	440	81.4815	-50.1
ENSP00000222673.5	1023	203	850	83.089	-177.2
ENSP00000222674.2	196	2	14	7.14286	-2.7
ENSP00000222690.6	114	43	74	64.9123	-91.6
ENSP00000222693.4	162	11	87	53.7037	-19
ENSP00000222718.5	376	3	13	3.45745	-1.9
ENSP00000222725.5	379	11	132	34.8285	-21.8
ENSP00000222726.3	270	5	41	15.1852	-15.8
ENSP00000222728.3	233	4	46	19.7425	-13.7
ENSP00000222747.3	305	6	68	22.2951	-13.4
ENSP00000222761.3	201	1	9	4.47761	-1.3
ENSP00000222792.7	468	5	51	10.8974	-18.2
ENSP00000222800.3	315	40	260	82.5397	-66
ENSP00000222803.5	211	15	129	61.1374	-27.6
ENSP00000222812.3	288	11	111	38.5417	-9.4
ENSP00000222823.4	953	12	154	16.1595	-18.7
ENSP00000222902.2	119	3	23	19.3277	-8
ENSP00000222968.4	181	34	127	70.1657	-54.7
ENSP00000222969.5	144	18	104	72.2222	-39
ENSP00000222982.4	502	11	128	25.498	-15
ENSP00000222990.3	465	71	375	80.6452	-63.4
ENSP00000223023.4	505	73	363	71.8812	-79.5
ENSP00000223026.4	481	1	9	1.8711	-2.9
ENSP00000223028.7	509	1	14	2.75049	-1.3
ENSP00000223029.3	320	61	295	92.1875	-72.1
ENSP00000223051.3	801	11	126	15.7303	-16.8
ENSP00000223054.4	235	2	30	12.766	-14.6
ENSP00000223061.5	449	74	396	88.196	-79.9
ENSP00000223073.1	759	79	482	63.5046	-72.9
ENSP00000223084.3	71	1	11	15.493	-1.3
ENSP00000223095.4	402	45	317	78.8557	-56.8
ENSP00000223122.2	363	23	189	52.0661	-31.6
ENSP00000223127.3	738	99	547	74.1192	-121.2
ENSP00000223129.4	121	34	117	96.6942	-58.5
ENSP00000223136.4	152	19	111	73.0263	-36.6
ENSP00000223145.5	547	13	177	32.3583	-22.6
ENSP00000223167.4	226	52	142	62.8319	-78.9
ENSP00000223190.4	503	19	165	32.8032	-29.7
ENSP00000223193.2	707	44	410	57.9915	-42.6
ENSP00000223208.4	373	33	271	72.6542	-52.3
ENSP00000223210.4	1169	18	208	17.793	-17.5
ENSP00000223215.4	335	9	119	35.5224	-40.6
ENSP00000223271.3	163	23	121	74.2331	-41.8
ENSP00000223273.2	226	12	156	69.0265	-22.6
ENSP00000223293.5	337	17	169	50.1484	-15
ENSP00000223321.4	234	82	217	92.735	-102
ENSP00000223324.2	188	15	116	61.7021	-45
ENSP00000223336.6	146	7	103	70.5479	-19.8
ENSP00000223357.3	1158	167	819	70.7254	-149.3
ENSP00000223361.3	455	45	317	69.6703	-60.2
ENSP00000223364.3	175	12	108	61.7143	-16.5
ENSP00000223366.2	466	2	15	3.21888	-9
ENSP00000223368.2	202	9	125	61.8812	-18.1
ENSP00000223369.2	198	24	159	80.303	-43.6
ENSP00000223398.6	1046	109	766	73.2314	-85.2
ENSP00000223423.4	562	40	361	64.2349	-75.7
ENSP00000223428.4	683	6	60	8.78477	-16.5
ENSP00000223459.6	276	5	38	13.7681	-9.5
ENSP00000223500.7	219	20	135	61.6438	-55
ENSP00000223528.2	461	6	74	16.0521	-9.1
ENSP00000223609.7	191	5	49	25.6545	-26.7
ENSP00000223641.4	96	11	59	61.4583	-42.1
ENSP00000223642.1	1676	308	1500	89.4988	-214.5
ENSP00000223791.3	899	25	271	30.1446	-22.9
ENSP00000223795.2	234	1	10	4.2735	-2.4
ENSP00000223836.10	210	64	178	84.7619	-86.3
ENSP00000223864.2	147	21	94	63.9456	-41.8
ENSP00000223865.8	275	32	218	79.2727	-41.3
ENSP00000223951.5	346	18	144	41.6185	-20.9
ENSP00000224073.1	148	23	109	73.6486	-33.3
ENSP00000224140.5	2677	166	1534	57.303	-70.4
ENSP00000224237.5	466	477	461	98.927	-587.8
ENSP00000224337.6	456	28	215	47.1491	-31.7
ENSP00000224356.4	497	3	26	5.23139	-5.9
ENSP00000224652.6	518	39	363	70.0772	-53.3
ENSP00000224721.9	3354	24	296	8.82528	-11.3
ENSP00000224756.8	834	15	182	21.8225	-20.1
ENSP00000224784.6	377	473	374	99.2042	-745.2
ENSP00000224807.5	325	76	294	90.4615	-87.5
ENSP00000224862.3	300	13	165	55	-30.4
ENSP00000224949.4	1037	158	904	87.1745	-113.1
ENSP00000224950.3	368	15	174	47.2826	-23.4
ENSP00000225171.2	198	6	65	32.8283	-14
ENSP00000225174.3	207	51	194	93.7198	-73
ENSP00000225235.4	775	20	182	23.4839	-16.6
ENSP00000225275.3	745	198	653	87.651	-152
ENSP00000225276.4	374	1	13	3.47594	-10.1
ENSP00000225296.3	707	40	365	51.6266	-43.8
ENSP00000225298.7	556	50	422	75.8993	-55.7
ENSP00000225308.8	351	11	94	26.7806	-18.3
ENSP00000225328.5	422	2	19	4.50237	-2.5
ENSP00000225371.5	715	130	590	82.5175	-91
ENSP00000225387.3	215	5	53	24.6512	-8.9
ENSP00000225388.3	695	54	460	66.1871	-72.6
ENSP00000225394.3	761	102	657	86.3338	-112.7
ENSP00000225430.4	196	39	104	53.0612	-52.8
ENSP00000225441.7	405	5	59	14.5679	-17
ENSP00000225504.3	117	8	84	71.7949	-31.1
ENSP00000225512.5	355	4	35	9.85915	-10.8
ENSP00000225519.3	478	43	347	72.5941	-71.2
ENSP00000225525.3	124	28	103	83.0645	-51.3
ENSP00000225538.3	399	2	39	9.77444	-15
ENSP00000225550.3	449	30	161	35.8575	-30.3
ENSP00000225567.4	213	25	161	75.5869	-53.2
ENSP00000225573.5	218	32	172	78.8991	-52.6
ENSP00000225576.3	276	8	65	23.5507	-19.7
ENSP00000225577.4	525	30	289	55.0476	-38.4
ENSP00000225603.4	185	25	125	67.5676	-47.9
ENSP00000225609.5	252	3	31	12.3016	-1.6
ENSP00000225614.1	392	80	305	77.8061	-99.9
ENSP00000225648.3	224	6	77	34.375	-18.9
ENSP00000225655.5	140	132	140	100	-173.1
ENSP00000225665.7	314	59	262	83.4395	-74.2
ENSP00000225688.3	281	1	6	2.13523	-2.3
ENSP00000225696.4	696	68	506	72.7011	-59.4
ENSP00000225698.4	282	65	245	86.8794	-122.1
ENSP00000225719.4	1380	138	939	68.0435	-95.6
ENSP00000225724.5	250	37	192	76.8	-52.6
ENSP00000225726.5	483	63	306	63.354	-83.5
ENSP00000225728.3	131	8	90	68.7023	-22.2
ENSP00000225729.3	364	55	326	89.5604	-59.8
ENSP00000225737.6	662	40	367	55.4381	-44.6
ENSP00000225740.6	453	150	354	78.1457	-228.9
ENSP00000225742.9	456	72	395	86.6228	-70.4
ENSP00000225777.2	224	11	89	39.7321	-23.3
ENSP00000225792.5	614	145	500	81.4332	-144.2
ENSP00000225805.4	396	43	331	83.5859	-67.3
ENSP00000225823.2	563	5	53	9.41385	-10.6
ENSP00000225831.4	99	1	11	11.1111	-3.5
ENSP00000225842.3	96	1	6	6.25	-1.3
ENSP00000225873.3	359	6	67	18.663	-20.6
ENSP00000225899.3	448	41	279	62.2768	-46.6
ENSP00000225916.5	837	28	243	29.0323	-22.8
ENSP00000225927.1	743	59	481	64.7376	-70.8
ENSP00000225929.5	329	8	93	28.2675	-17.1
ENSP00000225941.1	366	34	245	66.9399	-36.7
ENSP00000225964.6	1464	289	1365	93.2377	-201.1
ENSP00000225969.4	148	10	83	56.0811	-26.4
ENSP00000225972.7	307	55	180	58.6319	-82.5
ENSP00000225983.5	1123	40	396	35.2627	-36.3
ENSP00000226004.2	185	22	155	83.7838	-63.9
ENSP00000226021.3	222	4	49	22.0721	-26.1
ENSP00000226067.5	295	1	6	2.0339	-3.5
ENSP00000226091.2	340	5	43	12.6471	-10.9
ENSP00000226105.6	186	11	127	68.2796	-27.5
ENSP00000226193.5	200	2	16	8	-2.6
ENSP00000226207.5	1939	854	1703	87.8288	-1191.2
ENSP00000226218.4	478	136	379	79.2887	-140.1
ENSP00000226225.2	316	25	204	64.557	-27.4
ENSP00000226230.6	176	8	62	35.2273	-22.5
ENSP00000226247.2	648	5	61	9.41358	-12.6
ENSP00000226253.4	364	149	350	96.1538	-191
ENSP00000226259.6	210	27	173	82.381	-46.6
ENSP00000226279.2	300	35	219	73	-49.5
ENSP00000226284.5	317	2	19	5.99369	-4
ENSP00000226299.4	519	151	491	94.605	-161.6
ENSP00000226317.5	114	3	18	15.7895	-5.3
ENSP00000226319.6	842	16	174	20.6651	-21.5
ENSP00000226328.4	469	40	271	57.7825	-39.4
ENSP00000226355.3	599	100	465	77.6294	-125.3
ENSP00000226359.2	622	5	37	5.94855	-19.2
ENSP00000226382.2	314	3	25	7.96178	-12.4
ENSP00000226413.5	328	2	22	6.70732	-8.9
ENSP00000226432.4	699	16	215	30.7582	-34.2
ENSP00000226444.3	294	24	206	70.068	-36.6
ENSP00000226522.8	117	22	105	89.7436	-51.5
ENSP00000226524.3	104	9	70	67.3077	-31.3
ENSP00000226574.4	969	110	736	75.9546	-100.5
ENSP00000226725.6	593	8	116	19.5616	-15
ENSP00000226760.1	890	65	415	46.6292	-50.7
ENSP00000226796.6	217	27	149	68.6636	-52.9
ENSP00000226798.4	258	23	164	63.5659	-40.5
ENSP00000226840.4	425	6	101	23.7647	-14.6
ENSP00000226951.6	428	4	41	9.57944	-12.6
ENSP00000227065.4	482	10	109	22.6141	-8.9
ENSP00000227135.2	151	5	65	43.0464	-15
ENSP00000227155.4	267	11	120	44.9438	-55.7
ENSP00000227157.4	241	171	217	90.0415	-202.4
ENSP00000227163.4	271	4	34	12.5461	-13.6
ENSP00000227214.6	189	1	8	4.2328	-1.3
ENSP00000227251.3	175	120	173	98.8571	-148.8
ENSP00000227266.4	463	102	396	85.5292	-100.6
ENSP00000227322.3	459	55	399	86.9281	-82.8
ENSP00000227348.4	393	1	14	3.56234	-1.2
ENSP00000227349.2	778	7	95	12.2108	-16.4
ENSP00000227378.3	646	349	584	90.4025	-391.7
ENSP00000227451.3	619	5	62	10.0162	-8.8
ENSP00000227471.3	597	10	124	20.7705	-27.2
ENSP00000227474.3	481	19	199	41.3721	-31.2
ENSP00000227495.6	329	21	196	59.5745	-32.6
ENSP00000227503.9	548	61	267	48.7226	-74.8
ENSP00000227507.2	295	17	173	58.6441	-25.1
ENSP00000227520.5	360	24	223	61.9444	-30.5
ENSP00000227524.4	504	130	472	93.6508	-169.9
ENSP00000227525.3	243	13	84	34.5679	-38
ENSP00000227618.4	121	1	36	29.7521	-15
ENSP00000227638.3	426	23	228	53.5211	-36.3
ENSP00000227665.4	366	7	82	22.4044	-12.1
ENSP00000227667.2	99	25	86	86.8687	-81.4
ENSP00000227752.4	578	3	47	8.13149	-2.7
ENSP00000227756.4	607	8	108	17.7924	-14.9
ENSP00000227758.2	618	54	407	65.8576	-38.5
ENSP00000227868.4	501	52	335	66.8663	-80
ENSP00000227880.2	581	3	62	10.6713	-15
ENSP00000227918.2	93	1	8	8.60215	-1.2
ENSP00000228027.6	388	2	33	8.50515	-1.9
ENSP00000228136.4	183	31	108	59.0164	-73.2
ENSP00000228140.2	148	31	94	63.5135	-70.8
ENSP00000228226.9	281	142	276	98.2206	-165.3
ENSP00000228251.4	372	99	338	90.8602	-129.7
ENSP00000228264.6	880	43	415	47.1591	-54.8
ENSP00000228284.4	981	151	774	78.8991	-111.7
ENSP00000228289.5	947	28	225	23.7592	-35.4
ENSP00000228307.7	591	62	534	90.3553	-69.2
ENSP00000228318.3	362	55	283	78.1768	-110.6
ENSP00000228347.4	1133	85	710	62.6655	-67.7
ENSP00000228425.6	1005	145	815	81.0945	-114.6
ENSP00000228434.3	199	3	21	10.5528	-5.2
ENSP00000228437.5	801	4	40	4.99376	-9
ENSP00000228438.2	149	5	64	42.953	-23.8
ENSP00000228463.6	428	5	57	13.3178	-11.6
ENSP00000228468.4	574	3	56	9.7561	-2.7
ENSP00000228476.3	347	3	36	10.3746	-17.5
ENSP00000228495.6	313	29	238	76.0383	-48.8
ENSP00000228506.3	292	48	225	77.0548	-60
ENSP00000228510.3	396	46	311	78.5354	-51.6
ENSP00000228515.1	543	1	9	1.65746	-1.1
ENSP00000228534.4	189	2	16	8.46561	-3.4
ENSP00000228567.3	523	4	41	7.83939	-8.6
ENSP00000228606.4	508	4	54	10.6299	-10
ENSP00000228641.3	242	2	20	8.26446	-10.6
ENSP00000228644.3	255	1	35	13.7255	-1.7
ENSP00000228682.2	1106	12	124	11.2116	-25.3
ENSP00000228705.5	514	29	294	57.1984	-47.9
ENSP00000228740.2	611	159	561	91.8167	-190.2
ENSP00000228741.3	407	8	93	22.8501	-24.4
ENSP00000228799.2	447	20	258	57.7181	-35
ENSP00000228811.4	134	18	68	50.7463	-47.8
ENSP00000228820.4	338	5	42	12.426	-2.2
ENSP00000228825.7	178	49	146	82.0225	-81.5
ENSP00000228827.3	284	9	107	37.6761	-19.4
ENSP00000228837.2	208	1	26	12.5	-1
ENSP00000228841.8	166	111	158	95.1807	-166.4
ENSP00000228843.9	352	9	85	24.1477	-19.1
ENSP00000228850.1	853	9	116	13.5991	-10
ENSP00000228862.3	143	1	12	8.39161	-7.8
ENSP00000228865.2	120	1	10	8.33333	-1.1
ENSP00000228872.4	198	20	176	88.8889	-36.3
ENSP00000228916.2	669	3	30	4.4843	-2.7
ENSP00000228918.4	435	9	124	28.5057	-26.3
ENSP00000228922.7	350	15	197	56.2857	-27.3
ENSP00000228928.7	1087	161	816	75.069	-150
ENSP00000228936.4	314	1	7	2.2293	-1.9
ENSP00000228938.5	128	17	72	56.25	-46.9
ENSP00000228945.4	201	80	181	90.0498	-131
ENSP00000228955.7	267	20	150	56.1798	-43
ENSP00000229002.2	205	2	14	6.82927	-1.5
ENSP00000229003.3	369	30	296	80.2168	-90.9
ENSP00000229022.5	494	18	201	40.6883	-36.3
ENSP00000229030.4	581	5	39	6.71256	-9.5
ENSP00000229135.3	166	4	29	17.4699	-8.8
ENSP00000229179.4	925	126	777	84	-106.5
ENSP00000229195.3	540	49	427	79.0741	-64.5
ENSP00000229201.4	1207	59	632	52.3612	-57.3
ENSP00000229214.4	381	43	248	65.0919	-53
ENSP00000229238.3	128	13	69	53.9062	-26.1
ENSP00000229239.5	335	399	329	98.209	-570
ENSP00000229243.2	543	3	32	5.89319	-1.9
ENSP00000229251.3	275	42	229	83.2727	-72.3
ENSP00000229264.3	340	18	122	35.8824	-37.7
ENSP00000229265.5	243	9	102	41.9753	-29.6
ENSP00000229266.3	406	13	126	31.0345	-12.2
ENSP00000229268.8	858	151	752	87.6457	-165.6
ENSP00000229270.4	286	168	267	93.3566	-271.1
ENSP00000229277.1	434	188	400	92.1659	-170.9
ENSP00000229281.5	126	13	101	80.1587	-30.8
ENSP00000229304.4	236	1	11	4.66102	-2.3
ENSP00000229314.4	138	6	46	33.3333	-22.9
ENSP00000229319.1	334	176	318	95.2096	-192.3
ENSP00000229328.5	270	33	208	77.037	-53.2
ENSP00000229329.2	434	82	382	88.0184	-135.5
ENSP00000229330.4	792	43	408	51.5152	-45.2
ENSP00000229332.5	237	2	15	6.32911	-4.3
ENSP00000229335.6	198	2	15	7.57576	-2.2
ENSP00000229340.5	201	41	167	83.0846	-83
ENSP00000229379.2	109	7	72	66.055	-16.1
ENSP00000229384.5	47	1	19	40.4255	-15
ENSP00000229387.5	641	3	35	5.46022	-1.7
ENSP00000229390.3	221	43	186	84.1629	-78.5
ENSP00000229395.3	253	25	213	84.1897	-51
ENSP00000229405.4	151	1	23	15.2318	-2.2
ENSP00000229418.6	318	9	106	33.3333	-30.2
ENSP00000229446.5	869	89	525	60.4143	-88.4
ENSP00000229447.5	293	5	53	18.0887	-9.7
ENSP00000229471.4	482	47	369	76.556	-40.3
ENSP00000229554.5	716	4	46	6.42458	-3.6
ENSP00000229563.5	112	8	72	64.2857	-27
ENSP00000229570.5	97	3	29	29.8969	-12.2
ENSP00000229583.5	248	1	6	2.41935	-2.4
ENSP00000229595.5	204	18	165	80.8824	-36.3
ENSP00000229633.5	182	10	131	71.978	-36.4
ENSP00000229634.9	827	64	500	60.4595	-55.7
ENSP00000229708.2	244	1	12	4.91803	-1
ENSP00000229725.4	415	27	241	58.0723	-52.6
ENSP00000229729.6	710	6	75	10.5634	-15
ENSP00000229758.3	447	2	21	4.69799	-5.1
ENSP00000229768.5	446	3	20	4.4843	-1.6
ENSP00000229769.2	536	11	125	23.3209	-19.5
ENSP00000229771.6	542	6	61	11.2546	-10.8
ENSP00000229794.4	360	63	312	86.6667	-93.1
ENSP00000229795.3	360	59	317	88.0556	-112.8
ENSP00000229810.8	410	4	54	13.1707	-15
ENSP00000229812.7	465	47	352	75.6989	-52.8
ENSP00000229829.3	250	3	43	17.2	-15
ENSP00000229854.6	818	137	681	83.2518	-126.3
ENSP00000229866.6	98	2	24	24.4898	-1.1
ENSP00000229903.4	183	5	63	34.4262	-15
ENSP00000229922.2	477	63	426	89.3082	-70.7
ENSP00000229955.2	419	2	18	4.29594	-11.5
ENSP00000229971.1	621	5	55	8.85668	-8.8
ENSP00000230036.1	840	44	400	47.619	-47.5
ENSP00000230048.3	140	18	112	80	-37.8
ENSP00000230050.3	132	52	104	78.7879	-103.5
ENSP00000230053.6	323	2	16	4.95356	-4.2
ENSP00000230056.3	209	11	74	35.4067	-22.1
ENSP00000230085.8	162	36	141	87.037	-80.8
ENSP00000230122.4	697	12	117	16.7862	-14.4
ENSP00000230124.4	907	41	407	44.8732	-33.5
ENSP00000230173.6	1221	25	293	23.9967	-29.9
ENSP00000230221.4	321	5	50	15.5763	-11
ENSP00000230236.4	261	21	158	60.5364	-66.5
ENSP00000230248.6	379	19	236	62.2691	-46.3
ENSP00000230256.3	457	1	13	2.84464	-1.2
ENSP00000230301.8	469	7	65	13.8593	-9
ENSP00000230323.4	476	22	227	47.6891	-38.8
ENSP00000230340.4	437	52	338	77.3455	-58.7
ENSP00000230354.5	339	17	164	48.3776	-22.4
ENSP00000230361.3	200	3	55	27.5	-8.5
ENSP00000230381.5	346	1	10	2.89017	-3.8
ENSP00000230402.6	111	1	14	12.6126	-1.7
ENSP00000230413.5	225	28	177	78.6667	-56.6
ENSP00000230418.4	816	93	646	79.1667	-99.1
ENSP00000230419.4	1070	147	908	84.8598	-139.7
ENSP00000230431.7	174	33	170	97.7011	-51.7
ENSP00000230449.4	924	112	699	75.6494	-101.9
ENSP00000230461.6	361	25	231	63.9889	-39.7
ENSP00000230480.6	163	7	49	30.0613	-21.3
ENSP00000230510.3	856	45	444	51.8692	-48.2
ENSP00000230529.5	354	3	18	5.08475	-2.8
ENSP00000230538.7	1823	245	1363	74.7669	-188.2
ENSP00000230565.3	477	3	53	11.1111	-2.2
ENSP00000230568.3	162	3	18	11.1111	-8
ENSP00000230582.3	514	6	42	8.17121	-9.7
ENSP00000230588.4	746	1	6	0.80429	-2.6
ENSP00000230640.5	1042	122	765	73.4165	-100.7
ENSP00000230658.7	349	7	23	6.59026	-8.8
ENSP00000230671.2	636	1	27	4.24528	-1.1
ENSP00000230685.6	232	51	213	91.8103	-52.3
ENSP00000230771.3	506	68	414	81.8182	-65.3
ENSP00000230792.2	462	39	307	66.4502	-48.7
ENSP00000230859.7	792	12	113	14.2677	-20
ENSP00000230882.4	638	3	36	5.64263	-2.3
ENSP00000230895.7	102	15	85	83.3333	-37.9
ENSP00000230901.5	951	62	541	56.8875	-47.7
ENSP00000230990.6	208	1	11	5.28846	-1.2
ENSP00000231004.4	417	21	195	46.7626	-49.9
ENSP00000231009.2	264	17	156	59.0909	-28.7
ENSP00000231021.4	789	10	112	14.1952	-11.1
ENSP00000231061.4	303	41	256	84.4884	-73.8
ENSP00000231130.2	796	11	117	14.6985	-43.4
ENSP00000231134.5	795	11	131	16.478	-43.4
ENSP00000231136.1	794	8	83	10.4534	-25.7
ENSP00000231137.3	793	10	117	14.7541	-43.4
ENSP00000231173.3	787	11	138	17.5349	-27.5
ENSP00000231188.5	877	4	59	6.72748	-8.8
ENSP00000231198.7	298	21	213	71.4765	-22.6
ENSP00000231229.4	347	1	8	2.30548	-1
ENSP00000231238.4	292	40	263	90.0685	-56.6
ENSP00000231338.7	246	6	63	25.6098	-19.2
ENSP00000231357.2	519	7	78	15.0289	-17.7
ENSP00000231368.5	1025	98	721	70.3415	-96
ENSP00000231420.6	514	4	49	9.53307	-8.5
ENSP00000231423.3	376	3	29	7.71277	-3.5
ENSP00000231449.2	153	1	6	3.92157	-1.9
ENSP00000231461.4	359	2	19	5.29248	-1.6
ENSP00000231484.3	1184	15	184	15.5405	-10.5
ENSP00000231487.9	163	41	149	91.411	-62.3
ENSP00000231498.3	1391	216	1023	73.5442	-137.4
ENSP00000231509.3	778	61	563	72.365	-53.9
ENSP00000231512.3	265	15	99	37.3585	-16.2
ENSP00000231524.9	574	12	110	19.1638	-30.7
ENSP00000231526.4	411	40	301	73.236	-57.5
ENSP00000231572.3	660	151	543	82.2727	-118.6
ENSP00000231656.7	265	2	23	8.67925	-3.7
ENSP00000231668.9	271	19	147	54.2435	-36.8
ENSP00000231683.2	359	1	8	2.22841	-1.8
ENSP00000231706.4	771	5	59	7.6524	-2.3
ENSP00000231721.2	782	8	70	8.95141	-9.1
ENSP00000231749.3	440	3	59	13.4091	-1.7
ENSP00000231751.4	710	338	683	96.1972	-320.2
ENSP00000231790.3	756	78	617	81.6138	-62.9
ENSP00000231803.1	694	25	235	33.8617	-29.9
ENSP00000231887.3	723	96	619	85.6155	-124.2
ENSP00000231948.4	442	34	275	62.2172	-44.8
ENSP00000232003.4	525	77	396	75.4286	-115.4
ENSP00000232014.4	706	13	126	17.847	-14.2
ENSP00000232125.5	144	15	73	50.6944	-52.8
ENSP00000232219.2	197	44	184	93.401	-46.7
ENSP00000232375.3	469	36	308	65.6716	-33.6
ENSP00000232424.3	280	8	77	27.5	-21.5
ENSP00000232458.5	883	59	524	59.3431	-40.4
ENSP00000232461.3	350	12	110	31.4286	-22
ENSP00000232496.4	110	4	57	51.8182	-15
ENSP00000232501.3	380	12	161	42.3684	-25.9
ENSP00000232508.5	222	1	12	5.40541	-6.8
ENSP00000232519.5	128	2	15	11.7188	-1.3
ENSP00000232564.3	340	89	322	94.7059	-112.3
ENSP00000232603.5	984	11	96	9.7561	-13.8
ENSP00000232607.2	480	84	430	89.5833	-106.7
ENSP00000232744.8	478	9	102	21.3389	-12.4
ENSP00000232766.5	574	11	116	20.2091	-17.7
ENSP00000232854.4	338	3	30	8.87574	-3
ENSP00000232888.6	475	55	349	73.4737	-79
ENSP00000232892.6	399	21	211	52.8822	-40.9
ENSP00000232905.3	113	18	89	78.7611	-55
ENSP00000232974.6	747	16	151	20.2142	-18.3
ENSP00000232975.3	161	51	143	88.8199	-98.7
ENSP00000232978.8	1462	62	509	34.8153	-44.5
ENSP00000233025.7	169	1	12	7.10059	-15
ENSP00000233027.5	841	16	191	22.7111	-28.7
ENSP00000233047.4	161	6	46	28.5714	-31.1
ENSP00000233055.4	410	58	350	85.3659	-66.8
ENSP00000233057.4	551	79	352	63.8838	-79.6
ENSP00000233072.5	1500	86	792	52.8	-79.3
ENSP00000233078.4	407	51	230	56.5111	-72.6
ENSP00000233084.3	740	178	621	83.9189	-150.2
ENSP00000233092.6	127	12	80	62.9921	-41.4
ENSP00000233099.5	2071	191	1521	73.4428	-118
ENSP00000233114.8	334	133	296	88.6228	-168.8
ENSP00000233121.2	281	34	227	80.7829	-80.2
ENSP00000233143.4	44	13	36	81.8182	-27.8
ENSP00000233146.2	934	135	782	83.7259	-111.2
ENSP00000233154.4	380	42	268	70.5263	-67.4
ENSP00000233156.3	304	14	139	45.7237	-29.9
ENSP00000233190.5	727	141	657	90.3714	-138
ENSP00000233202.6	550	2	40	7.27273	-2.8
ENSP00000233242.1	4563	774	3757	82.3362	-495.4
ENSP00000233330.6	513	50	399	77.7778	-90
ENSP00000233331.7	356	8	108	30.3371	-17.7
ENSP00000233336.5	377	16	181	48.0106	-30.2
ENSP00000233379.4	314	43	270	85.9873	-68.4
ENSP00000233468.4	125	19	97	77.6	-34.4
ENSP00000233505.8	114	5	39	34.2105	-7.9
ENSP00000233535.4	388	3	34	8.76289	-1.6
ENSP00000233545.2	176	18	112	63.6364	-43.5
ENSP00000233552.6	523	59	434	82.9828	-57.1
ENSP00000233557.3	535	58	361	67.4766	-61.7
ENSP00000233573.6	614	27	292	47.557	-46.4
ENSP00000233575.2	470	58	395	84.0426	-63.4
ENSP00000233596.2	184	13	96	52.1739	-22.5
ENSP00000233607.2	2303	54	549	23.8385	-26.9
ENSP00000233612.4	198	48	178	89.899	-97.2
ENSP00000233615.2	269	1	6	2.23048	-1.2
ENSP00000233623.6	519	9	120	23.1214	-13.8
ENSP00000233627.9	213	38	161	75.5869	-59
ENSP00000233630.6	259	15	128	49.4208	-17.5
ENSP00000233638.6	284	1	6	2.11268	-2.6
ENSP00000233668.5	481	24	314	65.2807	-36.4
ENSP00000233710.3	430	18	153	35.5814	-16.2
ENSP00000233712.1	152	1	14	9.21053	-2.7
ENSP00000233714.4	399	44	308	77.193	-69.4
ENSP00000233735.1	166	2	43	25.9036	-15
ENSP00000233741.5	375	9	93	24.8	-6.5
ENSP00000233809.4	325	38	277	85.2308	-67.8
ENSP00000233813.4	272	28	189	69.4853	-46
ENSP00000233826.3	360	4	48	13.3333	-8.8
ENSP00000233838.3	758	42	369	48.6807	-36.3
ENSP00000233840.3	380	2	34	8.94737	-10.5
ENSP00000233892.4	193	32	171	88.601	-48.4
ENSP00000233893.5	102	25	89	87.2549	-58.7
ENSP00000233944.3	489	8	73	14.9284	-13.3
ENSP00000233948.3	365	2	13	3.56164	-1.7
ENSP00000233954.1	556	11	111	19.964	-14
ENSP00000233957.1	541	5	58	10.7209	-12
ENSP00000233969.2	812	1	12	1.47783	-1
ENSP00000233997.1	251	54	185	73.7052	-87.7
ENSP00000234038.6	360	79	325	90.2778	-87.1
ENSP00000234040.5	1323	16	205	15.4951	-15
ENSP00000234071.4	461	25	238	51.6269	-30.9
ENSP00000234111.4	461	3	33	7.15835	-13.3
ENSP00000234115.6	221	6	61	27.6018	-23.1
ENSP00000234142.5	1949	19	240	12.314	-18
ENSP00000234160.4	452	46	252	55.7522	-69.3
ENSP00000234170.5	1054	102	672	63.7571	-82.1
ENSP00000234179.2	890	27	301	33.8202	-36.2
ENSP00000234195.3	573	21	205	35.7766	-23.6
ENSP00000234198.4	328	1	6	1.82927	-3.7
ENSP00000234256.3	532	35	281	52.8195	-44.4
ENSP00000234296.2	577	40	359	62.2184	-32.3
ENSP00000234301.2	114	13	103	90.3509	-26.9
ENSP00000234310.3	170	36	141	82.9412	-57.4
ENSP00000234313.7	350	56	269	76.8571	-93.6
ENSP00000234347.3	256	51	187	73.0469	-107.5
ENSP00000234389.3	1043	8	77	7.38255	-9
ENSP00000234392.2	290	5	46	15.8621	-1.9
ENSP00000234396.4	513	78	401	78.1676	-92.4
ENSP00000234420.5	1360	154	1030	75.7353	-140.7
ENSP00000234453.4	300	13	128	42.6667	-23.6
ENSP00000234454.5	261	43	207	79.3103	-54
ENSP00000234488.9	869	7	114	13.1185	-12.4
ENSP00000234549.7	312	15	125	40.0641	-23.2
ENSP00000234590.4	434	301	406	93.5484	-398.2
ENSP00000234626.6	574	8	102	17.77	-12.4
ENSP00000234677.2	514	122	436	84.8249	-142.8
ENSP00000234701.3	914	23	280	30.6346	-28.9
ENSP00000234739.3	1426	19	226	15.8485	-22.9
ENSP00000234798.4	321	1	19	5.919	-1.6
ENSP00000234816.2	491	11	105	21.3849	-20.3
ENSP00000234827.1	208	5	48	23.0769	-11.6
ENSP00000234831.5	323	11	136	42.1053	-22.1
ENSP00000234961.2	372	2	30	8.06452	-1.4
ENSP00000234981.4	181	56	166	91.7127	-77.7
ENSP00000235090.5	342	47	319	93.2749	-76
ENSP00000235150.4	731	8	120	16.4159	-11.7
ENSP00000235180.4	979	7	70	7.15015	-11.4
ENSP00000235307.6	121	7	68	56.1983	-24.9
ENSP00000235310.2	211	5	35	16.5877	-15.7
ENSP00000235329.5	757	69	520	68.6922	-106.9
ENSP00000235332.4	388	8	83	21.3918	-10
ENSP00000235345.5	355	1	20	5.6338	-15
ENSP00000235347.4	474	6	57	12.0253	-9.3
ENSP00000235349.5	478	4	38	7.94979	-1.3
ENSP00000235372.6	1718	40	446	25.9604	-31.7
ENSP00000235382.5	211	4	46	21.8009	-2.3
ENSP00000235453.4	396	9	93	23.4848	-11.1
ENSP00000235521.4	360	29	256	71.1111	-51.4
ENSP00000235532.5	379	17	188	49.6042	-18.6
ENSP00000235628.1	368	28	259	70.3804	-50.4
ENSP00000235739.6	144	2	12	8.33333	-3.7
ENSP00000235790.4	1275	68	607	47.6078	-40.4
ENSP00000235835.3	359	58	273	76.0446	-111.2
ENSP00000235878.5	142	8	76	53.5211	-14.9
ENSP00000235932.4	203	18	148	72.9064	-36.1
ENSP00000235933.6	181	1	15	8.28729	-1.3
ENSP00000235958.4	182	6	64	35.1648	-30.7
ENSP00000236040.4	804	96	577	71.7662	-94.2
ENSP00000236051.2	306	28	160	52.2876	-59.7
ENSP00000236137.5	497	5	53	10.664	-9.7
ENSP00000236147.5	372	17	146	39.2473	-32
ENSP00000236192.7	141	7	61	43.2624	-36.4
ENSP00000236255.4	607	30	285	46.9522	-30.6
ENSP00000236273.4	243	15	136	55.9671	-28.6
ENSP00000236342.7	333	12	120	36.036	-16.6
ENSP00000236412.7	127	6	60	47.2441	-32.9
ENSP00000236495.5	706	1	11	1.55807	-1.4
ENSP00000236671.2	412	162	348	84.466	-168.6
ENSP00000236693.7	268	10	81	30.2239	-16.5
ENSP00000236698.5	1221	143	893	73.1368	-116.5
ENSP00000236826.3	467	41	258	55.2463	-48
ENSP00000236850.3	267	162	254	95.1311	-178.6
ENSP00000236877.5	921	5	53	5.75461	-10.5
ENSP00000236914.3	495	9	70	14.1414	-17.2
ENSP00000236918.8	298	15	105	35.2349	-38.3
ENSP00000236925.4	1489	124	1014	68.0994	-78.8
ENSP00000236937.9	291	8	104	35.7388	-25.4
[truncated: 94,508 more rows]

## Sheet: LSCC
accession_id	length	n_unique_peptide	n_AA_span,	%coverage	log10_pvalue
[truncated: 97,176 more rows]

[truncated: 3 more sheets: LUAD, OV, UCEC]
