# Supplementary material for: Proteogenomics Reveal the Overexpression of HLA-I in Cancer
Source: J Proteome Res. 2023 Oct 19;22(11):3625–39. doi: 10.1021/acs.jproteome.3c00491 (PMC10629274; doi:10.1021/acs.jproteome.3c00491)
Supplement: Supplementary file 4 — pr3c00491_si_004.xlsx [file pr3c00491_si_004.xlsx]

## Sheet: Table S3
Table S3
HLA-I gene peptides confidently identified from CPTAC MS studies
All HLA-I gene peptides were identified using full-length protein sequences of HLA-I genes from IMGT/HLA. The MS peptide search is as described in experimental procedures.

## Sheet: luad
peptide	modifications	charge
SWSAADTAAQITQR	229.16293@S1,15.99492@W2,	3
GGSCSQAASSNSAQGSDESLIACKA	57.02147@C4,57.02147@C23,229.16293@K24,229.16293@G1,	3
APWIEQERPEYWDQETR	229.16293@A1,	3
SWTAADMAAQITK	229.16293@K13,229.16293@S1,15.99492@M7,	3
RKWEAAHAAEQQR	229.16293@K2,229.16293@R1,	4
WVEQEGPEYWDRETQK	229.16293@K16,229.16293@W1,	3
WVEQEGPEYWDR	229.16293@W1,15.99492@W10,	2
IALNEDQSSWTAADTAAQITQR	229.16293@I1,0.98402@N4,0.98402@Q7,15.99492@W10,42.01057@I1,	3
GGSCSQAASSNSAQGSDESLISCKA	57.02147@C4,57.02147@C23,229.16293@K24,229.16293@G1,0.98402@Q14,	3
RKWEAAHVAEQQR	229.16293@K2,229.16293@R1,	4
WIEQEGPEYWDGETRK	229.16293@K16,229.16293@W1,	3
YGCDVGSDWR	57.02147@C3,229.16293@Y1,	2
EAAHEAEQLRAYLDGTCVRGVAPQIPGER	57.02147@C17,229.16293@E1,0.98402@Q24,	4
KWEGGPCGGAAESLPGGPVR	57.02147@C7,229.16293@K1,229.16293@K1,15.99492@W2,	3
VDLGTLR	229.16293@V1,	2
KGGSYSQAASSDSAQGSDVSLTACK	57.02147@C24,229.16293@K1,229.16293@K25,229.16293@K1,	4
KGGSYSQAASSDSAQGSDVSLTACK	57.02147@C24,229.16293@K1,229.16293@K25,229.16293@K1,	3
LSSWIAADTAAQITQR	229.16293@L1,15.99492@W4,	3
DYIALNEDLSSWTAADTAAQITQLK	229.16293@K25,229.16293@D1,	3
ALGFYPAEITLTWQR	229.16293@A1,	2
YLEGTCVEWLR	57.02147@C6,229.16293@Y1,	3
KWAAVVVPSGEEQR	229.16293@K1,229.16293@K1,	3
FISVGYVDGTQFVR	229.16293@F1,	2
FISVGYVDGTQFVR	229.16293@F1,	3
GHNQFAYDGK	229.16293@K10,229.16293@G1,	2
GHNQFAYDGK	229.16293@K10,229.16293@G1,	3
SFYPAEITLTWQR	229.16293@S1,	2
KWEAAHVAEQQR	229.16293@K1,229.16293@K1,	4
KGGSYSEAASSDSAQGSDMSLTACKV	57.02147@C24,229.16293@K1,229.16293@K25,229.16293@K1,	3
KGGSYSQAASSDSAQGSDMSLTACKV	57.02147@C24,229.16293@K1,229.16293@K25,229.16293@K1,0.98402@Q15,	3
DYIALNKDLSSWTAADTAAQITQR	229.16293@K7,229.16293@D1,0.98402@N6,	4
APWVER	229.16293@A1,42.01057@A1,	2
DYIALNEDLRSWTAADMEAQITK	229.16293@K23,229.16293@D1,	3
DYIALNEDLSSWTAADTAAQITQLK	229.16293@K25,229.16293@D1,15.99492@W12,	3
DYIALNEDLSSWTAADTAAQITQLK	229.16293@K25,229.16293@D1,	4
KGGSYTQAASSDSAQGSDVSLTACK	57.02147@C24,229.16293@K1,229.16293@K25,229.16293@K1,	3
KGGSYTQAASSDSAQGSDVSLTACK	57.02147@C24,229.16293@K1,229.16293@K25,229.16293@K1,0.98402@Q15,	4
DAEDQTQDTELVETRPAGDR	229.16293@D1,0.98402@Q5,	3
WASVVVPSGQEQR	229.16293@W1,0.98402@Q10,15.99492@W1,	2
DGEDQTQDIELVETRPAGDR	229.16293@D1,0.98402@Q7,	3
WETAHEAEQWR	229.16293@W1,	3
MYACDVGPDGR	57.02147@C4,229.16293@M1,	3
MYACDVGPDGR	57.02147@C4,229.16293@M1,42.01057@M1,	3
WTEQEGPEYWDR	229.16293@W1,42.01057@W1,	2
GGSYSQAASSDSAQGSDVSLTACK	57.02147@C23,229.16293@K24,229.16293@G1,	4
SWTAADMAAQITK	229.16293@K13,229.16293@S1,	2
GGSYSQAASSDSAQGSDVSLTACK	57.02147@C23,229.16293@K24,229.16293@G1,	3
SWTAADMAAQITK	229.16293@K13,229.16293@S1,	3
WEAAHVAEQQR	229.16293@W1,	3
GGSYTQAASSDSAQGSDVSLTACK	57.02147@C23,229.16293@K24,229.16293@G1,0.98402@Q14,	3
YTAMSRPGRGEPRFIPVGYVDDTQFVR	229.16293@Y1,	4
WVEQEGPEYWDRETQNYK	229.16293@K18,229.16293@W1,	3
MCGCDVGSDWR	57.02147@C2,57.02147@C4,229.16293@M1,	2
APWIEQEGPEYWDEETGK	229.16293@K18,229.16293@A1,	3
AHSQTDRENLR	229.16293@A1,	4
GCDVGSDWR	57.02147@C2,229.16293@G1,	2
DQSAYDGK	229.16293@K8,229.16293@D1,	2
APWIEQEGLEYWDEETGK	229.16293@K18,229.16293@A1,	3
WVEQEGPEYWDR	229.16293@W1,	2
WVEQEGPEYWDR	229.16293@W1,	3
GYVDDTLFVR	229.16293@G1,	2
VDDTLFVR	229.16293@V1,	2
DYIALNEDQSSWTAADTAAQITQR	229.16293@D1,0.98402@Q9,15.99492@W12,	3
AAVVVPSGQEQR	229.16293@A1,	2
DYIALNEDLSSWTAAAMAAQITQR	229.16293@D1,15.99492@M17,0.98402@N6,	3
ASVVVPSGQEQR	229.16293@A1,	2
KGGSYTQAASSDSAQGSDVSLTACK	57.02147@C24,229.16293@K1,229.16293@K25,229.16293@K1,	4
KGGSYSQAASSDSAQGSDVSLTACKV	57.02147@C24,229.16293@K1,229.16293@K25,229.16293@K1,	4
KGGSYSQAASSDSAQGSDVSLTACKV	57.02147@C24,229.16293@K1,229.16293@K25,229.16293@K1,	3
DGEDQNQDTELVETRPAGDR	229.16293@D1,0.98402@N6,0.98402@Q7,	3
KGGSYSQAASTDSAQGSDVSLTACKV	57.02147@C24,229.16293@K1,229.16293@K25,229.16293@K1,0.98402@Q15,	4
WASVVVPSGEEQR	229.16293@W1,15.99492@W1,	2
GGSYSQAACSDSAQGSDVSLTA	57.02147@C9,229.16293@G1,	2
WIEQEGPEYWDGETR	229.16293@W1,0.98402@Q4,	2
HKWEAAHVAEQLR	229.16293@K2,229.16293@H1,	4
GGSYSQAASSDSAQGSDVSLTA	229.16293@G1,0.98402@Q6,	2
ANLGTLR	229.16293@A1,	2
GGSYTQAASSDSAQGSDVSLT	229.16293@G1,	3
GGSYTQAASSDSAQGSDVSLT	229.16293@G1,	2
YFFTSVSR	229.16293@Y1,	2
AQSQTDRENLR	229.16293@A1,	3
WIEQEGPEYWDQETR	229.16293@W1,	3
WIEQEGPEYWDQETR	229.16293@W1,0.98402@Q4,	2
WIEQEGPEYWDEETGK	229.16293@K16,229.16293@W1,15.99492@W10,	3
WIEQEGPEYWDEETGK	229.16293@K16,229.16293@W1,	2
WIEQEGPEYWDEETGK	229.16293@K16,229.16293@W1,	3
GGSYSQAASSDSAQGSNVSL	229.16293@G1,0.98402@Q14,	2
GGSYSQAASSDSAQGSEVSLTA	229.16293@G1,0.98402@Q14,	2
GGSYSQAASSDSAQGSEVSLTA	229.16293@G1,0.98402@Q14,	3
GGSYSQAACTDSAQGSDVSLTA	57.02147@C9,229.16293@G1,0.98402@Q14,	2
AHSQTDRENLR	229.16293@A1,	2
AHSQTDRENLR	229.16293@A1,	3
SYLENGK	229.16293@K7,229.16293@S1,0.98402@N5,42.01057@S1,	2
AQAQTDRESLR	229.16293@A1,	3
WIEQERPEYWDQETR	229.16293@W1,	3
AHVAEQQR	229.16293@A1,	3
YWQDAYDGK	229.16293@K9,229.16293@Y1,0.98402@Q3,15.99492@W2,	2
HKWEAAHVAEQWR	229.16293@K2,229.16293@H1,	4
CWSLGFYPAEITLTWQR	57.02147@C1,229.16293@C1,15.99492@W2,	3
MQVMAPR	229.16293@M1,15.99492@M4,0.98402@Q2,	2
PRTHMTHHAVSDHEATLR	229.16293@P1,15.99492@M5,	4
CWALGFYPAEITLTRSGMA	57.02147@C1,229.16293@C1,	3
WIEQEGPEYWDLQTR	229.16293@W1,15.99492@W1,	3
SYTQAASSDSAQGYDVSLTACK	57.02147@C21,229.16293@K22,229.16293@S1,0.98402@Q12,42.01057@S1,	3
DLSSWTAADTTAQITQR	229.16293@D1,0.98402@Q13,	2
AAVVVPSGEEQR	229.16293@A1,	2
THMTHHHISDHEATLR	229.16293@T1,42.01057@T1,	4
SWTAADKAAQITR	229.16293@K7,229.16293@S1,42.01057@S1,	3
SWTAADMAARTTK	229.16293@K13,229.16293@S1,	3
GSYSQTASSDSAQGSDVSLTACK	57.02147@C22,229.16293@K23,229.16293@G1,0.98402@Q5,42.01057@G1,	3
FDSDAASQK	229.16293@K9,229.16293@F1,	2
YLEGTCVDGLR	57.02147@C6,229.16293@Y1,	3
GGSYTQAASSDSAQGSDVSLTACKV	57.02147@C23,229.16293@K24,229.16293@G1,	3
GGSYSQAASSDSAQGSDVSLTACKV	57.02147@C23,229.16293@K24,229.16293@G1,	3
GGSYSQAASSDSAQGSDVSLTACKV	57.02147@C23,229.16293@K24,229.16293@G1,	4
GGSYSQAASSNSAQGSDESLIACKA	57.02147@C23,229.16293@K24,229.16293@G1,0.98402@N11,0.98402@Q14,	3
SYTQAASSDSAQGYDVSLTACKV	57.02147@C21,229.16293@K22,229.16293@S1,42.01057@S1,	3
WIEQEGPEYWDRETQISK	229.16293@K18,229.16293@W1,	3
WIEQEGPEYWDRETQISK	229.16293@K18,229.16293@W1,	4
AYLEGLCVESLRT	57.02147@C7,229.16293@A1,	3
THVTHYPISDHEATLR	229.16293@T1,	4
GGSCSQAACSNSAQGSDESLITCK	57.02147@C4,57.02147@C9,57.02147@C23,229.16293@K24,229.16293@G1,	4
GGSCSQAACSNSAQGSDESLITCKA	57.02147@C4,57.02147@C9,57.02147@C23,229.16293@K24,229.16293@G1,	3
GGSCSQAACSNSAQGSDESLITCK	57.02147@C4,57.02147@C9,57.02147@C23,229.16293@K24,229.16293@G1,0.98402@N11,0.98402@Q14,	3
GGSCSQAASSNSAQGSDESLIACK	57.02147@C4,57.02147@C23,229.16293@K24,229.16293@G1,0.98402@Q14,	2
GGSCSQAASSNSAQGSDESLIACK	57.02147@C4,57.02147@C23,229.16293@K24,229.16293@G1,	3
GGSCSQAASSNSAQGSDESLIACK	57.02147@C4,57.02147@C23,229.16293@K24,229.16293@G1,	4
MYACDLGPDGR	57.02147@C4,229.16293@M1,	3
MYACDLGPDGR	57.02147@C4,229.16293@M1,42.01057@M1,	3
GGSCSQAACSNSAQGSEESLITCK	57.02147@C4,57.02147@C9,57.02147@C23,229.16293@K24,229.16293@G1,0.98402@N11,0.98402@Q14,	3
GGSCSQAASSNSAQGSEESLIACK	57.02147@C4,57.02147@C23,229.16293@K24,229.16293@G1,0.98402@Q14,	3
WASVVVPSGQEQR	229.16293@W1,	2
AAEQQRAYLEGR	229.16293@A1,	2
APWIEQEGLEYWDQETR	229.16293@A1,	3
APWIEQEGPEYWDGNTR	229.16293@A1,0.98402@Q6,15.99492@W12,	2
APWIQQEGPEYWDQETR	229.16293@A1,0.98402@Q6,	2
APWIEQEGPEYWDLQTR	229.16293@A1,	3
FYPAEITLTWQR	229.16293@F1,	2
FYPAEITLTWQR	229.16293@F1,	3
KGGSYSQAASSDSAQG	229.16293@K1,229.16293@K1,	3
RYLEDGK	229.16293@K7,229.16293@R1,	3
KGGSYTQAASSDSAQGSDVSLTACK	57.02147@C24,229.16293@K1,229.16293@K25,229.16293@K1,0.98402@Q7,	3
LFISVG	229.16293@L1,	2
GGGPDPGHGAR	229.16293@G1,	3
VAVVVPSGEEQR	229.16293@V1,	2
FIAVGYVDDTQFV	229.16293@F1,	2
YFYTAMSR	229.16293@Y1,	2
GGSCSQAASSNSAQGSDESLIACK	57.02147@C4,57.02147@C23,229.16293@K24,229.16293@G1,0.98402@Q14,	3
GGSCSQAASSNSAQGSDESLIACK	57.02147@C4,57.02147@C23,229.16293@K24,229.16293@G1,0.98402@N11,0.98402@Q14,	4
WVEQEGPEYWDRETQK	229.16293@K16,229.16293@W1,0.98402@Q4,	3
YTCHVQHEGLLEP	57.02147@C3,229.16293@Y1,	3
GGSCSQAACSNSAQGSDESLITCK	57.02147@C4,57.02147@C9,57.02147@C23,229.16293@K24,229.16293@G1,	3
GYQEDAYDGK	229.16293@K10,229.16293@G1,	2
WASVVVPSGQEQR	229.16293@W1,	3
APWIEQEGPQYW	229.16293@A1,15.99492@W12,	2
GGSCSQAESSNSAQGSDESLIACK	57.02147@C4,57.02147@C23,229.16293@K24,229.16293@G1,42.01057@G1,	3
WVEQEGPEYWDR	229.16293@W1,0.98402@Q4,	2
WVDGLR	229.16293@W1,	2
YLEGTCVEWLR	57.02147@C6,229.16293@Y1,	2
FYPEEITLTWQWDGEDQTQDTELVETRPAGDGTFQK	229.16293@K36,229.16293@F1,0.98402@Q19,42.01057@F1,	4
HKWETAHEAEQWR	229.16293@K2,229.16293@H1,	3
HKWETAHEAEQWR	229.16293@K2,229.16293@H1,	4
KWETAHEAEQWR	229.16293@K1,229.16293@K1,	3
KWETAHEAEQWR	229.16293@K1,229.16293@K1,	4
RYLEDGK	229.16293@K7,229.16293@R1,	2
TRPAGDGTFQKWASVVVSSGQEQR	229.16293@K11,229.16293@T1,15.99492@W12,	3
RAYLEGTCVDGLR	57.02147@C8,229.16293@R1,	3
WIEQEGPEYWDRNTQIYK	229.16293@K18,229.16293@W1,0.98402@N13,	3
APWIEQEGPEYWDGETRK	229.16293@K18,229.16293@A1,	3
YLEGTCVDGLR	57.02147@C6,229.16293@Y1,	2
GGSYSQAASSDSAQGSDVSLTACKV	57.02147@C23,229.16293@K24,229.16293@G1,0.98402@Q14,	4
GGSYSQAASSDSAQGSDMSLTACK	57.02147@C23,229.16293@K24,229.16293@G1,	3
GSYSQAASSDSAQGSDMSLTACK	57.02147@C22,229.16293@K23,229.16293@G1,	3
EGTCVEWLR	57.02147@C4,229.16293@E1,	2
YLEDGK	229.16293@K6,229.16293@Y1,	2
FIAVGYVDDTQFVQFDSDAASPR	229.16293@F1,	3
RCWALSFYPVEITLTWQR	57.02147@C2,229.16293@R1,15.99492@W3,	3
SFYPAEITLTWQR	229.16293@S1,	3
KGGSYSQAASSDSAQGSDVSLTAC	57.02147@C24,229.16293@K1,229.16293@K1,	3
KGGSYSQAASSDSAQGSDVSLT	229.16293@K1,229.16293@K1,	3
KGGSYSQAASSDSAQGSDMSLT	229.16293@K1,229.16293@K1,0.98402@Q7,	3
CHVQHEGLPEPLTLR	57.02147@C1,229.16293@C1,	4
VGYVNDTQFVR	229.16293@V1,	2
WIQQEGPEYWDR	229.16293@W1,15.99492@W1,	2
GGSYSQAASSDSAQGSDMSLTACKV	57.02147@C23,229.16293@K24,229.16293@G1,	3
DLSSWNAADTAAQITQR	229.16293@D1,0.98402@Q13,	2
FIAVGYVDDTQFVQFDSDAASPR	229.16293@F1,0.98402@Q11,	3
RKWEAAHAAEQQR	229.16293@K2,229.16293@R1,	3
APWIQQEGPEYWDR	229.16293@A1,0.98402@Q6,	3
SWTAADMAAQTTK	229.16293@K13,229.16293@S1,15.99492@M7,	3
VLLLLWWAV	229.16293@V1,	2
AAAQITQLK	229.16293@K9,229.16293@A1,	2
DYIALNQDLSSWTAADTAAQITQR	229.16293@D1,	3
DYIALNEDLSSWTAADTTAQITQR	229.16293@D1,0.98402@Q20,	3
GGSYSQAACSDSAQGSDVSLTA	57.02147@C9,229.16293@G1,	3
GGSYSQAACSDSAQGSDVSLTA	57.02147@C9,229.16293@G1,0.98402@Q14,	2
TNTQTDR	229.16293@T1,	2
WIEQEGPEYWDGETR	229.16293@W1,	2
GGSYSQAASSDSAQGSNVSLTA	229.16293@G1,0.98402@Q6,	2
EPWVEQEGPEYWDRETQK	229.16293@K18,229.16293@E1,	3
MEPRAPWIEQER	229.16293@M1,15.99492@M1,0.98402@Q10,15.99492@W7,42.01057@M1,	2
PEDWDRETQISK	229.16293@K12,229.16293@P1,0.98402@Q9,42.01057@P1,	2
TCVEWSADTWRTGR	57.02147@C2,229.16293@T1,15.99492@W10,	2
TLILLLSGALALTETWACSHSMRYFDTAASRPGRGEPR	57.02147@C18,229.16293@T1,	3
KGGSYTQAASSDSAQGSDVSLTACKV	57.02147@C24,229.16293@K1,229.16293@K25,229.16293@K1,	3
KGGSYTQAASSDSAQGSDVSLTACKV	57.02147@C24,229.16293@K1,229.16293@K25,229.16293@K1,0.98402@Q15,	3
KGGSYTQAASSDSAQGSDVSLTACK	57.02147@C24,229.16293@K1,229.16293@K25,229.16293@K1,0.98402@Q15,	3
KGGSYTQAASSDSAQGSDVSLTACKV	57.02147@C24,229.16293@K1,229.16293@K25,229.16293@K1,	4
RKWEAAHEAEQLR	229.16293@K2,229.16293@R1,	4
DGEDQTQDTELLETRPAGDGT	229.16293@D1,	3
KGGSYSQAASSDSAQGSDMSLTACK	57.02147@C24,229.16293@K1,229.16293@K25,229.16293@K1,	4
NTQICK	57.02147@C5,229.16293@K6,229.16293@N1,	2
DGEDQTQDTELVETRPAGDGI	229.16293@D1,	3
DYIALNEDLSSWTAGDTAAQITQR	229.16293@D1,15.99492@W12,	2
DYIALNEDLSSWSAADTAAQITQR	229.16293@D1,15.99492@W12,	3
DYIALNQDLSSWTAADTAAQITQR	229.16293@D1,0.98402@Q7,	3
DYIALNEDLSTWTAADTAAQITQR	229.16293@D1,	3
DYIALNEDLSSWTSADTAAQITQR	229.16293@D1,15.99492@W12,	3
GGSCSQAACSNSAQGSDESLITCKA	57.02147@C4,57.02147@C9,57.02147@C23,229.16293@K24,229.16293@G1,0.98402@Q14,	3
GGSCSQAASSDSAQGSDESLIACKA	57.02147@C4,57.02147@C23,229.16293@K24,229.16293@G1,0.98402@Q14,	4
GGSCSQAASSNSAQGSDESLIACKA	57.02147@C4,57.02147@C23,229.16293@K24,229.16293@G1,0.98402@Q14,	3
SHSMRYVYTAMSRPGR	229.16293@S1,15.99492@M4,	3
GEPRAPWVEQEGPEYWYR	229.16293@G1,15.99492@W7,42.01057@G1,	3
VYLAGRCVDGLRR	57.02147@C7,229.16293@V1,	3
GGSYSQAASSDSAQGSDVSLTACK	57.02147@C23,229.16293@K24,229.16293@G1,0.98402@Q14,	3
GSYSQAASSDSAQGSDVSLTACK	57.02147@C22,229.16293@K23,229.16293@G1,0.98402@Q13,	3
GGSYTQAASSDSAQGSDVSLTACK	57.02147@C23,229.16293@K24,229.16293@G1,	3
VGFDSDAASPR	229.16293@V1,	3
WEAVHAAEQLR	229.16293@W1,	2
SWTAADMAAQTTK	229.16293@K13,229.16293@S1,	2
SWTAADMAAQTTK	229.16293@K13,229.16293@S1,	3
DYIALNKDLSSWTAADTAAQITQR	229.16293@K7,229.16293@D1,0.98402@N6,	3
KGGSYSQAASSDSAQGSDMSLT	229.16293@K1,229.16293@K1,	3
GGSYSQAASSDSAQGSDMSLTACKV	57.02147@C23,229.16293@K24,229.16293@G1,15.99492@M18,	3
KGGSYSQAASSDSAQGSDVSLT	229.16293@K1,229.16293@K1,0.98402@Q15,	3
KGGSYSQAASSDSAQGSDVSLTAC	57.02147@C24,229.16293@K1,229.16293@K1,0.98402@Q7,	3
KGGSYSQAASSDSAQGSDMSLTAC	57.02147@C24,229.16293@K1,229.16293@K1,	3
APWIEQEGPEYWDRETQICK	57.02147@C19,229.16293@K20,229.16293@A1,0.98402@Q6,	3
KGGSYTQAASSDSAQGSDVSLT	229.16293@K1,229.16293@K1,0.98402@Q15,	3
YFYTAVSR	229.16293@Y1,	2
AAQITQGK	229.16293@K8,229.16293@A1,0.98402@Q6,	2
AGDGTFQK	229.16293@K8,229.16293@A1,	2
AYLEGTCVDGLR	57.02147@C7,229.16293@A1,	2
SVVVPSGQEQR	229.16293@S1,	2
APWIEQEGPEYWDRNTQISK	229.16293@K20,229.16293@A1,15.99492@W12,	3
WVAVVVPSGQEQR	229.16293@W1,	3
APWIQQEGPEYWDRETQISK	229.16293@K20,229.16293@A1,0.98402@Q17,	4
AYLQGTCVDGLR	57.02147@C7,229.16293@A1,	3
VYLAGR	229.16293@V1,	2
QSEAVSHTWQRMYGCDLGPDGRLLR	57.02147@C15,229.16293@Q1,15.99492@M12,15.99492@W9,	3
WEAAHVAEQQR	229.16293@W1,	2
GGSYSQAASSDSAQGSDVSLTACK	57.02147@C23,229.16293@K24,229.16293@G1,0.98402@Q14,	4
YFSTAVSR	229.16293@Y1,	2
RKWEAVHAAEQR	229.16293@K2,229.16293@R1,	4
VGFDSDAASQR	229.16293@V1,	3
AQAQTDRESLR	229.16293@A1,	2
HKWEAAHVAEQLR	229.16293@K2,229.16293@H1,	3
WIEQEGPEYWDGETR	229.16293@W1,	3
WIEQEGPEYWDQETR	229.16293@W1,	2
WETAHEAEQWR	229.16293@W1,	2
AYLEGTCVDGLR	57.02147@C7,229.16293@A1,	3
WVAVVVPSGQEQR	229.16293@W1,	2
DNDATSPRK	229.16293@K9,229.16293@D1,0.98402@N2,42.01057@D1,	2
AYLEGTCVDGLRR	57.02147@C7,229.16293@A1,	3
AYLEGTCVDGLRR	57.02147@C7,229.16293@A1,	2
PRAPWIEQEGPEYWDQETRNIK	229.16293@K22,229.16293@P1,0.98402@N20,15.99492@W5,15.99492@W14,	4
KGGSYTQAASSDSAQGSDVSLTACKV	57.02147@C24,229.16293@K1,229.16293@K25,229.16293@K1,0.98402@Q15,	4
AYLEGEFVEWLR	229.16293@A1,	3
WIEQEGPEYWDQETR	229.16293@W1,0.98402@Q12,	2
LSSWTAADTPAQITQR	229.16293@L1,0.98402@Q12,15.99492@W4,	2
ASAQTYR	229.16293@A1,	2
GGSYTQAASSDSAQGSDVSLTACKV	57.02147@C23,229.16293@K24,229.16293@G1,0.98402@Q14,	3
GGSYTQAASSDSAQGSDVSLTACKV	57.02147@C23,229.16293@K24,229.16293@G1,	4
RAPWIEQEGPEYWDQNTQIFK	229.16293@K21,229.16293@R1,0.98402@N16,0.98402@Q18,15.99492@W13,42.01057@R1,	4
GGSYSQAASSDSAQGSDMSLTACKV	57.02147@C23,229.16293@K24,229.16293@G1,0.98402@Q14,	3
GGSYSQAASSDSAQGSDMSLTACKV	57.02147@C23,229.16293@K24,229.16293@G1,	4
KGGSYSQAASSDSAQGSDVS	229.16293@K1,229.16293@K1,	3
SYLEGLCVEWLR	57.02147@C7,229.16293@S1,	3
YTCHVQHKGLPEPLTLR	57.02147@C3,229.16293@K8,229.16293@Y1,0.98402@Q6,	4
GGSYSQTASSDSAQGSDVSLTACKV	57.02147@C23,229.16293@K24,229.16293@G1,0.98402@Q6,	3
WIEQEGPEYWDGETRK	229.16293@K16,229.16293@W1,0.98402@Q4,	3
PGRGESRFISVGYVDDTQFVR	229.16293@P1,	3
KGGSYSQAASSDSAQGSDVSLTACKV	57.02147@C24,229.16293@K1,229.16293@K25,229.16293@K1,0.98402@Q7,	3
KGGSYSQAASSDSAQGSDVSLTACKV	57.02147@C24,229.16293@K1,229.16293@K25,229.16293@K1,0.98402@Q15,	4
KGGSYSQAASSDSAQGSDMSLTACKV	57.02147@C24,229.16293@K1,229.16293@K25,229.16293@K1,0.98402@Q15,	4
KGGSYSQAASSDSAQGSDMSLTACK	57.02147@C24,229.16293@K1,229.16293@K25,229.16293@K1,	3
EQEGPEYWDR	229.16293@E1,	2
APWIEQEGPEYWDEETGK	229.16293@K18,229.16293@A1,	4
APWIEQEGPEYWDEETGK	229.16293@K18,229.16293@A1,15.99492@W12,	3
APWIEQEGPEYWDEETGK	229.16293@K18,229.16293@A1,0.98402@Q6,	2
AHSQTDRENLR	229.16293@A1,0.98402@Q4,	2
FIAVGYVDDTQFVKFDSD	229.16293@K14,229.16293@F1,	3
FIAVGYVDDTQFVRFDSDAASRMMEPR	229.16293@F1,15.99492@M24,	4
DGEDQTQDTELVETRPSGDGTFQK	229.16293@K24,229.16293@D1,	3
GGSYSQAASSDSAQGSDVSLTA	229.16293@G1,	2
GGSYSQAASSDSAQGSNVSLTA	229.16293@G1,0.98402@N17,	3
KWEAVHAAEQR	229.16293@K1,229.16293@K1,	4
PEYWDQETRNIK	229.16293@K12,229.16293@P1,	2
DGEDQTQDTELLETRPAGDGTFQK	229.16293@K24,229.16293@D1,	4
DGEDQTQETELVETRPAGDGTFQK	229.16293@K24,229.16293@D1,0.98402@Q7,	3
LQAQTDRVSLR	229.16293@L1,	2
AAQITQLK	229.16293@K8,229.16293@A1,0.98402@Q3,	2
APWIEQEVPEDWDR	229.16293@A1,0.98402@Q6,15.99492@W3,15.99492@W12,	3
WEAVHAAEQR	229.16293@W1,	3
MYGCDVGSDWR	57.02147@C4,229.16293@M1,	3
GTTTRARPG	229.16293@G1,42.01057@G1,	2
RGSYTQAASSDSAQGSDVSLTACKV	57.02147@C23,229.16293@K24,229.16293@R1,0.98402@Q14,42.01057@R1,	3
GGSCSQAASSNSAQGSDESLIACKA	57.02147@C4,57.02147@C23,229.16293@K24,229.16293@G1,0.98402@N11,	3
GYYNQSEAGSHTIQMMYGCDVGSDR	57.02147@C19,229.16293@G1,15.99492@M15,15.99492@M16,0.98402@N4,0.98402@Q5,42.01057@G1,	3
SWTAADMEAQITK	229.16293@K13,229.16293@S1,	3
RKWEAAHVAEQQR	229.16293@K2,229.16293@R1,	3
QWEAAHVAEQQR	229.16293@Q1,	3
WIEQEGPEYWDGETRK	229.16293@K16,229.16293@W1,	4
SWTAADMASQITK	229.16293@K13,229.16293@S1,	3
GGSYSQAASSDSAQGSNVSLTA	229.16293@G1,0.98402@Q14,	2
GGSYSQAASSDSAQGSNVSLT	229.16293@G1,0.98402@Q14,	2
GGSYSQAASSDSAQGSDVSLTA	229.16293@G1,0.98402@Q14,	3
GGSYSQAASTDSAQGSDVSLT	229.16293@G1,0.98402@Q14,	3
DGEDQTQDTELVETRLAGDGTFQK	229.16293@K24,229.16293@D1,	3
DYIALNEDLRSSTAADMAAQITKR	229.16293@K23,229.16293@D1,0.98402@Q20,	3
IEQEGPEYWDR	229.16293@I1,	2
NQFAYDGK	229.16293@K8,229.16293@N1,	2
YFDTAVSR	229.16293@Y1,	2
KGGSYTQAASSDSAQGSDVSLTAC	57.02147@C24,229.16293@K1,229.16293@K1,	3
KGGSYTQAASSDSAQGSDVSLT	229.16293@K1,229.16293@K1,	3
TAAQIAQR	229.16293@T1,42.01057@T1,	2
HQYAYDGK	229.16293@K8,229.16293@H1,	3
GGSCSQAASSDSAQGSDESLIACK	57.02147@C4,57.02147@C23,229.16293@K24,229.16293@G1,	3
MRVTAPRTVLLLLSGALALTETWAGSH	229.16293@M1,15.99492@M1,15.99492@W23,	4
KGGSYTQAASSDSAQGSDVSLTACKV	57.02147@C24,229.16293@K1,229.16293@K25,229.16293@K1,0.98402@Q7,	4
ALGFYPAEI	229.16293@A1,	2
GGSYSQAASSDSAQGSDMSLTACK	57.02147@C23,229.16293@K24,229.16293@G1,0.98402@Q14,	3
GGSYTQAASSDSAQGSDVSLTACK	57.02147@C23,229.16293@K24,229.16293@G1,	4
GGSYTQAASSDSAQGSDVSLTACK	57.02147@C23,229.16293@K24,229.16293@G1,0.98402@Q14,	4
YTCHVQHEGLPNP	57.02147@C3,229.16293@Y1,	3
GGSYSQAASSDTAQGSDMSLTACKV	57.02147@C23,229.16293@K24,229.16293@G1,0.98402@Q14,	4
EPWVEQEGPEYWDRQTQK	229.16293@K18,229.16293@E1,0.98402@Q15,	3
EQEKPEYWDQETR	229.16293@K4,229.16293@E1,	3
KGGSYTQAASSDSAQGSDVSLTACK	57.02147@C24,229.16293@K1,229.16293@K25,229.16293@K1,0.98402@Q7,	4
DYIALNEDLSSWTAADTAAQITQLK	229.16293@K25,229.16293@D1,15.99492@W12,	4
KGGSYSEAASSDSAQGSDMSLTACK	57.02147@C24,229.16293@K1,229.16293@K25,229.16293@K1,0.98402@Q15,	3
DGEDQTQDTEPVETRPAGDR	229.16293@D1,	3
AYLEGLCMEWLR	57.02147@C7,229.16293@A1,	2
AYLEGLCVEWVR	57.02147@C7,229.16293@A1,15.99492@W10,	3
WIEQEGLEYWDR	229.16293@W1,	2
THMTYHAVSDHEATLR	229.16293@T1,	4
THMTHHAVSEH	229.16293@T1,	4
MYACDVGSDWR	57.02147@C4,229.16293@M1,	3
SWTAADMASQTTK	229.16293@K13,229.16293@S1,15.99492@M7,	3
DYIALNEDQSSWTAADTAAQITQR	229.16293@D1,	3
SRTAADMAAQITQR	229.16293@S1,15.99492@M7,	3
GGSCSQAASSDSAQGSDESLIACK	57.02147@C4,57.02147@C23,229.16293@K24,229.16293@G1,0.98402@Q14,	2
APWTEQEGPEYWDEETGK	229.16293@K18,229.16293@A1,0.98402@Q6,15.99492@W3,15.99492@W12,	3
APWIEQEGPEYWDQNTR	229.16293@A1,0.98402@Q6,15.99492@W12,	2
YTCHVQHERLPEP	57.02147@C3,229.16293@Y1,	3
AQSQTDR	229.16293@A1,	2
GGSYTQAASSDSAQGSDVSLTAC	57.02147@C23,229.16293@G1,	3
WIEQEGLEYWDGETR	229.16293@W1,	3
NTQIYK	229.16293@K6,229.16293@N1,	2
GGSYSQAASSDSAQGSDVSLTA	229.16293@G1,	3
GGSYSQAASSDSAQGSDVSLTA	229.16293@G1,0.98402@Q14,	2
WIEQEGPEYWDQNTR	229.16293@W1,0.98402@Q4,15.99492@W10,	2
GGSYSQAACTDSAQGSDVSLTA	57.02147@C9,229.16293@G1,0.98402@Q14,	3
KGGSYTQAASSDSAQGSDVSLTACKV	57.02147@C24,229.16293@K1,229.16293@K25,229.16293@K1,0.98402@Q7,	3
GGSYSQAASSDSAQGSDVSLTACKV	57.02147@C23,229.16293@K24,229.16293@G1,0.98402@Q14,	3
KGGSYSQAASSDSAQGSDMSLTACK	57.02147@C24,229.16293@K1,229.16293@K25,229.16293@K1,0.98402@Q15,	4
KGGSYSEAASSDSAQGSDMSLTACKV	57.02147@C24,229.16293@K1,229.16293@K25,229.16293@K1,	4
RCWALSFYPAEITLTWQR	57.02147@C2,229.16293@R1,42.01057@R1,	3
AADMAAQITQR	229.16293@A1,	2
KGGSYSQAASSDSAQGSDMSLT	229.16293@K1,229.16293@K1,15.99492@M19,	3
SHTLQMMFGCDVGSDGRFLR	57.02147@C10,229.16293@S1,	3
NQFAYDGK	229.16293@K8,229.16293@N1,0.98402@Q2,	2
CGCDVGSDWR	57.02147@C1,57.02147@C3,229.16293@C1,	2
EYWDEEKGK	229.16293@K7,229.16293@K9,229.16293@E1,15.99492@W3,	3
APWIEQEGTEYWDQETR	229.16293@A1,15.99492@W12,	3
VAEQER	229.16293@V1,	2
GGSYSQAACSDSAQGSDVSLTA	57.02147@C9,229.16293@G1,0.98402@Q14,	3
GGSYSQAACSDSAQGSDVSLT	57.02147@C9,229.16293@G1,	2
CDLGPDGRLLRGYDQSAYDSK	57.02147@C1,229.16293@K21,229.16293@C1,	3
KGGSYSQAASSDSAQGSDVSLTACK	57.02147@C24,229.16293@K1,229.16293@K25,229.16293@K1,0.98402@Q15,	4
DYIALNEDLSSWTAAVTAAQITQLK	229.16293@K25,229.16293@D1,15.99492@W12,	4
ALGFYPAEITLTWQR	229.16293@A1,0.98402@Q14,	2
MYGCDVGSDWR	57.02147@C4,229.16293@M1,15.99492@M1,	2
AYLEGRCAEWLR	57.02147@C7,229.16293@A1,	3
RALWIEQEGPEYWDGETR	229.16293@R1,15.99492@W4,	3
DYIALEEDLR	229.16293@D1,	2
RCWALNFYPAEITLTWQR	57.02147@C2,229.16293@R1,15.99492@W3,	3
WASMVVPSGQEQR	229.16293@W1,	3
AYLEGLCMEWLR	57.02147@C7,229.16293@A1,	3
YNQSEAGSDIIQR	229.16293@Y1,42.01057@Y1,	2
GYVDDTQFVQFDSDAASPR	229.16293@G1,	3
DSDAASPREEPRAPWIEQEGPEYWDQNTQIFK	229.16293@K32,229.16293@D1,0.98402@Q29,15.99492@W24,42.01057@D1,	4
GGSCSQAACSNSAQGSDESLITCK	57.02147@C4,57.02147@C9,57.02147@C23,229.16293@K24,229.16293@G1,0.98402@Q14,	3
YDQSAYDGK	229.16293@K9,229.16293@Y1,	2
AQSQTDRVDLGTLR	229.16293@A1,	3
ALGFYPAEITLTWQR	229.16293@A1,	3
KGGSYSQAASSDSAQGSDMSLTACK	57.02147@C24,229.16293@K1,229.16293@K25,229.16293@K1,0.98402@Q15,	3
TVPIVG	229.16293@T1,	2
DYIALNEDLRSWTPADMAAQITKR	229.16293@K23,229.16293@D1,0.98402@Q20,	4
DGEDQTQDTELVETRPAED	229.16293@D1,	3
ITLTWQR	229.16293@I1,	2
RFDSDAASQK	229.16293@K10,229.16293@R1,	3
DYIALNEDLSSWTAAAMAAQITQR	229.16293@D1,15.99492@M17,	3
EGLCVEWLR	57.02147@C4,229.16293@E1,	2
DGEDQTQDTELVETRPAGNGT	229.16293@D1,	4
DGEDQTQDTELLETRPAGDGTFQK	229.16293@K24,229.16293@D1,	3
SFYPAEITLTWQR	229.16293@S1,0.98402@Q12,	2
AHVAEQWR	229.16293@A1,	3
DYISLNEDLSSWTAADTAAQITQLK	229.16293@K25,229.16293@D1,15.99492@W12,	3
DYIALNKDLSSWTAADTAAQITQR	229.16293@K7,229.16293@D1,	3
APWIEQEGPEYWDEETGK	229.16293@K18,229.16293@A1,0.98402@Q6,	3
AHSQIDR	229.16293@A1,	3
AHSQIDR	229.16293@A1,	2
APWIEQEGLEYWDGETR	229.16293@A1,	3
WVEQEGPEYWDRETQK	229.16293@K16,229.16293@W1,	4
GGSCSQVASSNSAQGSDESLITCK	57.02147@C4,57.02147@C23,229.16293@K24,229.16293@G1,0.98402@N11,0.98402@Q6,42.01057@G1,	3
KGGSYSQAASSDSAQGSDVSLTACK	57.02147@C24,229.16293@K1,229.16293@K25,229.16293@K1,0.98402@Q15,	3
KGGSYSQAASSDSAQGSDVSLTACK	57.02147@C24,229.16293@K1,229.16293@K25,229.16293@K1,0.98402@Q7,	4
WASVVVPSGEEQR	229.16293@W1,15.99492@W1,	3
YIALNEDLRSWAAADTAAQITQR	229.16293@Y1,0.98402@N5,15.99492@W11,42.01057@Y1,	3
FDSDAASPRGEPREPWVEQEGPECWDR	57.02147@C24,229.16293@F1,0.98402@Q19,15.99492@W16,	3
WEAAHVAEQWR	229.16293@W1,	3
LSCWALSFYPAEITLTWQR	57.02147@C3,229.16293@L1,	4
LSCWALSFYPAEITLTWQR	57.02147@C3,229.16293@L1,	3
GEDQTQDRELVETRPAGDGTFQK	229.16293@K23,229.16293@G1,42.01057@G1,	3
GEDQTQDRELVETRPAGDGTFQK	229.16293@K23,229.16293@G1,0.98402@Q4,42.01057@G1,	4
CDVGPDGR	57.02147@C1,229.16293@C1,	2
KGGSYTQAASSDSAQGSDVSLTAC	57.02147@C24,229.16293@K1,229.16293@K1,0.98402@Q15,	3
AAQITR	229.16293@A1,	2
AAEQLK	229.16293@K6,229.16293@A1,	2
KGGSYSQAASSDSAQGSDVSLTAC	57.02147@C24,229.16293@K1,229.16293@K1,0.98402@Q15,	3
APWIEEEGPEYWDRETQISK	229.16293@K20,229.16293@A1,	3
KGGSYSQAASSDSAQGSDMSLTACKV	57.02147@C24,229.16293@K1,229.16293@K25,229.16293@K1,15.99492@M19,	4
APWIQQEGPEYWDGETR	229.16293@A1,0.98402@Q6,	2
WASVVVPSGQEQR	229.16293@W1,0.98402@Q10,	2
PQALLLL	229.16293@P1,0.98402@Q2,42.01057@P1,	2
MTHHAVSDHEATLR	229.16293@M1,15.99492@M1,	4
MYGCNLGPDGR	57.02147@C4,229.16293@M1,	3
ETQICK	57.02147@C5,229.16293@K6,229.16293@E1,	2
AYLEGECMEWLR	57.02147@C7,229.16293@A1,	2
APWIEQEGPEYWDGETRK	229.16293@K18,229.16293@A1,0.98402@Q6,	3
AVGYVDDTEFVR	229.16293@A1,	2
WIEQEGPEYWDRETQISK	229.16293@K18,229.16293@W1,0.98402@Q15,	3
WIEQEGPEYWDRETQICK	57.02147@C17,229.16293@K18,229.16293@W1,	3
DVGYVDDTQFVR	229.16293@D1,42.01057@D1,	2
GGSYSQTASSDSAQGSDVSLTACK	57.02147@C23,229.16293@K24,229.16293@G1,0.98402@Q6,	3
QVGGGPCGGAAESLPGGPVRGVAPQIPGER	57.02147@C7,229.16293@Q1,0.98402@Q25,42.01057@Q1,	4
KWEAAHVAEQWR	229.16293@K1,229.16293@K1,	4
KWEAAHVAEQWR	229.16293@K1,229.16293@K1,	3
THMTHHAVSDHEATLR	229.16293@T1,	4
APWIEEEGPEYWDR	229.16293@A1,	2
THMTHHAVSDHEATLR	229.16293@T1,	3
GGSCSQAACSDSAQGSDESLITCK	57.02147@C4,57.02147@C9,57.02147@C23,229.16293@K24,229.16293@G1,	3
YTCHVQHEGLPEL	57.02147@C3,229.16293@Y1,	3
EDQNQDTELVETRPAGDGTFQK	229.16293@K22,229.16293@E1,0.98402@N4,0.98402@Q5,42.01057@E1,	3
SRFIAVGYVDDTQFVR	229.16293@S1,	3
APWIEQEGPEYWDQK	229.16293@K15,229.16293@A1,15.99492@W12,	3
QTQISK	229.16293@K6,229.16293@Q1,	2
DGEDQTQDTELVETRPVGDRTFQ	229.16293@D1,0.98402@Q23,	3
APWIEQEGPEYWDGNTR	229.16293@A1,15.99492@W12,	2
FDSDAASQRMEPRAPWIEQER	229.16293@F1,15.99492@M10,0.98402@Q8,15.99492@W16,42.01057@F1,	3
FIAVGCVDDTQFVR	57.02147@C6,229.16293@F1,	3
GGSCSQAASSNSAQGSDESLIACKA	57.02147@C4,57.02147@C23,229.16293@K24,229.16293@G1,	4
GTFQNWAAVVVPSGEEQR	229.16293@G1,	3
SWTAANMAAQITK	229.16293@K13,229.16293@S1,15.99492@M7,	3
APWVEEEGPEYWDRETQK	229.16293@K18,229.16293@A1,	3
DGEDQTQDTELVETRPAGDRTCQ	57.02147@C22,229.16293@D1,0.98402@Q23,	3
DGEDQNQDTELVETRPAGDR	229.16293@D1,0.98402@Q7,	3
LLHGYDQSAYDGK	229.16293@K13,229.16293@L1,	3
APWIEQEGPEYCDRETR	57.02147@C12,229.16293@A1,	2
WIEQEGPEYWDLQTR	229.16293@W1,0.98402@Q13,15.99492@W10,	2
WIEQEGPEYWDGETR	229.16293@W1,15.99492@W1,	3
KGGSYTQAASSDSAQGSDVSLT	229.16293@K1,229.16293@K1,0.98402@Q7,	3
GEILGV	229.16293@G1,	2
LLLSGALALTQTWAGLPLHEVFLHLRVPA	229.16293@L1,15.99492@W13,	4
IEQERPEYWDQETR	229.16293@I1,	3
GGSCSQAASSNSAQGSDESLIAC	57.02147@C4,57.02147@C23,229.16293@G1,	3
VEQEGPEYWDR	229.16293@V1,0.98402@Q3,	2
DGEDQTQDTELVETRPSGDGTFQK	229.16293@K24,229.16293@D1,	4
QNQDTELVETRPAGDGTFQK	229.16293@K20,229.16293@Q1,0.98402@Q1,	3
DGEDQTQETELVETRPAGDGTFQK	229.16293@K24,229.16293@D1,0.98402@Q23,	4
DGEDQTQETELVETRPAGDGTFQK	229.16293@K24,229.16293@D1,	4
EGDAAARR	229.16293@E1,	2
GGSCSQAASSNSAQGSDESLIA	57.02147@C4,229.16293@G1,	3
DGENQTQDTELVETRPAGDGTFQK	229.16293@K24,229.16293@D1,	4
APWIEQEGPEYWDGETRK	229.16293@K18,229.16293@A1,	4
RFDNDAASPR	229.16293@R1,	3
APWIEQEGPEYWDGKTRN	229.16293@K15,229.16293@A1,0.98402@Q6,15.99492@W12,	3
KGGSYSQAASSDSAQGSDMSLTAC	57.02147@C24,229.16293@K1,229.16293@K1,0.98402@Q7,	3
MFGCDLGPDAR	57.02147@C4,229.16293@M1,15.99492@M1,	2
WAAVVVPSGEQQR	229.16293@W1,	3
IAMNEDLSSWTAADTAAQITQR	229.16293@I1,15.99492@M3,42.01057@I1,	3
DYIALNQDLSSWTAADTAAQITQR	229.16293@D1,0.98402@N6,0.98402@Q7,15.99492@W12,	3
DYIALNQDLSSWTAADTAAQITQR	229.16293@D1,0.98402@N6,0.98402@Q7,	2
DYIALNQDLSSWTAADTAAQITQR	229.16293@D1,0.98402@Q7,15.99492@W12,	3
DYIALNEDQSSWTAADTAAQITQR	229.16293@D1,0.98402@Q9,	3
MYGCDVGSDWR	57.02147@C4,229.16293@M1,	2
KGGSYSQAASSDSAQGSD	229.16293@K1,229.16293@K1,0.98402@Q15,	3
KGGSYSQAASSDSAQGSDVS	229.16293@K1,229.16293@K1,0.98402@Q15,	3
AVVVPSAEEQR	229.16293@A1,0.98402@Q10,	2
GGSCSQAASSNSAQGSDESLIACK	57.02147@C4,57.02147@C23,229.16293@K24,229.16293@G1,0.98402@N11,	3
GGSCSQAACSNSAQGSDESLITCKA	57.02147@C4,57.02147@C9,57.02147@C23,229.16293@K24,229.16293@G1,0.98402@N11,	3
KGGSYSQAASSDSAQGSDMSLTACKV	57.02147@C24,229.16293@K1,229.16293@K25,229.16293@K1,	4
KGGSYSQAASSDSAQGSDMSLTACKV	57.02147@C24,229.16293@K1,229.16293@K25,229.16293@K1,	3
WVEQEGPQYWDRETQKY	229.16293@K16,229.16293@W1,15.99492@W10,	3
YIAPNEDLRSWTAADTAAQITQR	229.16293@Y1,42.01057@Y1,	3
DGEDQTQDTELVEIR	229.16293@D1,	2
TQFVRFDSNAASPRMAPRAPWIEQ	229.16293@T1,15.99492@M15,0.98402@Q24,15.99492@W21,	3
GGSYSQAASSDSAQGSDMSLTACKV	57.02147@C23,229.16293@K24,229.16293@G1,0.98402@Q14,	4
GGSYSQAASSDTAQGSDMSLTACK	57.02147@C23,229.16293@K24,229.16293@G1,0.98402@Q14,	3
APWIEQEGPEYWDRETEISK	229.16293@K20,229.16293@A1,	3
SWTAADMAAQITK	229.16293@K13,229.16293@S1,15.99492@M7,	2
KGGSYSQAASSDSAQGSDVSLTACKV	57.02147@C24,229.16293@K1,229.16293@K25,229.16293@K1,0.98402@Q15,	3
LRCWALGFHPAEITLTWQR	57.02147@C3,229.16293@L1,15.99492@W4,	3
AAELLR	229.16293@A1,	2
SWTAADMAAQTTK	229.16293@K13,229.16293@S1,15.99492@M7,	2
YTCHVQHEGLAK	57.02147@C3,229.16293@K12,229.16293@Y1,	4
WEAVHAAEQR	229.16293@W1,	2
WEAAYEAEQLR	229.16293@W1,15.99492@W1,42.01057@W1,	2
KGGSYSEAASSDSAQGSDMSLTACK	57.02147@C24,229.16293@K1,229.16293@K25,229.16293@K1,	3
RSWTAAAMAAQITK	229.16293@K14,229.16293@R1,15.99492@M8,15.99492@W3,42.01057@R1,	2
KGGSYSQAASSDSAQGSDMSLT	229.16293@K1,229.16293@K1,0.98402@Q15,	3
GGSYSQAASSDTAQGSDMSLTACKV	57.02147@C23,229.16293@K24,229.16293@G1,0.98402@Q14,	3
FYTAVSR	229.16293@F1,	2
YTCHVQHEG	57.02147@C3,229.16293@Y1,	3
DLTSWTAADTAAQITQR	229.16293@D1,0.98402@Q13,	2
FNTVGYVDDTLFVR	229.16293@F1,0.98402@N2,	3
GGSYTQAASSDSAQGSHVSLTACKV	57.02147@C23,229.16293@K24,229.16293@G1,0.98402@Q14,	3
TNTQTDRESLR	229.16293@T1,	3
CWALGFYTAEITLTWQR	57.02147@C1,229.16293@C1,	3
WIEQEGPEYWDGKTRN	229.16293@K13,229.16293@W1,15.99492@W10,	3
EDQNQDTELVETRPAGDGTFQK	229.16293@K22,229.16293@E1,0.98402@N4,0.98402@Q3,42.01057@E1,	3
DGEDQTQDTELVETRPAGDK	229.16293@K20,229.16293@D1,	3
DGEDQTQDTELVETRPAGDK	229.16293@K20,229.16293@D1,	4
SWTAAEMAAQITQR	229.16293@S1,	3
APWIEQEGPDYWDRETQISK	229.16293@K20,229.16293@A1,15.99492@W12,	3
WVEQEGPEYWDRETQK	229.16293@K16,229.16293@W1,0.98402@Q15,	3
TELVETRAAGDGTFQK	229.16293@K16,229.16293@T1,42.01057@T1,	3
GGSYSQAASSDSAQGSDMSLTACK	57.02147@C23,229.16293@K24,229.16293@G1,15.99492@M18,0.98402@Q14,	3
GGSYSQTASSDSAQGSDVSLTACK	57.02147@C23,229.16293@K24,229.16293@G1,0.98402@Q14,	3
APWIEQEGPEYWDGKTRN	229.16293@K15,229.16293@A1,0.98402@Q6,15.99492@W12,	4
FDSEAASPREEPRAPW	229.16293@F1,	4
GGSYSQAASSDSAQGSDMSLTACK	57.02147@C23,229.16293@K24,229.16293@G1,15.99492@M18,	3
GSYSQTASSDSAQGSDVSLTACKV	57.02147@C22,229.16293@K23,229.16293@G1,0.98402@Q5,42.01057@G1,	3
WIEQEGPQYWDR	229.16293@W1,15.99492@W10,	2
MYGCDLGPDGSLLR	57.02147@C4,229.16293@M1,15.99492@M1,42.01057@M1,	3
DGEDQTQDTELVETRLAGDGTFQK	229.16293@K24,229.16293@D1,	4
GGSYSQAASTDSAQGSDVSLTA	229.16293@G1,0.98402@Q14,	2
GGSYSQAASTDSAQGSDVSLTA	229.16293@G1,0.98402@Q14,	3
SWTAADTAAHITQR	229.16293@S1,	3
QTQADRVSLR	229.16293@Q1,-17.02655@Q1,	2
FYTAMSR	229.16293@F1,	2
AYLEGLCVEWLRGYLENGKDTLE	57.02147@C7,229.16293@K19,229.16293@A1,	4
AHSQTDRESLR	229.16293@A1,	4
CWSLGFYPAEITLTWQR	57.02147@C1,229.16293@C1,15.99492@W2,	2
FYPAEITLTWQR	229.16293@F1,0.98402@Q11,	2
WVEQEGPEYWDRETQKY	229.16293@K16,229.16293@W1,15.99492@W10,	3
LSSWTAVDTAAQITQR	229.16293@L1,	3
GGSCSQAASSNSAQGSDESLIACK	57.02147@C4,57.02147@C23,229.16293@K24,229.16293@G1,	2
GGSCSQAASSNSAQGSDESLIACK	57.02147@C4,57.02147@C23,229.16293@K24,229.16293@G1,0.98402@Q14,	4
GGSCSQAASSNSAQGSEESLIACKA	57.02147@C4,57.02147@C23,229.16293@K24,229.16293@G1,0.98402@Q14,	3
GGSCSQAACSDSAQGSDESLITCK	57.02147@C4,57.02147@C9,57.02147@C23,229.16293@K24,229.16293@G1,0.98402@Q14,	3
GGSCSQAASTNSAQGSDESLIACK	57.02147@C4,57.02147@C23,229.16293@K24,229.16293@G1,0.98402@N11,0.98402@Q14,	3
AASPRGGPRAP	229.16293@A1,	2
DYIALNEDLSSWTAADTAAEITQR	229.16293@D1,0.98402@N6,	2
HNQYAYDGK	229.16293@K9,229.16293@H1,	3
FIAVGYVDDTQFVQFDSDAASPR	229.16293@F1,0.98402@Q14,	3
LLLSGALALALTQTWAGSHSMRYFSTSV	229.16293@L1,	3
DLSSWTAADTAAQITQRKWEAASEAEQLR	229.16293@K18,229.16293@D1,0.98402@Q16,15.99492@W5,15.99492@W19,	4
MCGCDVGSDWR	57.02147@C2,57.02147@C4,229.16293@M1,15.99492@M1,	2
ETAHEAEQWR	229.16293@E1,	3
KGGSYSQAASSDSAQGSDMSLTACKV	57.02147@C24,229.16293@K1,229.16293@K25,229.16293@K1,0.98402@Q7,	4
GEDQTQDRELVETRPAGDGTFQK	229.16293@K23,229.16293@G1,0.98402@Q6,42.01057@G1,	3
VEQEGPEYWDR	229.16293@V1,	2
DGEDQTQDTEPVETRPAGDGTFQK	229.16293@K24,229.16293@D1,0.98402@Q7,	4
ALSFYPVEITLTWQR	229.16293@A1,42.01057@A1,	3
AACSNSAQGSDESLITCK	57.02147@C3,57.02147@C17,229.16293@K18,229.16293@A1,0.98402@Q8,42.01057@A1,	2
GGSYSQAACSDSAQGSGVSLTA	57.02147@C9,229.16293@G1,	3
DYIALNEDLSSWTAADTAAQITQLK	229.16293@K25,229.16293@D1,0.98402@Q20,	3
DYISLNEDLSSWTAADTAAQITQLK	229.16293@K25,229.16293@D1,0.98402@N6,15.99492@W12,	3
YLEGLCVESLR	57.02147@C6,229.16293@Y1,	2
FDSDAANQK	229.16293@K9,229.16293@F1,0.98402@Q8,	3
ATLQRAEHPK	229.16293@K10,229.16293@A1,	2
WEAAHVAK	229.16293@K8,229.16293@W1,	2
IALNEDLSSWTAAGTAAQITQR	229.16293@I1,	4
APWIEQEGPEYWDLQTR	229.16293@A1,0.98402@Q15,15.99492@W12,	2
RTWTAADMAAQITQR	229.16293@R1,15.99492@W3,42.01057@R1,	3
YNQSEAGSHIIRR	229.16293@Y1,0.98402@Q3,42.01057@Y1,	3
APWVEQGGR	229.16293@A1,	2
LLLWGAVALTETWAGSHSMTYFYT	229.16293@L1,15.99492@M19,15.99492@W13,	3
WVEQEGPEYWDRNTQK	229.16293@K16,229.16293@W1,15.99492@W10,	3
AASPRTAPR	229.16293@A1,42.01057@A1,	3
THVTHYPVSDHEATLR	229.16293@T1,	4
FDSDAANQK	229.16293@K9,229.16293@F1,0.98402@N7,	3
SVGCVDDTQFVR	57.02147@C4,229.16293@S1,42.01057@S1,	2
GGSCSQAASSNSAQGSDESLIACK	57.02147@C4,57.02147@C23,229.16293@K24,229.16293@G1,0.98402@N11,0.98402@Q14,	3
YVDDTQFVR	229.16293@Y1,	2
GGSYSQAASSDSAQGSNVSLTA	229.16293@G1,0.98402@N17,0.98402@Q14,	3
LSGYYNQSEAGSHTVQR	229.16293@L1,0.98402@Q16,42.01057@L1,	3
YVDDTLFVR	229.16293@Y1,	3
CVDGLRR	57.02147@C1,229.16293@C1,	2
CVDGLRR	57.02147@C1,229.16293@C1,	3
YIALNEDLRSWTAADR	229.16293@Y1,0.98402@N5,15.99492@W11,	4
APWIEQEGPEYWDGKTRN	229.16293@K15,229.16293@A1,15.99492@W12,	3
WAAVVVLSGEEQR	229.16293@W1,	2
RGSYTQAASSDSAQGSDVSLTACK	57.02147@C23,229.16293@K24,229.16293@R1,42.01057@R1,	3
GGSYSQTASSDSAQGSDVSLTACK	57.02147@C23,229.16293@K24,229.16293@G1,	3
TIPIVG	229.16293@T1,	2
FFTSVSR	229.16293@F1,	2
VGFDSDAASQR	229.16293@V1,	2
KWEAAHVAEQQR	229.16293@K1,229.16293@K1,	3
APWIEQEGPEYWDVETR	229.16293@A1,0.98402@Q6,15.99492@W3,	3
APWIEQEVPEDWDRE	229.16293@A1,0.98402@Q6,42.01057@A1,	3
DYIALNEDMSSWTAADTAAQITQR	229.16293@D1,15.99492@W12,	3
FDSDAASGRMEPR	229.16293@F1,	2
TYLDGTCVEWLR	57.02147@C7,229.16293@T1,	3
DGEDQTHTRSSWRPGLQGMG	229.16293@D1,	3
GEPHFIAVGYVDNTQFVR	229.16293@G1,0.98402@Q15,	3
GEDETQDTELVETRPAGDGTFQK	229.16293@K23,229.16293@G1,0.98402@Q6,	3
EDETQDTELVETRPAGDGTFQK	229.16293@K22,229.16293@E1,0.98402@Q5,42.01057@E1,	3
DLSSWNAADTAAQITQR	229.16293@D1,0.98402@N6,0.98402@Q13,	2
NQSEDGSHTLQWMYGCDLGLDGR	57.02147@C16,229.16293@N1,15.99492@M13,0.98402@Q11,15.99492@W12,	4
PRFIAVGNVDDTQFVR	229.16293@P1,42.01057@P1,	3
FYTSVSRPGR	229.16293@F1,	3
DYIALNEDLSSWTTADTAAQITQR	229.16293@D1,	3
GGSYSQAASTDSAQGSDVSLTACKV	57.02147@C23,229.16293@K24,229.16293@G1,0.98402@Q14,	3
GYHQYAYDGKD	229.16293@K10,229.16293@G1,	3
MEPRARWIEQEGPEYWDR	229.16293@M1,15.99492@M1,0.98402@Q10,15.99492@W7,42.01057@M1,	4
VAEQLRAYLEGECVEWLRK	57.02147@C13,229.16293@K19,229.16293@V1,0.98402@Q4,15.99492@W16,	4
TEPRAPWR	229.16293@T1,	2
EEQRYTCHVQHEDLPKPLTLR	57.02147@C7,229.16293@K16,229.16293@E1,0.98402@Q3,	4
GGSCSQAASSNSAQGSDESLIACKA	57.02147@C4,57.02147@C23,229.16293@K24,229.16293@G1,0.98402@N11,0.98402@Q14,	4
YQQDAYDGK	229.16293@K9,229.16293@Y1,	2
GGSCSQAASSNSAQGTDESLIACKA	57.02147@C4,57.02147@C23,229.16293@K24,229.16293@G1,0.98402@Q14,	3
SYTQAASSDSAQGYDVSLTACKV	57.02147@C21,229.16293@K22,229.16293@S1,0.98402@Q12,42.01057@S1,	3
YDQYAYDSK	229.16293@K9,229.16293@Y1,0.98402@Q3,	2
WIEQEGLEYWDQETR	229.16293@W1,	3
GGSCSQAASSNSAQGSDESLIARK	57.02147@C4,229.16293@K24,229.16293@G1,0.98402@N11,0.98402@Q14,	2
GGSCSQAASSNSAQGSEESLIACK	57.02147@C4,57.02147@C23,229.16293@K24,229.16293@G1,0.98402@Q14,	4
GGSCSQAACSSSAQGSDESLITCK	57.02147@C4,57.02147@C9,57.02147@C23,229.16293@K24,229.16293@G1,0.98402@Q6,42.01057@G1,	3
GGSYTQAASSDSAQGSDVSLTACKV	57.02147@C23,229.16293@K24,229.16293@G1,0.98402@Q6,	3
YTCHVQHEGLPEPLTL	57.02147@C3,229.16293@Y1,	3
QTDPESLR	229.16293@Q1,	2
DGEDQTQDTEPVETRPAGDGTFQK	229.16293@K24,229.16293@D1,	3
KGGSYSQAASSDSAQGSDMSLTACKV	57.02147@C24,229.16293@K1,229.16293@K25,229.16293@K1,0.98402@Q7,	3
AYLEGTCVEWLRRCLE	57.02147@C7,57.02147@C14,229.16293@A1,15.99492@W10,	4
DGEDQTQDTEPVETRPAGDGTFQK	229.16293@K24,229.16293@D1,	4
RKWEAVHAAEQR	229.16293@K2,229.16293@R1,	3
GGSYTQAASSDSAQGSHVSLTACK	57.02147@C23,229.16293@K24,229.16293@G1,	3
APWVEQEGPEYWDRNTQK	229.16293@K18,229.16293@A1,15.99492@W12,	3
SWTAADMAAEITQR	229.16293@S1,	2
FIAVGFVDDTQFVR	229.16293@F1,	3
RVYLEGR	229.16293@R1,	3
RSWTTADMAAQITQR	229.16293@R1,42.01057@R1,	3
EAVHAAEQR	229.16293@E1,	3
GGSCSQAASSNSAQGSDESLIA	57.02147@C4,229.16293@G1,0.98402@Q14,	3
SVVVPSGQEQR	229.16293@S1,0.98402@Q8,	2
LTQTWAGSHSMR	229.16293@L1,	3
WIEQEGPEYWDRK	229.16293@K13,229.16293@W1,	3
VYIEGR	229.16293@V1,	2
WTEQEGPEYWDR	229.16293@W1,0.98402@Q4,42.01057@W1,	2
HKWEAAHVAEQWR	229.16293@K2,229.16293@H1,	3
AHVAEQQR	229.16293@A1,	2
FISVSYVDDTQFVR	229.16293@F1,	3
GGSCSQAASSDSAQGSDESLIACKA	57.02147@C4,57.02147@C23,229.16293@K24,229.16293@G1,	4
GGSCSQAASSNSAQGSDESLISCK	57.02147@C4,57.02147@C23,229.16293@K24,229.16293@G1,	3
GAAVVVPSGEEQR	229.16293@G1,	2
LEGTCVDGLR	57.02147@C5,229.16293@L1,	2
GGSYSQAASSDSAQGSDMSLTACK	57.02147@C23,229.16293@K24,229.16293@G1,	4
NEDLSSWSAADTAAQITQR	229.16293@N1,15.99492@W7,	3
KDYIALNEDLRSWTVADMAAQITK	229.16293@K1,229.16293@K24,229.16293@K1,15.99492@M18,0.98402@N7,42.01057@K1,	4
GEDQTQDRELVETRPAGDGTFQK	229.16293@K23,229.16293@G1,42.01057@G1,	4
FIAVGYVDDTKFVR	229.16293@K11,229.16293@F1,	3
WEAAHVAEQWR	229.16293@W1,	2
GGSCSQAASSNSAQGSDESL	57.02147@C4,229.16293@G1,	2
GGSCSQAASSNSAQGSDESL	57.02147@C4,229.16293@G1,	3
DLSSWTEADTAAQITQR	229.16293@D1,0.98402@Q13,	2
WEPRFIAVGYVDDTQFVR	229.16293@W1,15.99492@W1,	3
GEDQTQDTEPVETRPAGDGTFQK	229.16293@K23,229.16293@G1,0.98402@Q6,	3
LEAARAAEQR	229.16293@L1,42.01057@L1,	2
SWTSADTAAQITQR	229.16293@S1,15.99492@W2,	2
SWTSADTAAQITQR	229.16293@S1,15.99492@W2,	3
MRYFYTDVSR	229.16293@M1,	2
SWTSADTAAQITQR	229.16293@S1,	3
GGSCSQAASSDSAQGSDESLIACK	57.02147@C4,57.02147@C23,229.16293@K24,229.16293@G1,0.98402@Q14,	3
DYIALNEDLSSWTAAAMAAQITQR	229.16293@D1,15.99492@W12,	2
RKGGSYSQTASSDSAQGSDVSLTACK	57.02147@C25,229.16293@K2,229.16293@K26,229.16293@R1,42.01057@R1,	4
DYIALNEHLSSWTAADTAAQITQR	229.16293@D1,0.98402@N6,	3
WIEQEGLEYWDR	229.16293@W1,	3
GGSCSQAASSNSAQGSDESLIACKA	57.02147@C4,57.02147@C23,229.16293@K24,229.16293@G1,0.98402@Q14,	4
WIEQEGPEYWDEETGK	229.16293@K16,229.16293@W1,0.98402@Q4,	2
HSQTDRENLR	229.16293@H1,	4
FISVGYVDDTQFVRFDSDATSPREEPRA	229.16293@F1,	4
SAYDGKDYIALNEDLRSWTAADTAAQITQR	229.16293@K6,229.16293@S1,0.98402@N12,15.99492@W18,42.01057@S1,	4
SYTQAASSDSAQGSDVSLTACK	57.02147@C21,229.16293@K22,229.16293@S1,0.98402@Q4,42.01057@S1,	3
RGEPHFIAVGNVDDTQFVRFDSDAASPRGE	229.16293@R1,0.98402@N11,	4
SWTAADTASQITQR	229.16293@S1,	3
GGSYSQAASSDSAQGSNVSLT	229.16293@G1,	3
ARFIAVGYVDDTQFVR	229.16293@A1,	3
DQTQDMELVETRPAGDGTFQK	229.16293@K21,229.16293@D1,0.98402@Q4,42.01057@D1,	3
QGSDESLIACK	57.02147@C10,229.16293@K11,229.16293@Q1,	2
AAVVVPSGEEQR	229.16293@A1,	3
FSTSVSWPGR	229.16293@F1,	2
GRDYIALNEDLSSWTAADTAAQITQR	229.16293@G1,15.99492@W14,	4
GRDYIALNEDLSSWTAADTAAQITQR	229.16293@G1,15.99492@W14,	3
KRGSYTQAASSDSAQGSDVSLTACK	57.02147@C24,229.16293@K1,229.16293@K25,229.16293@K1,0.98402@Q7,	4
YTCHVQHKGLPEPLTLR	57.02147@C3,229.16293@K8,229.16293@Y1,0.98402@Q6,	3
KGGSYTQAASSDSAQGSHVSLTACK	57.02147@C24,229.16293@K1,229.16293@K25,229.16293@K1,	4
RKWEAAHEAEQLR	229.16293@K2,229.16293@R1,	3
DGEDQTQETELVETR	229.16293@D1,0.98402@Q7,	3
ALALTETWACSQSMRYFDTA	57.02147@C10,229.16293@A1,15.99492@M14,	3
WEAAHAAEQQRAYLDGTC	57.02147@C18,229.16293@W1,0.98402@Q9,15.99492@W1,	3
AVITGAVVAAVMCRRNSSDR	57.02147@C13,229.16293@A1,	4
SVVVPSGEEQR	229.16293@S1,	2
EDQTQDTEPVETRPAGDGTFQK	229.16293@K22,229.16293@E1,0.98402@Q5,	3
SWTAGDMAAQTTK	229.16293@K13,229.16293@S1,15.99492@M7,	2
YHQYAYDGK	229.16293@K9,229.16293@Y1,	3
TVLLLLWGAVALT	229.16293@T1,	2
WIEQEGPEYWDLQTR	229.16293@W1,0.98402@Q4,	3
QVGGGPCGGAAESLPGGPVRGVAPQIPGER	57.02147@C7,229.16293@Q1,0.98402@Q25,42.01057@Q1,	3
WIEQEGPEYWDRSTR	229.16293@W1,	2
SRTAADMAAQITQR	229.16293@S1,15.99492@M7,	2
CFISVGYVDDTQFVR	57.02147@C1,229.16293@C1,	2
TNTQTDLESLRNLR	229.16293@T1,0.98402@N2,	3
HTPQSMYGCDVGPDGR	57.02147@C9,229.16293@H1,42.01057@H1,	3
WASVVVPSGQEQR	229.16293@W1,0.98402@Q10,15.99492@W1,	3
KGGSYSQAASSDSAQGSDMSLTACKV	57.02147@C24,229.16293@K1,229.16293@K25,229.16293@K1,15.99492@M19,0.98402@Q15,	4
YGCDVGPDAR	57.02147@C3,229.16293@Y1,	2
WIEQEGPEYWDLQTR	229.16293@W1,0.98402@Q4,	2
GGSYSQAASSDSAQGSDMSLTACK	57.02147@C23,229.16293@K24,229.16293@G1,0.98402@Q14,	4
ETQNYK	229.16293@K6,229.16293@E1,	2
THVTHHPISEH	229.16293@T1,	4
GGSCSQAASSNSAQGSDESLISCKA	57.02147@C4,57.02147@C23,229.16293@K24,229.16293@G1,	3
EPWVEQEGPEYWDR	229.16293@E1,	2
DGEDQTQDTELVETRLAGDGTFQK	229.16293@K24,229.16293@D1,0.98402@Q7,	3
THMTYHPISDHEATLR	229.16293@T1,42.01057@T1,	4
EAAHVAEQQR	229.16293@E1,	3
DGEDQTQDTQLVETRPAGDGTFQK	229.16293@K24,229.16293@D1,	3
CVEWLRRYLENGEETLQR	57.02147@C1,229.16293@C1,42.01057@C1,	4
WAAVVVPSGEKQR	229.16293@K11,229.16293@W1,0.98402@Q12,	3
YIAVGYVDDTQFVQFDSDAASPR	229.16293@Y1,0.98402@Q11,	3
GGSYSQAACSDSAQGSDVSLTA	57.02147@C9,229.16293@G1,0.98402@Q6,	2
HQAQADRVNLR	229.16293@H1,0.98402@Q2,42.01057@H1,	2
KWEAVREAEQR	229.16293@K1,229.16293@K1,15.99492@W2,42.01057@K1,	2
GEPRFIAEGYVDDTQFVR	229.16293@G1,42.01057@G1,	3
KGGSYSQAASSDSAQGSDMSLTACK	57.02147@C24,229.16293@K1,229.16293@K25,229.16293@K1,15.99492@M19,	4
FIAVGYVDDTQFVRFDSDAAS	229.16293@F1,	3
EAAHAAEQQR	229.16293@E1,	3
WIEQEGPEYWDGETRK	229.16293@K16,229.16293@W1,15.99492@W10,	3
GGSCSQAACSNSAQGSDESLITCK	57.02147@C4,57.02147@C9,57.02147@C23,229.16293@K24,229.16293@G1,0.98402@N11,	3
KGGSYSQAASSDSAQGSD	229.16293@K1,229.16293@K1,	3
FIAVGYVDDTLFVRFDSDATSPRKEP	229.16293@K24,229.16293@F1,	4
DGEDQTQDTELVETRPAGVGTFQK	229.16293@K24,229.16293@D1,	3
GGSYTQAASSDSAQGSDVSLTACK	57.02147@C23,229.16293@K24,229.16293@G1,0.98402@Q6,	3
LTWQRDGEDHTQDTELVETRPAGDGTFQK	229.16293@K29,229.16293@L1,15.99492@W3,	4
GSYTQAASSDSAQGSHVSLTACK	57.02147@C22,229.16293@K23,229.16293@G1,0.98402@Q5,42.01057@G1,	3
APWIEQEGPEYWDEETGK	229.16293@K18,229.16293@A1,	2
SWTAADMAAQITNR	229.16293@S1,15.99492@M7,	2
YFHTAMSR	229.16293@Y1,	3
RPSRGEPRFITVGYVDDTLFVR	229.16293@R1,	3
WIEQEGPEYWDQETR	229.16293@W1,15.99492@W1,	3
WIEQEGPEYWDGNTR	229.16293@W1,0.98402@Q4,15.99492@W10,	2
EPWVEEEGPEYWDRETQK	229.16293@K18,229.16293@E1,	3
WIEQEGLEYWDEETGK	229.16293@K16,229.16293@W1,	3
DYIALNEDLSSWTAAAMAAQITQR	229.16293@D1,15.99492@M17,	2
WASVVVPSGQEQR	229.16293@W1,15.99492@W1,	3
FISVGYVDDTQFVQFDSDAASPR	229.16293@F1,0.98402@Q11,	3
TNTQTDLESLRNLR	229.16293@T1,0.98402@N2,0.98402@Q4,	3
GLDWRFLR	229.16293@G1,	2
GTFQKWASVVVPSGQEQR	229.16293@K5,229.16293@G1,0.98402@Q4,42.01057@G1,	3
TLLMLLL	229.16293@T1,15.99492@M4,	2
LDTAVSR	229.16293@L1,	2
AHSQTDRENLGTLR	229.16293@A1,	3
AHSQTDRENLGTLR	229.16293@A1,	4
WVEQEGPDYWDRETQK	229.16293@K16,229.16293@W1,15.99492@W10,	3
HTLQNMYGCDVGPDGR	57.02147@C9,229.16293@H1,	3
FIAVGYVDDTHFVRFDSDA	229.16293@F1,	3
YTAVSR	229.16293@Y1,	2
DGEDQTQDTELVETRSAGDRTFQ	229.16293@D1,	3
AVTAPR	229.16293@A1,	2
ALLLLLSGGPALTETWACSHSMR	57.02147@C18,229.16293@A1,	3
GGSYSQAASSDSAQGSNVSL	229.16293@G1,0.98402@N17,0.98402@Q14,	2
GGSYSEAASSDSAQGSDVSLTA	229.16293@G1,	2
CDLGPDGR	57.02147@C1,229.16293@C1,	2
FIAVGYVDDTQFL	229.16293@F1,0.98402@Q11,	2
MYGCDLGPDGRLLRGYNQLGYDGK	57.02147@C4,229.16293@K24,229.16293@M1,15.99492@M1,0.98402@N17,0.98402@Q18,42.01057@M1,	3
DAEDQTQDTELVETRPAGDGTFQK	229.16293@K24,229.16293@D1,	4
DAEDQTQDTELVETRPAGDGTFQK	229.16293@K24,229.16293@D1,	3
FNTVGYVDDTLFVR	229.16293@F1,	3
AYLEGLCMEWLR	57.02147@C7,229.16293@A1,15.99492@W10,	2
VAEQDRAYLEGTCVEWFRRYLENGK	57.02147@C13,229.16293@K25,229.16293@V1,0.98402@N23,0.98402@Q4,	4
APWIEQERPEYWDQETR	229.16293@A1,0.98402@Q6,	3
GGSCSQAASSNSAQGTDESLIACKA	57.02147@C4,57.02147@C23,229.16293@K24,229.16293@G1,0.98402@N11,0.98402@Q14,	3
WIEQEGPEYWDRETQISK	229.16293@K18,229.16293@W1,0.98402@Q15,	4
FLRGYHQYAYNGK	229.16293@K13,229.16293@F1,42.01057@F1,	3
SWTAADMAAETTK	229.16293@K13,229.16293@S1,	2
KGGSYSEAASSDSAQGSDMSLTACKV	57.02147@C24,229.16293@K1,229.16293@K25,229.16293@K1,0.98402@Q15,	3
RFWTAAAMAAQITK	229.16293@K14,229.16293@R1,15.99492@W3,42.01057@R1,	3
MYGGDLGPDGR	229.16293@M1,42.01057@M1,	3
WEAAHVAEQQR	229.16293@W1,0.98402@Q9,	2
WEAAHEAEQLRTYLDGTCVEWLR	57.02147@C18,229.16293@W1,0.98402@Q9,42.01057@W1,	3
IALNEDMSSWTAADTAAQITQR	229.16293@I1,0.98402@N4,15.99492@W10,42.01057@I1,	3
APWIEQEGLEYWDRNTQISK	229.16293@K20,229.16293@A1,	3
APWIEEEGPEYWDR	229.16293@A1,	3
FIAVGYVDDTQFVRFDSDAASPRTEPRAPWIEQEGPK	229.16293@K37,229.16293@F1,	4
FTTSVSRPGRGEPLFIAVGYVDDTQFVR	229.16293@F1,	4
GGSYSQAASSDSAQGSNVSLT	229.16293@G1,	2
GGSYSQAASSDSAQGSNVSL	229.16293@G1,	3
GGSYSQAASSDSAQGSNVSL	229.16293@G1,	2
WIEQEGPEYWDRETQIF	229.16293@W1,0.98402@Q4,	2
GGSYSQAACSDSAQGSGVSLTA	57.02147@C9,229.16293@G1,0.98402@Q14,	3
WIEQEGPEYWDGNTR	229.16293@W1,15.99492@W10,	3
KGGSYSQAASSDSAQGSDMSLTACK	57.02147@C24,229.16293@K1,229.16293@K25,229.16293@K1,0.98402@Q7,	4
AAVVVPSGEEQR	229.16293@A1,0.98402@Q11,	2
AYLEGEFVEWLR	229.16293@A1,	2
SGALALTQTRAGSHSMR	229.16293@S1,15.99492@M16,0.98402@Q8,42.01057@S1,	3
AQTDRENLR	229.16293@A1,	2
TLLSLVL	229.16293@T1,	2
AEGYVDDTQFVR	229.16293@A1,42.01057@A1,	2
ALNFYPAEITLTWQR	229.16293@A1,0.98402@N3,42.01057@A1,	3
GGSYSQTASSDSAQGSDVSLTACKV	57.02147@C23,229.16293@K24,229.16293@G1,	3
GYDQYLR	229.16293@G1,	2
WAAVVVPSGEQQR	229.16293@W1,	2
APWIQQEGPEYWDR	229.16293@A1,0.98402@Q6,	2
APWVEEEGPEYWDR	229.16293@A1,	2
KGGSYSQAASSDSAQGSDVSLTACKV	57.02147@C24,229.16293@K1,229.16293@K25,229.16293@K1,0.98402@Q7,	4
SSDSAQGSDVSLTACKV	57.02147@C15,229.16293@K16,229.16293@S1,	3
APWIEQEGPEYWDEETGK	229.16293@K18,229.16293@A1,0.98402@Q6,15.99492@W12,	3
EGECVEWLR	57.02147@C4,229.16293@E1,	2
GGSYSQAASSDTAQGSDMSLTACK	57.02147@C23,229.16293@K24,229.16293@G1,	4
YTSVSR	229.16293@Y1,	2
KGGSYSEAASSDSAQGSDMSLTACKV	57.02147@C24,229.16293@K1,229.16293@K25,229.16293@K1,15.99492@M19,	4
GGSCSQAESSNSAQGSDESLIACK	57.02147@C4,57.02147@C23,229.16293@K24,229.16293@G1,0.98402@N11,42.01057@G1,	3
AGAHILQR	229.16293@A1,0.98402@Q7,	3
QTQDMELVETRPAGDGTFQK	229.16293@K20,229.16293@Q1,0.98402@Q3,42.01057@Q1,	3
GGSYSQAACSNSAQGSDVSLTA	57.02147@C9,229.16293@G1,0.98402@Q14,	3
GSYSQAASSDSAQGSDVSLTACKV	57.02147@C22,229.16293@K23,229.16293@G1,	3
VSLGNLR	229.16293@V1,	2
YDQYTYDGK	229.16293@K9,229.16293@Y1,0.98402@Q3,	2
DVGSDWR	229.16293@D1,	2
QVQADRVNLRK	229.16293@K11,229.16293@Q1,0.98402@Q3,	3
GSYSQAACSDSAQGSDVSLTALK	57.02147@C8,229.16293@K23,229.16293@G1,42.01057@G1,	3
TDMTHHPISDHEATLR	229.16293@T1,15.99492@M3,	4
GSYTQAASSDSAQGYDVSLTACK	57.02147@C22,229.16293@K23,229.16293@G1,	3
ALNEDLSSWTAADTAAQITQLK	229.16293@K22,229.16293@A1,	3
GGHGGSDHPAQVGDGP	229.16293@G1,0.98402@Q11,	3
DGEDQTQNTELVETRPAGDGTFQK	229.16293@K24,229.16293@D1,	3
LAYDDKDYIALNEDLSSWTAADTAAQITQR	229.16293@K6,229.16293@L1,0.98402@N12,	4
DGEDQTQDTDQTSRR	229.16293@D1,	3
EPWVEEEGPEYWDR	229.16293@E1,	2
DGEDQTQDTELVETRPAGVGTFQK	229.16293@K24,229.16293@D1,	4
QLACDGKDYIALNEDLSSWTAADTAAQITQR	57.02147@C4,229.16293@K7,229.16293@Q1,0.98402@N13,	4
PRFITVGNVDDTLFVR	229.16293@P1,42.01057@P1,	3
DYIALNEDLSSWTAAAMAAQITQR	229.16293@D1,15.99492@M17,0.98402@N6,15.99492@W12,	3
AQSQTDRENLR	229.16293@A1,	2
EQEGPEYWDQETR	229.16293@E1,	2
DYIALNKDLSSWTAADTAAQITQR	229.16293@K7,229.16293@D1,	4
YFHTAMSR	229.16293@Y1,15.99492@M6,	3
APWVEQEGPEYWDRNTQK	229.16293@K18,229.16293@A1,15.99492@W12,	4
DSDTASQRMEPRAPWIE	229.16293@D1,0.98402@Q7,15.99492@W15,	2
CWALGSYPAEITLTWQR	57.02147@C1,229.16293@C1,15.99492@W2,42.01057@C1,	3
DGEDQTQETELVETRPAGDGT	229.16293@D1,	3
AVVATVMCR	57.02147@C8,229.16293@A1,	2
ASEDGAPGAVDR	229.16293@A1,	2
DGEDQTQDTELVETRPAGHGTFQK	229.16293@K24,229.16293@D1,	4
YLEGLCVEWLSRYLENGK	57.02147@C6,229.16293@K18,229.16293@Y1,0.98402@N16,42.01057@Y1,	3
DYIALNEHLSSWTAADTAAQITQR	229.16293@D1,	3
DYIALNEDLSSWTAAHTAAQITQR	229.16293@D1,0.98402@N6,0.98402@Q20,15.99492@W12,	4
DYIALNEDLSSWTAAHTAAQITQR	229.16293@D1,0.98402@N6,0.98402@Q20,	4
DYIALNEDLSSWTAAHTAAQITQR	229.16293@D1,	3
FDSGAASQR	229.16293@F1,	2
IEREGPEYWDGETR	229.16293@I1,42.01057@I1,	3
SDAASPRGER	229.16293@S1,	2
DGEDQTQDTELVETRPAGDGTFQKR	229.16293@K24,229.16293@D1,0.98402@Q23,	4
DGEDQTQGTELVETRPA	229.16293@D1,	2
WIEQEGPEYWDEETGK	229.16293@K16,229.16293@W1,0.98402@Q4,15.99492@W10,	3
FWTAADTAAQITQR	229.16293@F1,15.99492@W2,42.01057@F1,	3
AIMAPRTLVLLLSGALALTQTWAGSHSMR	229.16293@A1,15.99492@M28,15.99492@W22,42.01057@A1,	4
GYYNQSEAGSHTIQVMYGCDVGSDGRFLR	57.02147@C19,229.16293@G1,15.99492@M16,0.98402@N4,0.98402@Q14,42.01057@G1,	4
YTCHVQHEGLRAIFPVH	57.02147@C3,229.16293@Y1,	4
THVSHHPVSDHEATLR	229.16293@T1,42.01057@T1,	4
WVEQEGPEYWDRETQK	229.16293@K16,229.16293@W1,0.98402@Q15,	4
DYIALNEHLSSWTAADTAAQITQR	229.16293@D1,	4
DYIALNEDLSSWTTADTAAQITQR	229.16293@D1,0.98402@N6,	3
GYVDDTQFVQFDSDAASPR	229.16293@G1,0.98402@Q7,	3
CVDGLR	57.02147@C1,229.16293@C1,	2
WIEQEGPEYWER	229.16293@W1,	2
FDSDAASQK	229.16293@K9,229.16293@F1,	3
GYVDDTQFVRLDSDAASQR	229.16293@G1,0.98402@Q7,42.01057@G1,	3
SSDNAQGSDVSLTACK	57.02147@C15,229.16293@K16,229.16293@S1,42.01057@S1,	2
HDQLAYDGKDYIALNVDLR	229.16293@K9,229.16293@H1,0.98402@Q3,	4
WETAHEAEQWR	229.16293@W1,0.98402@Q9,	2
APWIDQEGPEYWDR	229.16293@A1,15.99492@W3,	3
KGGSYSQAASSDSAQGSDVSLT	229.16293@K1,229.16293@K1,0.98402@Q7,	3
DGSLLRGHDQSAYDGKDYIALNEDLSSWTAADTAAQITQR	229.16293@K16,229.16293@D1,42.01057@D1,	4
WQMMYGCDLGPDGR	57.02147@C7,229.16293@W1,15.99492@M3,0.98402@Q2,	2
GGSYTQAASSDSAQGSDVSLTACKV	57.02147@C23,229.16293@K24,229.16293@G1,0.98402@Q14,	4
DGAPGAVDRAGGAGVLGPGDTDLQDQHTD	229.16293@D1,	3
DGEDQTQETELVETRPAGDGTFQK	229.16293@K24,229.16293@D1,	3
THMTHHAVSDHEATLR	229.16293@T1,15.99492@M3,	4
DYIALNEDLRSWTAADMPAQITK	229.16293@K23,229.16293@D1,15.99492@M17,15.99492@W12,	3
AYLDGTCMEWLR	57.02147@C7,229.16293@A1,	2
HKWEAVHVAEQLRA	229.16293@K2,229.16293@H1,15.99492@W3,	4
DYIALNEDLSSWTAADTAAQITQLK	229.16293@K25,229.16293@D1,0.98402@N6,15.99492@W12,	3
KGGSYSQAASSDSAQGSDVSLTACK	57.02147@C24,229.16293@K1,229.16293@K25,229.16293@K1,0.98402@Q7,	3
RCWALSFYPAEITLTWQR	57.02147@C2,229.16293@R1,42.01057@R1,	4
GGSYSQAASSDSAQGSDMSLTACKV	57.02147@C23,229.16293@K24,229.16293@G1,15.99492@M18,0.98402@Q14,	3
WEPSSQSTIPIVG	229.16293@W1,	2
APWIQQEGPEYWDRETQISK	229.16293@K20,229.16293@A1,0.98402@Q6,	3
AYLEGLCVEWLRRHLENGKEMLQR	57.02147@C7,229.16293@K19,229.16293@A1,15.99492@M21,	4
GGSYTQAASSDSAQGSHVSLTACKV	57.02147@C23,229.16293@K24,229.16293@G1,	3
GGSCSQAACSNSAQGSDESLITCKA	57.02147@C4,57.02147@C9,57.02147@C23,229.16293@K24,229.16293@G1,0.98402@Q14,	4
GGSCSQAASSDSAQGSDESLIACKA	57.02147@C4,57.02147@C23,229.16293@K24,229.16293@G1,	3
YIGLNEDLRSWTAADTAAQITQR	229.16293@Y1,42.01057@Y1,	3
DGEDQTQVTELVETRPAGDR	229.16293@D1,	3
GSYTQAASSDSAQGSHVSLTACKV	57.02147@C22,229.16293@K23,229.16293@G1,0.98402@Q5,42.01057@G1,	3
TLILLLSGVLAL	229.16293@T1,	2
WESAHAAEQQR	229.16293@W1,15.99492@W1,	3
SWTAADMAAQISQR	229.16293@S1,	2
DGTCVEWFR	57.02147@C4,229.16293@D1,	2
DYIALNEDLRSSTAADMAAQITKR	229.16293@K23,229.16293@D1,0.98402@Q20,	4

## Sheet: lscc
peptide	modifications	charge
VGYVDDMLFVRFDSDA	229.16293@V1,15.99492@M7,	2
AYLEGTCVDGLR	57.02147@C7,229.16293@A1,	2
MYGCDVWSDWR	57.02147@C4,229.16293@M1,15.99492@M1,	2
GGSYSQAASSDSAQGSDVSLTACK	57.02147@C23,229.16293@K24,229.16293@G1,	3
SWTAADMAAQITK	229.16293@K13,229.16293@S1,	3
YLEGTCVDGLR	57.02147@C6,229.16293@Y1,	2
GGSYTQAASSDSAQGSDVSLTACK	57.02147@C23,229.16293@K24,229.16293@G1,0.98402@Q14,	3
GGSYSQAASSDSAQGSDMSLTACK	57.02147@C23,229.16293@K24,229.16293@G1,	3
EGTCVEWLR	57.02147@C4,229.16293@E1,	2
WIEQEGPEYWDGETRK	229.16293@K16,229.16293@W1,	3
GHNQFAYDGK	229.16293@K10,229.16293@G1,	3
YTCHVQHEGLPKA	57.02147@C3,229.16293@K12,229.16293@Y1,	4
MYGCDVGSDWR	57.02147@C4,229.16293@M1,	2
HVAEQWR	229.16293@H1,0.98402@Q5,	3
GGSYSQAASSDSAQGSDVSLTACKV	57.02147@C23,229.16293@K24,229.16293@G1,	3
GGSYSQAASSDSAQGSDVSLTACKV	57.02147@C23,229.16293@K24,229.16293@G1,0.98402@Q14,	4
GGSYTQAASSDSAQGSDVSLTACKV	57.02147@C23,229.16293@K24,229.16293@G1,0.98402@Q14,	3
YFYTAMSR	229.16293@Y1,	2
RCWALNFYPAEITLTWQR	57.02147@C2,229.16293@R1,15.99492@W3,	3
WASVVVPSGQEQR	229.16293@W1,	3
WASVVVPSGQEQR	229.16293@W1,	2
APWIEQEGPEYWDLQTR	229.16293@A1,0.98402@Q15,15.99492@W12,	2
MYGCDVGSDWR	57.02147@C4,229.16293@M1,15.99492@M1,	2
WIEQERPEYWDQETR	229.16293@W1,	3
GYYNQSEAGSHTIQMMYGCDVGSDR	57.02147@C19,229.16293@G1,15.99492@M15,15.99492@M16,0.98402@N4,0.98402@Q5,42.01057@G1,	3
GGSCSQAACSNSAQGSDESLITCKA	57.02147@C4,57.02147@C9,57.02147@C23,229.16293@K24,229.16293@G1,0.98402@Q14,	3
GGSCSQAASSNSAQGSDESLIACK	57.02147@C4,57.02147@C23,229.16293@K24,229.16293@G1,	3
GGSCSQAASSNSAQGSDESLIACKA	57.02147@C4,57.02147@C23,229.16293@K24,229.16293@G1,	3
GGSCSQAASSNSAQGSDESLIACKA	57.02147@C4,57.02147@C23,229.16293@K24,229.16293@G1,0.98402@Q14,	4
GGSCSQAASSNSAQGSDESLIACKA	57.02147@C4,57.02147@C23,229.16293@K24,229.16293@G1,0.98402@N11,0.98402@Q14,	4
GGSCSQAASSDSAQGSDESLIACK	57.02147@C4,57.02147@C23,229.16293@K24,229.16293@G1,	3
RKWEAAHVAEQQR	229.16293@K2,229.16293@R1,	4
VGFDSDAASQR	229.16293@V1,	3
YTCHVQHGGLPEP	57.02147@C3,229.16293@Y1,	3
YTCHVQHKGLPEPLTLR	57.02147@C3,229.16293@K8,229.16293@Y1,0.98402@Q6,	4
ETQICK	57.02147@C5,229.16293@K6,229.16293@E1,	2
AYLEGTCVDGLR	57.02147@C7,229.16293@A1,	3
AYLEGLCMEWLR	57.02147@C7,229.16293@A1,	2
APWIEQEGPEYWDGETRK	229.16293@K18,229.16293@A1,0.98402@Q6,	3
SVVVPSGQEQR	229.16293@S1,	2
GGSYSQAASSDSAQGSDMSLTACKV	57.02147@C23,229.16293@K24,229.16293@G1,	3
WIEQEGPEYWDRNTQICK	57.02147@C17,229.16293@K18,229.16293@W1,15.99492@W10,	3
WIEQEGPEYWDRETQISK	229.16293@K18,229.16293@W1,	3
AAQITR	229.16293@A1,	2
APWIEQEGPEYWDGETRK	229.16293@K18,229.16293@A1,	3
FDSDAASQK	229.16293@K9,229.16293@F1,	2
GGSYTQAASSDSAQGSDVSLTACKV	57.02147@C23,229.16293@K24,229.16293@G1,	3
WVAVVVPSGQEQR	229.16293@W1,	2
WVAVVVPSGQEQR	229.16293@W1,	3
AYLEGLCMEWLR	57.02147@C7,229.16293@A1,	3
WIEQEGPEYWDRETQICK	57.02147@C17,229.16293@K18,229.16293@W1,0.98402@Q15,	3
THMTHHAVSDHEATLR	229.16293@T1,	4
RKWEAAHAAEQQR	229.16293@K2,229.16293@R1,	3
GYQEDAYDGK	229.16293@K10,229.16293@G1,	2
GGSCSQAACSNSAQGSDESLITCK	57.02147@C4,57.02147@C9,57.02147@C23,229.16293@K24,229.16293@G1,	3
YTCHVQHEGLPQPLT	57.02147@C3,229.16293@Y1,0.98402@Q6,	3
YGCDVGSDWR	57.02147@C3,229.16293@Y1,	2
DYIPLNEDLRSWTAADMAAQITKR	229.16293@K23,229.16293@D1,0.98402@N6,0.98402@Q20,	4
KWEGGPCGGAAESLPGGPVR	57.02147@C7,229.16293@K1,229.16293@K1,15.99492@W2,	3
FIAVGYVDDTEFVR	229.16293@F1,	2
SWTAANMAAQITK	229.16293@K13,229.16293@S1,15.99492@M7,	3
KWETAHEAEQWR	229.16293@K1,229.16293@K1,	3
KWETAHEAEQWR	229.16293@K1,229.16293@K1,	4
SWTAADMAAQTTK	229.16293@K13,229.16293@S1,15.99492@M7,	3
SWTAADMAAQTTK	229.16293@K13,229.16293@S1,15.99492@M7,	2
KGGSYTQAASSDSAQGSDVSLTAC	57.02147@C24,229.16293@K1,229.16293@K1,	3
KGGSYTQAASSDSAQGSDVSLT	229.16293@K1,229.16293@K1,0.98402@Q15,	3
DYIALNEDQSSWTAADTAAQITQR	229.16293@D1,0.98402@Q9,15.99492@W12,	3
DYIALNEDVSSWTAADTAAQITQR	229.16293@D1,0.98402@N6,15.99492@W12,	3
GEILGV	229.16293@G1,	2
EGLCVEWLR	57.02147@C4,229.16293@E1,	2
KGGSYSQAASTDSAQGSDVSLT	229.16293@K1,229.16293@K1,	3
KGGSYSQAASTDSAQGSDVSLTAC	57.02147@C24,229.16293@K1,229.16293@K1,0.98402@Q15,	3
TVGYVDDTLFVR	229.16293@T1,	2
QIMYGCDVGSDGR	57.02147@C6,229.16293@Q1,	2
SWTAAYTAAQITQRKWEAAR	229.16293@K15,229.16293@S1,15.99492@W2,15.99492@W16,42.01057@S1,	4
THMTHHAVSDHEATLR	229.16293@T1,15.99492@M3,	4
APWIEQEGPEYWDEETGK	229.16293@K18,229.16293@A1,0.98402@Q6,	3
YFYTAMSR	229.16293@Y1,15.99492@M6,	2
RKWEAAHVAEQQR	229.16293@K2,229.16293@R1,	3
AHSQTDREK	229.16293@K9,229.16293@A1,0.98402@Q4,	2
APWIEQEGLEYWDGETR	229.16293@A1,	3
APWIEQEGLEYWDQETR	229.16293@A1,0.98402@Q6,	3
GGSYSQAASSDSAQGSDVSLTACK	57.02147@C23,229.16293@K24,229.16293@G1,	4
GGSYSQAASSDSAQGSDMSLTACKV	57.02147@C23,229.16293@K24,229.16293@G1,15.99492@M18,0.98402@Q14,	3
GSYTQAASSDSAQGSHVSLTACK	57.02147@C22,229.16293@K23,229.16293@G1,0.98402@Q5,42.01057@G1,	3
WVEQEGPEYWDRETQK	229.16293@K16,229.16293@W1,	4
WVEQEGPEYWDRNTQK	229.16293@K16,229.16293@W1,15.99492@W10,	3
YTTVSRPGR	229.16293@Y1,	2
KWAAVVVPSGEEQR	229.16293@K1,229.16293@K1,	3
APWIEQEGPEYWDRNTQIYK	229.16293@K20,229.16293@A1,0.98402@N15,	3
VDLGTLR	229.16293@V1,	2
LRAHLDGTCVEWLR	57.02147@C9,229.16293@L1,	3
YLEGTCVEWLR	57.02147@C6,229.16293@Y1,	2
HKWETAHEAEQWR	229.16293@K2,229.16293@H1,	4
STSVSWPGR	229.16293@S1,	2
DGEDQTQDTELVETRPAGDGTFQR	229.16293@D1,	3
YHQYAYDGK	229.16293@K9,229.16293@Y1,	3
DGEDQNQDTELVETRPAGDR	229.16293@D1,	3
KGGSYSQAASSDSAQGSDVSLT	229.16293@K1,229.16293@K1,0.98402@Q15,	3
KGGSYSQAASSDSAQGSDVSLTAC	57.02147@C24,229.16293@K1,229.16293@K1,	3
APWIEQEGLEYWDRNTQISK	229.16293@K20,229.16293@A1,	3
KGGSYSQAASSDSAQGSDMSLT	229.16293@K1,229.16293@K1,	3
DYIALNEDLSSWSAADTAAQITQR	229.16293@D1,15.99492@W12,	3
DGGDQTQDTELVETRPAGDR	229.16293@D1,42.01057@D1,	3
RVYLEGR	229.16293@R1,	3
SWTAADMAAQITK	229.16293@K13,229.16293@S1,15.99492@M7,	2
RKWEAAHEAEQLR	229.16293@K2,229.16293@R1,	4
KGGSYSQAASSDSAQGSDVSLTACK	57.02147@C24,229.16293@K1,229.16293@K25,229.16293@K1,0.98402@Q15,	4
KGGSYSQAASSDSAQGSDVSLTACK	57.02147@C24,229.16293@K1,229.16293@K25,229.16293@K1,	3
GEDQTQDRELVETRPAGDGTFQK	229.16293@K23,229.16293@G1,42.01057@G1,	4
CWALGFYPAEITLTRSGMA	57.02147@C1,229.16293@C1,	3
DSDAPSQRMEPRAP	229.16293@D1,15.99492@M9,0.98402@Q7,	2
DGEDQTQDTELVEIRPAGDGT	229.16293@D1,	3
DGEDQTQDTEPVETRPAGDR	229.16293@D1,	3
WVEQEGPEYWDRNTQIYK	229.16293@K18,229.16293@W1,0.98402@Q4,	3
HVQHEGLPK	229.16293@K9,229.16293@H1,	3
CWALGFYPAEITLTWKR	57.02147@C1,229.16293@K16,229.16293@C1,	3
DYIALNKDLSSWTAADTAAQITQR	229.16293@K7,229.16293@D1,0.98402@N6,	3
SWTAADMAAQTTK	229.16293@K13,229.16293@S1,	3
SWTAADMAAQTTK	229.16293@K13,229.16293@S1,	2
WIEQEGPEYWDGETR	229.16293@W1,	3
WIEQEGPEYWDGETR	229.16293@W1,	2
GNDYIALNEDLSSWTAADTAAQITQR	229.16293@G1,15.99492@W14,42.01057@G1,	4
WIEQEGPEYWDQETR	229.16293@W1,	3
WIEQEGPEYWDQETR	229.16293@W1,	2
TQTYRESLQNLRGYYNQSEAGSHTWQTMYGCDVGPDGR	57.02147@C31,229.16293@T1,15.99492@M28,0.98402@N16,0.98402@Q26,15.99492@W25,	4
DGEDQTQDTELVETRPAGDGI	229.16293@D1,	3
GEPRAPWVEQEGPEYWYR	229.16293@G1,15.99492@W7,42.01057@G1,	3
EPRAPWVEQEGPEYWDRETQNYKRQAQAHRVSLRNLRGYYNQSEDGSH	229.16293@K23,229.16293@E1,0.98402@Q42,15.99492@W6,15.99492@W15,42.01057@E1,	4
SWTAADVAAQITQR	229.16293@S1,	3
AQSQTDRVDLGTLR	229.16293@A1,	3
MCGCDVGSDWR	57.02147@C2,57.02147@C4,229.16293@M1,	2
WVEQEGPEYWDRETQK	229.16293@K16,229.16293@W1,	3
VGFDSDAASPR	229.16293@V1,	3
SWTAADKAAQITR	229.16293@K7,229.16293@S1,42.01057@S1,	3
RKWEAAHEAEQLR	229.16293@K2,229.16293@R1,	3
KGGSYSQAASSDSAQGSDVSLTACK	57.02147@C24,229.16293@K1,229.16293@K25,229.16293@K1,0.98402@Q15,	3
AYLDGTCMEWLR	57.02147@C7,229.16293@A1,	2
MYACDVGPDGR	57.02147@C4,229.16293@M1,42.01057@M1,	3
KWEAVHAAEQR	229.16293@K1,229.16293@K1,	4
YTCHVQHEG	57.02147@C3,229.16293@Y1,	3
WIEQEGPEYWDEETGK	229.16293@K16,229.16293@W1,	3
WVEQEGPEYWDR	229.16293@W1,	2
CDLGPDGRLLRGYDQSAYDSK	57.02147@C1,229.16293@K21,229.16293@C1,	3
NTQICK	57.02147@C5,229.16293@K6,229.16293@N1,	2
ANLGTLR	229.16293@A1,	2
SWTAADMAAQITK	229.16293@K13,229.16293@S1,	2
GGSYSQAASSDSAQGSDVSLTACK	57.02147@C23,229.16293@K24,229.16293@G1,0.98402@Q14,	3
GGSYSQAASSDSAQGSDVSLTACK	57.02147@C23,229.16293@K24,229.16293@G1,0.98402@Q14,	2
RKWEAVHAAEQR	229.16293@K2,229.16293@R1,	3
RKWEAVHAAEQR	229.16293@K2,229.16293@R1,	4
AVGYVDDTEFVR	229.16293@A1,	2
GSYSQTASSDSAQGSDVSLTACK	57.02147@C22,229.16293@K23,229.16293@G1,0.98402@Q5,42.01057@G1,	3
WIEQEGPEYWDGETRK	229.16293@K16,229.16293@W1,0.98402@Q4,	3
WETAHEAEQWR	229.16293@W1,	3
RKWEAAHAAEQQR	229.16293@K2,229.16293@R1,	4
YTCHVQHEGLPEL	57.02147@C3,229.16293@Y1,	3
FIAVGYVDHTQFVRFDSDAASQ	229.16293@F1,0.98402@Q22,	3
WVDGLR	229.16293@W1,	2
AQAQTDRESLR	229.16293@A1,	3
GGSYSQAACSDSAQGSDVSLTA	57.02147@C9,229.16293@G1,	3
GGSYSQAACSDSAQGSDVSLTA	57.02147@C9,229.16293@G1,	2
GGSYSQAACSNSAQGSDVSL	57.02147@C9,229.16293@G1,	3
GGSYSQAASSNSAQGSDVSLTA	229.16293@G1,0.98402@N11,0.98402@Q14,	2
GGSYSQAASSDSAQGSDVSLTA	229.16293@G1,	3
IEQEGPEYWDR	229.16293@I1,	2
GGSYSQAACSDSAQGSGVSLTA	57.02147@C9,229.16293@G1,	3
YLEDGK	229.16293@K6,229.16293@Y1,	2
GCDVGSDWR	57.02147@C2,229.16293@G1,	2
MYACDVGPDGR	57.02147@C4,229.16293@M1,	3
EPWVEEEGPEYWDRETQK	229.16293@K18,229.16293@E1,	3
SWTAADMAAQITK	229.16293@K13,229.16293@S1,15.99492@M7,	3
WEAAHVAEQQR	229.16293@W1,	2
WEAAHVAEQQR	229.16293@W1,	3
GSYSQAASSDSAQGSDVSLTACK	57.02147@C22,229.16293@K23,229.16293@G1,	3
APWIEQERPEYWDQETR	229.16293@A1,	3
GGSYTQAASSDSAQGSDVSLTACK	57.02147@C23,229.16293@K24,229.16293@G1,	3
SYTQAASSDSAQGYDVSLTACK	57.02147@C21,229.16293@K22,229.16293@S1,42.01057@S1,	3
WIEQEGPEYWDGETRK	229.16293@K16,229.16293@W1,	4
VVPSGR	229.16293@V1,	2
THVTHYPISDHEATLR	229.16293@T1,	4
VRYFHTAMSRPGR	229.16293@V1,	4
YTCHVQHEGLPEL	57.02147@C3,229.16293@Y1,0.98402@Q6,	3
ASQRMSR	229.16293@A1,	2
GGSYTQAASSDSAQGSDVSLTACKV	57.02147@C23,229.16293@K24,229.16293@G1,0.98402@Q14,	4
APWIEQEGPEYWDGETRK	229.16293@K18,229.16293@A1,	4
APWVEQEGPEYWDRETQNYK	229.16293@K20,229.16293@A1,	3
FYTAMSR	229.16293@F1,	2
AAVVVPSGEEQR	229.16293@A1,	3
APWIEQEGPEYWDRETQICK	57.02147@C19,229.16293@K20,229.16293@A1,	4
APWIEQEGPEYWDRETQICK	57.02147@C19,229.16293@K20,229.16293@A1,	3
KGGSYSQAASSDSAQGSDVSLT	229.16293@K1,229.16293@K1,	3
KGGSYTQAASSDSAQGSDVSLTAC	57.02147@C24,229.16293@K1,229.16293@K1,0.98402@Q15,	3
KGGSYTQAASSDSAQGSDVSLT	229.16293@K1,229.16293@K1,	3
KGGSYSQAASSDSAQGSDMSLTAC	57.02147@C24,229.16293@K1,229.16293@K1,	3
ARFIAVGYVDDTQFVR	229.16293@A1,	3
HKWEAAHVAEQLR	229.16293@K2,229.16293@H1,	3
HKWEAAHVAEQLR	229.16293@K2,229.16293@H1,	4
WVEQEGPEYWDR	229.16293@W1,	3
DQTQDMELVETRPAGDGTFQK	229.16293@K21,229.16293@D1,0.98402@Q4,42.01057@D1,	3
KGGSYSQAASSDSAQGSDVSLTACK	57.02147@C24,229.16293@K1,229.16293@K25,229.16293@K1,	4
IEREGPEYWDR	229.16293@I1,42.01057@I1,	2
LSSWIAADTAAQITQR	229.16293@L1,15.99492@W4,	3
EQEGPEYWDR	229.16293@E1,	2
EAAHEAEQLR	229.16293@E1,	3
ARWIEQEGPEYWDRNTR	229.16293@A1,0.98402@Q6,15.99492@W3,42.01057@A1,	3
KGGSYTQAASSDSAQGSDVSLTACKV	57.02147@C24,229.16293@K1,229.16293@K25,229.16293@K1,0.98402@Q7,	4
KGGSYSQAASSDSAQGSDVSLTACKV	57.02147@C24,229.16293@K1,229.16293@K25,229.16293@K1,0.98402@Q15,	4
KGGSYSQAASSDSAQGSDVSLTACKV	57.02147@C24,229.16293@K1,229.16293@K25,229.16293@K1,	3
KGGSYSQAASSDSAQGSDMSLTACK	57.02147@C24,229.16293@K1,229.16293@K25,229.16293@K1,0.98402@Q15,	3
KGGSYSQAASSDSAQGSDMSLTACK	57.02147@C24,229.16293@K1,229.16293@K25,229.16293@K1,	4
DYIALNEDLSSWTAADTAAQITQLK	229.16293@K25,229.16293@D1,	3
ALGFYPAEI	229.16293@A1,	2
MEAQITQR	229.16293@M1,42.01057@M1,	2
SWTSADTAAQITQR	229.16293@S1,15.99492@W2,	2
RALWIEQEGPEYWDGETR	229.16293@R1,15.99492@W4,	3
FISVGYVDGTQFVR	229.16293@F1,	3
FISVGYVDGTQFVR	229.16293@F1,	2
EAGSYTLQNMYGCDVGPDGR	57.02147@C13,229.16293@E1,42.01057@E1,	2
ETQNYKR	229.16293@K6,229.16293@E1,	3
DYIALNGDLRSWTAADTAAQITQR	229.16293@D1,0.98402@N6,	3
DYIALNEDLSSWTAADTAAEITQR	229.16293@D1,	2
SEAGSHTIQMMYGCDVGPDGR	57.02147@C14,229.16293@S1,0.98402@Q9,42.01057@S1,	2
GGSCSQAACSNSAQGSDESLITCK	57.02147@C4,57.02147@C9,57.02147@C23,229.16293@K24,229.16293@G1,0.98402@N11,	3
GGSCSQAASSNSAQGSDESLIACK	57.02147@C4,57.02147@C23,229.16293@K24,229.16293@G1,	4
AHVAEQWR	229.16293@A1,	3
GGSCSQAASSNSAQGSDESLIACKA	57.02147@C4,57.02147@C23,229.16293@K24,229.16293@G1,	4
SSDSAQGSDVSLTACK	57.02147@C15,229.16293@K16,229.16293@S1,	3
AAVVVPSGEEQR	229.16293@A1,	2
FIAVGYVDDTQFV	229.16293@F1,	2
GGSCSQAASSNSAQGSDESLIAC	57.02147@C4,57.02147@C23,229.16293@G1,	3
YFFTSVSR	229.16293@Y1,	2
FYPAEITLTWQR	229.16293@F1,	3
AYTAAQITQR	229.16293@A1,0.98402@Q9,	2
WVEQEGPEYWDRETQK	229.16293@K16,229.16293@W1,0.98402@Q15,	3
MYACDVGSDWR	57.02147@C4,229.16293@M1,	3
DYIALNEDLSSWTAAAMAAQITQR	229.16293@D1,15.99492@M17,0.98402@N6,	3
DYIALNEHLSSWTAADTAAQITQR	229.16293@D1,0.98402@N6,	3
KGGSYSQAASSDSAQGSDVSLTAC	57.02147@C24,229.16293@K1,229.16293@K1,0.98402@Q7,	3
WEAVHAAEQLR	229.16293@W1,	2
KGGSYTQAASSDSAQGSDVSLT	229.16293@K1,229.16293@K1,0.98402@Q7,	3
APWIEQEGPEYWDRNTQISK	229.16293@K20,229.16293@A1,15.99492@W12,	4
LLRGHNQLAHDGKDYIALNEDLSSWTAADTAAQITQR	229.16293@K13,229.16293@L1,42.01057@L1,	3
DYIALNEHLSSWTAADTAAQITQR	229.16293@D1,	3
WVEQEGPEYWDRETQKY	229.16293@K16,229.16293@W1,15.99492@W10,	3
TYHAVSDHEATLR	229.16293@T1,	4
AHVAEQQR	229.16293@A1,	3
WIEQEGPEYWDEETGK	229.16293@K16,229.16293@W1,	2
GGSCSQAASSDSAQGSDESLIACKA	57.02147@C4,57.02147@C23,229.16293@K24,229.16293@G1,0.98402@Q14,	4
GGSCSQAACSDSAQGSDESLITCK	57.02147@C4,57.02147@C9,57.02147@C23,229.16293@K24,229.16293@G1,0.98402@Q14,	3
YTCHVQHEGLPQ	57.02147@C3,229.16293@Y1,	4
LTWQRDGEDHTQDTELVETRPAGDGTFQK	229.16293@K29,229.16293@L1,0.98402@Q28,15.99492@W3,	4
GGSYSQAASSDSAQGSDMSLTACK	57.02147@C23,229.16293@K24,229.16293@G1,0.98402@Q14,	4
WIEQEGPEYWDGKTRN	229.16293@K13,229.16293@W1,15.99492@W10,	3
GGSYSQAASSDSAQGSDMSLTACKV	57.02147@C23,229.16293@K24,229.16293@G1,0.98402@Q14,	3
WEAVHAAEQR	229.16293@W1,	3
AYLEGLCVEWVR	57.02147@C7,229.16293@A1,15.99492@W10,	3
YTCHVQHEGLPEPLTL	57.02147@C3,229.16293@Y1,	3
YFYTAVSR	229.16293@Y1,	2
THMTYHAVSDHEATLR	229.16293@T1,	4
GGSYSQAASSDSAQGSDMSLTACK	57.02147@C23,229.16293@K24,229.16293@G1,0.98402@Q14,	3
GGSYTQAASSDSAQGSDVSLTACK	57.02147@C23,229.16293@K24,229.16293@G1,	4
GGSYTQAASSDSAQGSHVSLTACK	57.02147@C23,229.16293@K24,229.16293@G1,0.98402@Q14,	3
APWIEQEGPEYWDRNTQISK	229.16293@K20,229.16293@A1,15.99492@W12,	3
DYIALNEDQSSWTAADTAAQITQR	229.16293@D1,0.98402@N6,0.98402@Q9,15.99492@W12,	3
DNAAQITQR	229.16293@D1,0.98402@N2,	2
DYIALNEHLSSWTAADTAAQITQR	229.16293@D1,0.98402@N6,0.98402@Q20,	3
APWIEEEGPEYWDRETQISK	229.16293@K20,229.16293@A1,	3
WALGFYPAEI	229.16293@W1,	2
KGGSYSQAASSDSAQGSDVSLTAC	57.02147@C24,229.16293@K1,229.16293@K1,0.98402@Q15,	3
DYIALNEDLSSWTAADTAAQITQRNWEAARVAEQLR	229.16293@D1,0.98402@N25,0.98402@Q34,15.99492@W26,	3
KGGSYSQAASSDSAQGSDMSLT	229.16293@K1,229.16293@K1,0.98402@Q7,	3
KGGSYSQAASSDSAQGSDMSLTAC	57.02147@C24,229.16293@K1,229.16293@K1,0.98402@Q7,	3
GGSCSQAASSNSAQGSDESLIACK	57.02147@C4,57.02147@C23,229.16293@K24,229.16293@G1,0.98402@Q14,	2
GGSCSQAASSNSAQGSDESLIACK	57.02147@C4,57.02147@C23,229.16293@K24,229.16293@G1,0.98402@Q14,	4
GGSCSQAASSDSAQGSDESLIACK	57.02147@C4,57.02147@C23,229.16293@K24,229.16293@G1,0.98402@Q14,	3
GGSCSQAASSNSAQGSDESLMACK	57.02147@C4,57.02147@C23,229.16293@K24,229.16293@G1,0.98402@N11,0.98402@Q14,	3
IAVGYVDDTQFVRFVS	229.16293@I1,0.98402@Q10,	3
MCGCDVGSDWR	57.02147@C2,57.02147@C4,229.16293@M1,15.99492@M1,	2
LSFYPAEITLTWQR	229.16293@L1,	2
GGSYSQAASSDSAQGSDVSLTACKV	57.02147@C23,229.16293@K24,229.16293@G1,0.98402@Q14,	3
VGYVDDTQFVRFDSDAAIPRTEPRA	229.16293@V1,	4
KGGSYSQAASSDSAQGSDMSLTACKV	57.02147@C24,229.16293@K1,229.16293@K25,229.16293@K1,0.98402@Q15,	4
KGGSYSQAASSDSAQGSDMSLTACKV	57.02147@C24,229.16293@K1,229.16293@K25,229.16293@K1,	3
WIEQEGPEYWDLQTR	229.16293@W1,0.98402@Q13,15.99492@W10,	2
APWIEQEGPEYWDRNTQIFK	229.16293@K20,229.16293@A1,	3
WIEQEGPEYWDGETR	229.16293@W1,0.98402@Q4,	2
APWIEQEGPEYWDRNTEIFK	229.16293@K20,229.16293@A1,	4
KGGSYTQAASSDSAQGSDVSLTACK	57.02147@C24,229.16293@K1,229.16293@K25,229.16293@K1,	4
KGGSYTQAASSDSAQGSDVSLTACK	57.02147@C24,229.16293@K1,229.16293@K25,229.16293@K1,0.98402@Q7,	4
CGCDVGSDWR	57.02147@C1,57.02147@C3,229.16293@C1,	2
KGGSYSQAASSDSAQGSDMSLTACK	57.02147@C24,229.16293@K1,229.16293@K25,229.16293@K1,0.98402@Q7,	4
WASVVVPSGEEQR	229.16293@W1,15.99492@W1,	2
SWTAADMVAQITK	229.16293@K13,229.16293@S1,15.99492@M7,0.98402@Q10,	3
FIAVGYVDDTQFVRFDSDAAS	229.16293@F1,0.98402@Q11,	3
NQSEAGSHTIQMMYGCDVGSDGRFLRR	57.02147@C16,229.16293@N1,	4
LRCWALGFHPAEITLTWQR	57.02147@C3,229.16293@L1,15.99492@W4,	3
KGGSYTQAASSDSAQGSDVSLTACK	57.02147@C24,229.16293@K1,229.16293@K25,229.16293@K1,0.98402@Q15,	3
EPWVEQEGPEYWDR	229.16293@E1,	2
EPWVEQEGPEYWDR	229.16293@E1,	3
DGEDQTQDTEPVETRPAGDGTFQK	229.16293@K24,229.16293@D1,	3
IEQEGPEYWDR	229.16293@I1,0.98402@Q3,	2
EPWVEQEGPEYWDRETQK	229.16293@K18,229.16293@E1,	3
TCHVQHEGLPK	57.02147@C2,229.16293@K11,229.16293@T1,	4
YLEGTCVEWLRR	57.02147@C6,229.16293@Y1,	3
SWTAADMAAEITQR	229.16293@S1,	2
SGEEQRYTCR	57.02147@C9,229.16293@S1,0.98402@Q5,	2
KGGSYSQAASSDSAQGSDVSLTACKV	57.02147@C24,229.16293@K1,229.16293@K25,229.16293@K1,0.98402@Q7,	3
KGGSYSQAASSDSAQGSDVSLTACKV	57.02147@C24,229.16293@K1,229.16293@K25,229.16293@K1,	4
TNTQTDRESLR	229.16293@T1,	3
TNTQTDRESLR	229.16293@T1,	2
KGGSYTQAASSDSAQGSDVSLTACKV	57.02147@C24,229.16293@K1,229.16293@K25,229.16293@K1,	3
KGGSYTQAASSDSAQGSDVSLTACKV	57.02147@C24,229.16293@K1,229.16293@K25,229.16293@K1,	4
KGGSYTQAASSDSAQGSDVSLTACKV	57.02147@C24,229.16293@K1,229.16293@K25,229.16293@K1,0.98402@Q15,	3
ESLQNLRGYYNQSEAGSHTLQSMYGCDVGPDGR	57.02147@C26,229.16293@E1,15.99492@M23,	4
GEDQTQDRELVETRPAGDGTFQK	229.16293@K23,229.16293@G1,42.01057@G1,	3
AQTDREDLR	229.16293@A1,	2
DGEDQTQDTELVETRPAGHGTFQK	229.16293@K24,229.16293@D1,	4
APWVEQEGPEYWDRETLNYK	229.16293@K20,229.16293@A1,15.99492@W12,	4
MYGCDLGPDGRLLRGYNQLGYDGK	57.02147@C4,229.16293@K24,229.16293@M1,15.99492@M1,0.98402@Q18,	3
FDSDAASQK	229.16293@K9,229.16293@F1,	3
AIFPVHHPHR	229.16293@A1,	4
WIEQEGPEYWDRETQISK	229.16293@K18,229.16293@W1,	4
HQAQADRVNLR	229.16293@H1,0.98402@N9,0.98402@Q2,42.01057@H1,	2
VDDTLFVR	229.16293@V1,	2
FSTSVSWPGR	229.16293@F1,	2
GGSYTQAASSDSAQGSDVSLTACK	57.02147@C23,229.16293@K24,229.16293@G1,0.98402@Q14,	2
GGSYTQAASSDSAQGSHVSLTACK	57.02147@C23,229.16293@K24,229.16293@G1,	3
GGSYSQAASSDSAQGSDVSLTACKV	57.02147@C23,229.16293@K24,229.16293@G1,	4
APWIEQEGPEYWDEETGK	229.16293@K18,229.16293@A1,15.99492@W12,	3
APWIEQEGPEYWDEETGK	229.16293@K18,229.16293@A1,	3
GGSCSQAACSNSAQGSDESLITCK	57.02147@C4,57.02147@C9,57.02147@C23,229.16293@K24,229.16293@G1,	4
APWIEQEGPEYWDQNTR	229.16293@A1,0.98402@Q6,15.99492@W12,	2
YTCHVQHERLPEPL	57.02147@C3,229.16293@Y1,	3
THVSHHPVSDHEATLR	229.16293@T1,42.01057@T1,	4
YLDGTCVEWLRRYLK	57.02147@C6,229.16293@K15,229.16293@Y1,	3
APWIEQEAPEYWDGETR	229.16293@A1,0.98402@Q6,	3
AHSQIDR	229.16293@A1,	3
KGGSYTQAASSDSAQGSDVSLTACK	57.02147@C24,229.16293@K1,229.16293@K25,229.16293@K1,	3
ETLQRTDPR	229.16293@E1,0.98402@Q4,	2
DYIALNEDLSSWTAADTAAQITQVK	229.16293@K25,229.16293@D1,0.98402@Q23,15.99492@W12,	4
DYIALNEDLRSWTDPPKTHVTHH	229.16293@K17,229.16293@D1,15.99492@W12,	3
DYIALNEDLRSWTDPPKTHVTHH	229.16293@K17,229.16293@D1,15.99492@W12,	4
WASVVVPSGEEQR	229.16293@W1,15.99492@W1,	3
KGGSYSEAASSDSAQGSDMSLTACK	57.02147@C24,229.16293@K1,229.16293@K25,229.16293@K1,	4
KGGSYSQAASSDSAQGSDMSLTACK	57.02147@C24,229.16293@K1,229.16293@K25,229.16293@K1,	3
FIAVGCVDDTQFVR	57.02147@C6,229.16293@F1,42.01057@F1,	3
YTCHVQHEGLLEP	57.02147@C3,229.16293@Y1,	3
GGSYSQTASSDSAQGSDVSLTACKV	57.02147@C23,229.16293@K24,229.16293@G1,	3
DLSSWNAADTAAQITQR	229.16293@D1,0.98402@Q13,	2
APWIEQERPEYWDQETR	229.16293@A1,0.98402@Q6,	3
APWIQQEGPEYWDR	229.16293@A1,0.98402@Q6,	2
GGSCSQVACSNSAQGSDESLITCK	57.02147@C4,57.02147@C9,57.02147@C23,229.16293@K24,229.16293@G1,	3
TYHPISDHEATLR	229.16293@T1,	4
YWDGNTR	229.16293@Y1,	3
VAEQER	229.16293@V1,	2
KGGSYTQAASSDSAQGSDVSLTACKV	57.02147@C24,229.16293@K1,229.16293@K25,229.16293@K1,0.98402@Q15,	4
KGGSYTQAASSDSAQGSDVSLTACKV	57.02147@C24,229.16293@K1,229.16293@K25,229.16293@K1,0.98402@Q7,	3
GGSYTQAASSDSAQGSDVSLTAC	57.02147@C23,229.16293@G1,	3
GGSYTQAASSDSAQGSDVSLT	229.16293@G1,	2
EEPRAPWIEQEGPEYWDR	229.16293@E1,0.98402@Q10,	3
GGSYSQAASSDSAQGSDVSLTA	229.16293@G1,0.98402@Q14,	2
KGGSYSQAASSDSAQGSDVSLTACKV	57.02147@C24,229.16293@K1,229.16293@K25,229.16293@K1,0.98402@Q15,	3
EPWVEQEGPEYWDR	229.16293@E1,0.98402@Q6,	2
KGGSYTQAASSDSAQGSHVSLTACKV	57.02147@C24,229.16293@K1,229.16293@K25,229.16293@K1,	4
EPWVEEEGPEYWDR	229.16293@E1,	3
GGSYSQAASSDSAQGSEVSLTA	229.16293@G1,0.98402@Q14,	2
ASAQTYRENLR	229.16293@A1,	3
APWIEQEGTEYWDQETR	229.16293@A1,15.99492@W12,	3
APWIQQEGPEYWDGETR	229.16293@A1,0.98402@Q6,	2
APWIEQEGLEYWDQETR	229.16293@A1,	3
GYHQYAYDGR	229.16293@G1,	2
APWIQQEGPEYWDQETR	229.16293@A1,0.98402@Q6,	2
DVGSDWR	229.16293@D1,	2
GGSYSQAASSDSAQGSDMSLTACKV	57.02147@C23,229.16293@K24,229.16293@G1,	4
GSYTQAASSDSAQGSDVSLTACKV	57.02147@C22,229.16293@K23,229.16293@G1,	3
AYLEGTCVDGLRR	57.02147@C7,229.16293@A1,	3
GGGPDPGHGAR	229.16293@G1,	3
YFDTAVSR	229.16293@Y1,	2
DGEDQTQDTE	229.16293@D1,	2
SWTAADMAAQITQRRWEAAR	229.16293@S1,15.99492@M7,15.99492@W16,	3
THVTHYPVSDHEATLR	229.16293@T1,	4
AHSQTDRENLGTLR	229.16293@A1,	4
AHSQTDRENLGTLR	229.16293@A1,	3
WVEQEGPEYWDR	229.16293@W1,0.98402@Q4,	2
AHSQTDRESLR	229.16293@A1,	4
AHSQTDRESLR	229.16293@A1,	3
AHSQTDRENLR	229.16293@A1,	4
AHSQTDRENLR	229.16293@A1,	3
KWEAAHVAEQQR	229.16293@K1,229.16293@K1,	4
KGGSYSQAASSDSAQGSDMSLTACK	57.02147@C24,229.16293@K1,229.16293@K25,229.16293@K1,0.98402@Q15,	4
SWTAADMAAETTK	229.16293@K13,229.16293@S1,	2
WVEQEGPEYWDRETQNYK	229.16293@K18,229.16293@W1,	3
THMAHHPISDHEATLR	229.16293@T1,15.99492@M3,42.01057@T1,	4
EPWVEQEGPEYWDRETQK	229.16293@K18,229.16293@E1,	4
EPWVEQEGPEFWDRETQK	229.16293@K18,229.16293@E1,15.99492@W12,	3
EAAHVAEQWR	229.16293@E1,	3
MYACDLGPDGR	57.02147@C4,229.16293@M1,42.01057@M1,	3
APWIEQEGPEYWDEETGK	229.16293@K18,229.16293@A1,0.98402@Q6,	2
APWIEQEGPEYWDRNTQIVKTN	229.16293@K20,229.16293@A1,	3
QTQADRVSLR	229.16293@Q1,-17.02655@Q1,	2
DGENQTQDTELVETRPAGDGTFQK	229.16293@K24,229.16293@D1,0.98402@Q7,	3
DGEDQTQDTELVETRPAGHGTFQK	229.16293@K24,229.16293@D1,0.98402@Q7,	4
GEDQTQDRELVETRPAGDGTFQK	229.16293@K23,229.16293@G1,0.98402@Q6,42.01057@G1,	3
AHSQTDRVDLATLR	229.16293@A1,	4
AHSQTDRVDLATLR	229.16293@A1,	3
SYTQAASSDSAQGYDVSLTACK	57.02147@C21,229.16293@K22,229.16293@S1,0.98402@Q12,42.01057@S1,	3
KGGSYSQAASSDSAQGSDV	229.16293@K1,229.16293@K1,	3
DYIALNEDLSSWTAAAMAAQITQR	229.16293@D1,15.99492@W12,	3
DYIALNEDVSSWTAADTAAQITQR	229.16293@D1,15.99492@W12,	4
DYIALNEDLSSWSAADTAAQITQR	229.16293@D1,15.99492@W12,	2
AVGYVDDTQFVRFDSEAASPRGEPRAP	229.16293@A1,42.01057@A1,	3
DGEDQTQDTELLETRPAGDGT	229.16293@D1,	3
GGSYSQAASSDSAQGSDMSLTACK	57.02147@C23,229.16293@K24,229.16293@G1,	4
SAQGSDESLIACKA	57.02147@C12,229.16293@K13,229.16293@S1,	3
ETQNYK	229.16293@K6,229.16293@E1,	2
SWTAADMEAQITK	229.16293@K13,229.16293@S1,	3
EEPRAPWIEQEGPEYWDR	229.16293@E1,	3
GGSYSQAACSDSAQGSDVSLT	57.02147@C9,229.16293@G1,0.98402@Q14,	2
GGSYSQAACSDSAQGSDVSLTA	57.02147@C9,229.16293@G1,0.98402@Q14,	2
GGSYSQAASSDSAQGSNVSLTA	229.16293@G1,0.98402@Q14,	2
GGSYSQAASSDSAQGSEVSLTA	229.16293@G1,0.98402@Q14,	3
KGGSYSEAASSDSAQGSDMSLTACK	57.02147@C24,229.16293@K1,229.16293@K25,229.16293@K1,	3
APWVEQEGPEYWDRETQNYK	229.16293@K20,229.16293@A1,0.98402@Q6,	3
GGSYSQAASSDSAQGSDVSLTA	229.16293@G1,0.98402@Q14,	3
GGSYSQAASSDSAQGSDVSLTA	229.16293@G1,	2
GGSYSQAACSNSAQGSDVSLT	57.02147@C9,229.16293@G1,0.98402@N11,0.98402@Q14,	2
GGSYSQAACSDSAQGSDVSLTA	57.02147@C9,229.16293@G1,0.98402@Q14,	3
SWTAGDMAAQTTK	229.16293@K13,229.16293@S1,15.99492@M7,	2
GGSYSQAACTDSAQGSDVSLTA	57.02147@C9,229.16293@G1,0.98402@Q14,	3
YTCHVQHEGLPKPL	57.02147@C3,229.16293@K12,229.16293@Y1,	4
FDSDAANQK	229.16293@K9,229.16293@F1,0.98402@N7,	3
DVGYVDDTQFVR	229.16293@D1,42.01057@D1,	2
SVGYVDGTQFVR	229.16293@S1,	2
YGCDLGPHGR	57.02147@C3,229.16293@Y1,	2
SHIIQRLYGCDLGPDGR	57.02147@C10,229.16293@S1,0.98402@Q5,	2
SWTAADMEAQITQR	229.16293@S1,	3
SWTAADMAAPITQR	229.16293@S1,	2
DLSSWTAADTTAQITQR	229.16293@D1,0.98402@Q13,	2
LWRPDQQEIEPSR	229.16293@L1,0.98402@Q6,	3
FIAVGYVDDTQFVQFDSDAASPR	229.16293@F1,0.98402@Q11,	3
AQSQTDR	229.16293@A1,	2
KGGSYSQAASSDSAQGSDVSLTACKV	57.02147@C24,229.16293@K1,229.16293@K25,229.16293@K1,0.98402@Q7,	4
KGGSYSQAASSDSAQGSDMSLTACKV	57.02147@C24,229.16293@K1,229.16293@K25,229.16293@K1,	4
GGSYSQAASSDSAQGSNVSLT	229.16293@G1,0.98402@Q14,	2
SWTAADMGAQTTK	229.16293@K13,229.16293@S1,15.99492@M7,	2
APWIEQEGPEYWDQK	229.16293@K15,229.16293@A1,15.99492@W12,	3
DGRLLRGYNQLGYDGK	229.16293@K16,229.16293@D1,0.98402@N9,0.98402@Q10,42.01057@D1,	3
QTQDMELVETRPAGDGTFQK	229.16293@K20,229.16293@Q1,0.98402@Q3,42.01057@Q1,	3
DGEDQTQDTELVETRPSGDGTFQK	229.16293@K24,229.16293@D1,	4
HKWEAAHVAEQWR	229.16293@K2,229.16293@H1,	4
APWIEQQGPEYWDQETR	229.16293@A1,0.98402@Q14,	3
FYPAEITLTWQR	229.16293@F1,	2
CVDGLR	57.02147@C1,229.16293@C1,	2
MYGCDVGSDWR	57.02147@C4,229.16293@M1,15.99492@M1,	3
AAQITQLK	229.16293@K8,229.16293@A1,0.98402@Q3,	2
KGGSYSQAASSDSAQG	229.16293@K1,229.16293@K1,	3
TAHEAEQLR	229.16293@T1,42.01057@T1,	2
EAAHEAEQLR	229.16293@E1,	2
LLSGALALTQTWAGSHSMGYF	229.16293@L1,15.99492@M18,0.98402@Q10,	3
YLEGTCVEWLR	57.02147@C6,229.16293@Y1,	3
APWIEEEGPEYWDR	229.16293@A1,	3
WIEQEGPEYWNR	229.16293@W1,15.99492@W10,	2
GGSYSQAASTDSAQGSDVSLTACKV	57.02147@C23,229.16293@K24,229.16293@G1,0.98402@Q14,	3
FFTSVSR	229.16293@F1,	2
CFDTAVSRPGRGEPR	57.02147@C1,229.16293@C1,-17.02655@C1,	2
ITLTWQR	229.16293@I1,	2
AQAQTDRESLR	229.16293@A1,	2
GEPREPWVEQEGPEYWDRETQK	229.16293@K22,229.16293@G1,0.98402@Q10,	4
NQSEAGSHTWQTMSGCDVGPDGR	57.02147@C16,229.16293@N1,0.98402@N1,0.98402@Q11,42.01057@N1,	2
GGSYSQAASSDSAQGSNVSLT	229.16293@G1,	2
GGSYSQAASSDSAQGSNVSLT	229.16293@G1,	3
GGSYSQAASSDSAQGSNVSLTA	229.16293@G1,0.98402@N17,	3
GGSYSQAACSDSAQGSDVSLT	57.02147@C9,229.16293@G1,0.98402@Q6,	2
GGSYSQAACSNSAQGSDVSLTA	57.02147@C9,229.16293@G1,0.98402@N11,0.98402@Q14,	3
FSTSVSR	229.16293@F1,	2
QIMYGCDVGPDGR	57.02147@C6,229.16293@Q1,	2
LTWQRDGEDHTQDTELVETRPAGDGTFQK	229.16293@K29,229.16293@L1,15.99492@W3,	4
GSYTQAASSDSAQGSHVSLTACKV	57.02147@C22,229.16293@K23,229.16293@G1,0.98402@Q5,42.01057@G1,	3
WIEQEGPEYWDRNTQISK	229.16293@K18,229.16293@W1,15.99492@W10,	3
LSCWALSFYPAEITLTWQR	57.02147@C3,229.16293@L1,	3
RVAEQDR	229.16293@R1,	3
RGYYNQGEAGSHTIQIMYGCDVGSDGR	57.02147@C20,229.16293@R1,	3
GGSYTQAASSDSAQGSHVSLTACKV	57.02147@C23,229.16293@K24,229.16293@G1,0.98402@Q14,	3
SWTAADMAAQIPK	229.16293@K13,229.16293@S1,0.98402@Q10,	3
THMTYHPISDHEATLR	229.16293@T1,	4
APWVEQEGPEYWDRETQNYK	229.16293@K20,229.16293@A1,0.98402@Q17,	3
YDQYTYDGK	229.16293@K9,229.16293@Y1,0.98402@Q3,	2
GGSCSQAACSNSAQGSDESLITCK	57.02147@C4,57.02147@C9,57.02147@C23,229.16293@K24,229.16293@G1,0.98402@N11,0.98402@Q14,	4
GGSCSQAASSNSAQGSDESLIACK	57.02147@C4,57.02147@C23,229.16293@K24,229.16293@G1,0.98402@N11,0.98402@Q14,	3
GGSCSQAACSNSAQGSDESLITCK	57.02147@C4,57.02147@C9,57.02147@C23,229.16293@K24,229.16293@G1,0.98402@Q14,	4
GGSCSQAACSDSAQGSDESLITCK	57.02147@C4,57.02147@C9,57.02147@C23,229.16293@K24,229.16293@G1,	3
YFSTAVSR	229.16293@Y1,	2
MYACDLGPDGR	57.02147@C4,229.16293@M1,	3
APWIEQEGPEYWDRNTQICK	57.02147@C19,229.16293@K20,229.16293@A1,0.98402@N15,	3
ETQNYKRQAQADGVSLR	229.16293@K6,229.16293@E1,0.98402@Q10,	3
GGSYSQAACSDSAQGSDVSLT	57.02147@C9,229.16293@G1,	2
GGSYSQAASSDSAQGSNVSL	229.16293@G1,0.98402@Q6,	2
GGSYSQAACSDSAQGSDVSFT	57.02147@C9,229.16293@G1,	3
DGEDQTQDTELVETRPAGDGTFQKR	229.16293@K24,229.16293@D1,0.98402@Q23,	4
KGGSYSQAASSDSAQGSDMSLTACKV	57.02147@C24,229.16293@K1,229.16293@K25,229.16293@K1,0.98402@Q15,	3
MFGCDVGSDWR	57.02147@C4,229.16293@M1,15.99492@M1,	3
GGSYTQAASSDSAQGSDVSLTACKV	57.02147@C23,229.16293@K24,229.16293@G1,	4
GHVQYAYDGK	229.16293@K10,229.16293@G1,	2
WASVVVPSGQEQR	229.16293@W1,0.98402@Q10,	2
QSEAVSHTWQRMYGCDLGPDGRLLR	57.02147@C15,229.16293@Q1,15.99492@M12,15.99492@W9,	3
LSCWALSFYPAEITLTWQR	57.02147@C3,229.16293@L1,	4
RCWALSFYPVEITLTWQR	57.02147@C2,229.16293@R1,15.99492@W3,	3
VYLEGR	229.16293@V1,	2
GGSCSQAASSNSAQGSDESLIACK	57.02147@C4,57.02147@C23,229.16293@K24,229.16293@G1,0.98402@Q14,	3
AHSQTDRENLGTLRGYYNQSEAGSHTVQR	229.16293@A1,0.98402@N18,0.98402@Q19,	3
DGEDQTQDTELVE	229.16293@D1,	2
FIAVGYVDDTQFVQFDSDAASPR	229.16293@F1,	3
NEDLSSWTAADTAAQITQLK	229.16293@K20,229.16293@N1,	3
DGEDQTQDSELVETRPAGDRTFQ	229.16293@D1,	3
WIEQEGLEYWDGETR	229.16293@W1,	3
DQSAYDGK	229.16293@K8,229.16293@D1,	2
GGSCSQAASSNSAQGSDESLIACKA	57.02147@C4,57.02147@C23,229.16293@K24,229.16293@G1,0.98402@N11,	3
APWVEEEGPEYWDR	229.16293@A1,	2
GGSCSQAACSNSAQGSDESLITCKA	57.02147@C4,57.02147@C9,57.02147@C23,229.16293@K24,229.16293@G1,	3
MYGCDLGPDGRLLRGYNQLGYDGK	57.02147@C4,229.16293@K24,229.16293@M1,15.99492@M1,0.98402@N17,0.98402@Q18,42.01057@M1,	3
SWTAADMAAQITR	229.16293@S1,0.98402@Q10,	2
FDSEAASPREEPRAPW	229.16293@F1,	4
GGSCSQAASSNSAQGSDESLIACK	57.02147@C4,57.02147@C23,229.16293@K24,229.16293@G1,	2
APWIEQEGLEYWDEETGK	229.16293@K18,229.16293@A1,	3
WEAVHAAEQR	229.16293@W1,	2
DTLEGADPPK	229.16293@K10,229.16293@D1,	2
APWVEQEGPEYWDRETEK	229.16293@K18,229.16293@A1,	3
YIGLNEDLRSWTAADTAAQITQR	229.16293@Y1,0.98402@N5,42.01057@Y1,	3
KGGSYSQAASSDSAQGSDMSLTACKV	57.02147@C24,229.16293@K1,229.16293@K25,229.16293@K1,0.98402@Q7,	4
DYIALNKDLSSWTAADTAAQITQR	229.16293@K7,229.16293@D1,	3
DYIALNKDLSSWTAADTAAQITQR	229.16293@K7,229.16293@D1,0.98402@N6,	4
IAVGNVDDTQFVRFDSDAASPRMA	229.16293@I1,0.98402@N5,	3
YGCDVGSDGR	57.02147@C3,229.16293@Y1,	2
GGSYSQAACSNSAQGSDVSLTA	57.02147@C9,229.16293@G1,0.98402@Q14,	3
GGSYSQAACSDSAQGSDVSLTA	57.02147@C9,229.16293@G1,0.98402@Q6,	2
GGSYSQAACSNSAQGSDVSLT	57.02147@C9,229.16293@G1,	3
GGSCSQAASSNSAQGSDESLIACK	57.02147@C4,57.02147@C23,229.16293@K24,229.16293@G1,0.98402@N11,	3
APWVEQEGPQYWDR	229.16293@A1,0.98402@Q6,	2
WKAYLEGTCVEWLR	57.02147@C9,229.16293@K2,229.16293@W1,15.99492@W1,	3
EDLRSWTAADTAA	229.16293@E1,15.99492@W6,42.01057@E1,	2
HKWEAAHVAEQWR	229.16293@K2,229.16293@H1,	3
APWIEQEGPEYWDEETGK	229.16293@K18,229.16293@A1,	2
LRGYYNQSEDGSHTLQRSLAATWGR	229.16293@L1,0.98402@N6,0.98402@Q7,	4
APWTEQEGPEYWDEETGK	229.16293@K18,229.16293@A1,0.98402@Q6,15.99492@W3,15.99492@W12,	3
GGSYSQAASSDSAQGSDVSLTACK	57.02147@C23,229.16293@K24,229.16293@G1,0.98402@Q14,	4
WEAAHVSEQLR	229.16293@W1,	2
YTCHMQHEGLQEPLTL	57.02147@C3,229.16293@Y1,0.98402@Q6,	3
CVDGLRR	57.02147@C1,229.16293@C1,	2
SYTQAASSDSAQGYDVSLTACKV	57.02147@C21,229.16293@K22,229.16293@S1,0.98402@Q12,42.01057@S1,	3
WVEQEGPEYWDRETQNYK	229.16293@K18,229.16293@W1,0.98402@Q15,	3
APWIEQEVPEDWDRE	229.16293@A1,0.98402@Q6,42.01057@A1,	3
ASVVVPSGQEQR	229.16293@A1,	2
GGSYSQAASSDSAQGSDMSLTACKV	57.02147@C23,229.16293@K24,229.16293@G1,0.98402@Q14,	4
CWAVSFYPAEI	57.02147@C1,229.16293@C1,15.99492@W2,	2
MFGCDLGPDAR	57.02147@C4,229.16293@M1,15.99492@M1,	2
ASVVVPSGQEQR	229.16293@A1,0.98402@Q9,	2
LWGAVALTETWASSHSMRYFYT	229.16293@L1,15.99492@W2,42.01057@L1,	3
GGSYTQAASSDSAQGSDVSLT	229.16293@G1,0.98402@Q14,	2
DYIALNEDLSSWTAADTAAQITQLK	229.16293@K25,229.16293@D1,	4
KGGSYSQAASSDSAQGSDVS	229.16293@K1,229.16293@K1,0.98402@Q15,	3
MYGCDLGPDGRLLRGYNQLGYDGK	57.02147@C4,229.16293@K24,229.16293@M1,0.98402@N17,0.98402@Q18,42.01057@M1,	4
KGGSYSQAASSDSAQGSDMSLTACKV	57.02147@C24,229.16293@K1,229.16293@K25,229.16293@K1,15.99492@M19,0.98402@Q7,	4
APWIEQEGPEYWDGETRK	229.16293@K18,229.16293@A1,0.98402@Q6,	4
RWWALSFYPAEITLTWQR	229.16293@R1,15.99492@W3,	3
DGEDQTQDTELVETRLAGDGTFQK	229.16293@K24,229.16293@D1,	4
MTHHGVSDHEATLR	229.16293@M1,15.99492@M1,42.01057@M1,	4
DGEDQTQDTEPVETRPAGDGTFQK	229.16293@K24,229.16293@D1,	4
GSYSQAASSDSAQGSDVSLTACKV	57.02147@C22,229.16293@K23,229.16293@G1,	3
GGSYSQTASSDSAQGSDVSLTACKV	57.02147@C23,229.16293@K24,229.16293@G1,0.98402@Q6,	3
MYGCDVGPDGCLLRGHNQYAYDGK	57.02147@C4,57.02147@C11,229.16293@K24,229.16293@M1,15.99492@M1,0.98402@N17,	4
HNQYAYDGK	229.16293@K9,229.16293@H1,	3
ALNEDLSSWTAADTAAQITQLK	229.16293@K22,229.16293@A1,	3
SWTAADMAAQITQRKWEAAHEAEQWRAYLEGR	229.16293@K15,229.16293@S1,15.99492@M7,15.99492@W2,42.01057@S1,	4
GGSCSQAASTNSAQGSDESLIACK	57.02147@C4,57.02147@C23,229.16293@K24,229.16293@G1,0.98402@N11,0.98402@Q14,	3
NEDLSSWTAAVTAAQITQR	229.16293@N1,0.98402@Q15,15.99492@W7,	2
DGEDQTQDTELVETRLAGDGTFQK	229.16293@K24,229.16293@D1,	3
TCVEWSADTWRTGR	57.02147@C2,229.16293@T1,15.99492@W10,	2
GGSYSQAACSDSAQGSDVSL	57.02147@C9,229.16293@G1,	2
GGSYSQAACSDSAQGSDVSLT	57.02147@C9,229.16293@G1,	3
AQTDRENLR	229.16293@A1,	3
VSHHPEDVRL	229.16293@V1,42.01057@V1,	2
APWIEQEGPEYWDRNTQICK	57.02147@C19,229.16293@K20,229.16293@A1,	4
AHEAEQWR	229.16293@A1,	3
AHSQTDRENLRI	229.16293@A1,	4
MNGCDVGSDWR	57.02147@C4,229.16293@M1,15.99492@M1,0.98402@N2,42.01057@M1,	3
KGGSYSQAASSDSAQGSDVSLTACK	57.02147@C24,229.16293@K1,229.16293@K25,229.16293@K1,0.98402@Q7,	4
DGEDQTQDTQLVETRPAGDGTFQK	229.16293@K24,229.16293@D1,	3
QTDPESLR	229.16293@Q1,	2
PRTHMTHHAVSDHEATLR	229.16293@P1,15.99492@M5,	4
GGSCSQAACSDSAQGSDESLITCKA	57.02147@C4,57.02147@C9,57.02147@C23,229.16293@K24,229.16293@G1,0.98402@Q14,	3
DGKDYIALNEYLRSWTAADTAAQITQR	229.16293@K3,229.16293@D1,42.01057@D1,	4
GEDQTQDRELVETRPAGDGTFQK	229.16293@K23,229.16293@G1,0.98402@Q6,42.01057@G1,	4
WAAVTVPSGEEQR	229.16293@W1,	3
AGDGTFQK	229.16293@K8,229.16293@A1,	2
RYLEDGK	229.16293@K7,229.16293@R1,	3
SWTAADMAAQTTR	229.16293@S1,	2
LLLLSGGL	229.16293@L1,	2
WIEQEGPEYWDGNTR	229.16293@W1,15.99492@W10,	2
SWTSADMAAQTTK	229.16293@K13,229.16293@S1,15.99492@M7,15.99492@W2,	3
WIEQEGPEYWDRNTQICK	57.02147@C17,229.16293@K18,229.16293@W1,	3
TVLLLLWGAVALT	229.16293@T1,	2
TVMAPR	229.16293@T1,	2
SWTGADTAAQITQR	229.16293@S1,15.99492@W2,	3
DYIALNEDMSSWTAADTAAQITQR	229.16293@D1,15.99492@M9,0.98402@N6,0.98402@Q20,15.99492@W12,	3
DYIALNEDMSSWTAADTAAQITQR	229.16293@D1,15.99492@W12,	3
DYIALNEDLSSWTAAHTAAQITQR	229.16293@D1,0.98402@N6,	4
WIEQEGPEYWDQETR	229.16293@W1,0.98402@Q4,	2
MCGCDVGSDWR	57.02147@C2,57.02147@C4,229.16293@M1,15.99492@M1,	3
DSDAASPREEPRAPWIEQEGPEYWDRDTQIF	229.16293@D1,0.98402@Q29,42.01057@D1,	4
MTHHGVSDHEATLR	229.16293@M1,42.01057@M1,	4
YTCHVEHEGLPKP	57.02147@C3,229.16293@K12,229.16293@Y1,	4
SWNAADTAAQITQR	229.16293@S1,0.98402@N3,15.99492@W2,	2
SWTAGDTAAQITQR	229.16293@S1,15.99492@W2,	3
SWSAADTAAQITQR	229.16293@S1,15.99492@W2,	2
EDLRSWTAADTAAQSPSASGR	229.16293@E1,0.98402@Q14,	3
AYLDGKCVEWLR	57.02147@C7,229.16293@K6,229.16293@A1,	3
SEAGSHNLQMMFGCDVGSDGR	57.02147@C14,229.16293@S1,0.98402@N7,0.98402@Q9,	2
WIEQEK	229.16293@K6,229.16293@W1,15.99492@W1,	2
WIEQEGTEYWDR	229.16293@W1,	2
APWIEQEGPEYWDQETGK	229.16293@K18,229.16293@A1,0.98402@Q6,	2
WIEQERPEYWDQETR	229.16293@W1,0.98402@Q4,	3
GGSCSQAASSDSAQGSDESLIACK	57.02147@C4,57.02147@C23,229.16293@K24,229.16293@G1,	2
SSQPTIR	229.16293@S1,42.01057@S1,	2
NEDLSSWTAADTAAEITQR	229.16293@N1,	2
GEPRFITVGNVDDTLFVRFDSDAASPR	229.16293@G1,0.98402@N10,42.01057@G1,	3
NEDLSSWTAAHTAAQITQR	229.16293@N1,0.98402@Q15,	3
SWTAADMASQTTK	229.16293@K13,229.16293@S1,15.99492@M7,	3
GGSYTQAASSDSAQGSHVSLTACKV	57.02147@C23,229.16293@K24,229.16293@G1,	4
YLENGKDR	229.16293@K6,229.16293@Y1,0.98402@N4,	2
CWSLGFYPAEI	57.02147@C1,229.16293@C1,15.99492@W2,	2
AYLEGLCVEWVR	57.02147@C7,229.16293@A1,15.99492@W10,	2
ASAQTYR	229.16293@A1,	2
KWEAVHAAEQR	229.16293@K1,229.16293@K1,	3
WVEQEGPQYWDRETQKY	229.16293@K16,229.16293@W1,15.99492@W10,	3
ETAHEAEQWR	229.16293@E1,	3
YNQFAYDGK	229.16293@K9,229.16293@Y1,	2
MTHHAVSDHEATLR	229.16293@M1,15.99492@M1,	4
VGYVDDTQFVRFDSDAAR	229.16293@V1,	3
WIEQEGPEYWDRETQK	229.16293@K16,229.16293@W1,0.98402@Q4,	3
WIEQEGPEYWDRETQICK	57.02147@C17,229.16293@K18,229.16293@W1,0.98402@Q4,	3
IALLYY	229.16293@I1,	2
VDLATLR	229.16293@V1,	2
EDQNQDTELVETRPAGDGTFQK	229.16293@K22,229.16293@E1,0.98402@N4,0.98402@Q21,	3
MAAQITQRKWEAACVAEQLR	57.02147@C14,229.16293@K9,229.16293@M1,0.98402@Q18,15.99492@W10,	3
GFSDGK	229.16293@K6,229.16293@G1,	2
NTQTDRESLR	229.16293@N1,	3
WIEQEGPEYWDRNTQIFK	229.16293@K18,229.16293@W1,	3
KGGSYTQAASSDSAQGSDVSLTACK	57.02147@C24,229.16293@K1,229.16293@K25,229.16293@K1,0.98402@Q7,	3
KGGSYTQAASSDSAQGSDVSLTACK	57.02147@C24,229.16293@K1,229.16293@K25,229.16293@K1,0.98402@Q15,	4
EPWVEEEGPEYWDR	229.16293@E1,	2
DGEDQNQDTELVETRPAGDGTFQK	229.16293@K24,229.16293@D1,0.98402@N6,	4
KGGSYTQAASSDSAQGSHVSLTACKV	57.02147@C24,229.16293@K1,229.16293@K25,229.16293@K1,0.98402@Q15,	4
SWTAADMASQTTK	229.16293@K13,229.16293@S1,	3
GGSYSQAACSDSAQGSDVSL	57.02147@C9,229.16293@G1,0.98402@Q14,	2
GGSYSQAACSDSAQGSDVSL	57.02147@C9,229.16293@G1,	3
KGGSYSEAASSDSAQGSDMSLTACK	57.02147@C24,229.16293@K1,229.16293@K25,229.16293@K1,0.98402@Q15,	3
WASVLVPSGQEQR	229.16293@W1,0.98402@Q10,15.99492@W1,	3
DGEDQTQDTELVEIRPAGDGT	229.16293@D1,0.98402@Q7,	3
RCWALGFYLAEITLTWQR	57.02147@C2,229.16293@R1,15.99492@W3,42.01057@R1,	3
GGSCSQVACSNSAQGSDESLITCK	57.02147@C4,57.02147@C9,57.02147@C23,229.16293@K24,229.16293@G1,0.98402@N11,	3
WVEQEGPEYWDRETQK	229.16293@K16,229.16293@W1,0.98402@Q4,	3
EGECVEWLR	57.02147@C4,229.16293@E1,	2
YTCHVQHEGLRA	57.02147@C3,229.16293@Y1,	3
VGYVDDTQFVG	229.16293@V1,	2
WIEQEGPEYWDRNTQIYK	229.16293@K18,229.16293@W1,0.98402@Q15,	3
WIEQEGPEYWDRNTQIYK	229.16293@K18,229.16293@W1,	3
HTPQSMYGCDVGPDGR	57.02147@C9,229.16293@H1,42.01057@H1,	3
HKWEAAHVAEQLR	229.16293@K2,229.16293@H1,0.98402@Q11,	3
WEAAHVAEQWR	229.16293@W1,	3
GGSCSQAASSNSAQGSDESLIAC	57.02147@C4,57.02147@C23,229.16293@G1,0.98402@Q14,	2
GGSCSQAASSDSAQGSDESLIAC	57.02147@C4,57.02147@C23,229.16293@G1,	3
VEQEGPEYWDR	229.16293@V1,	2
DGEDQTQDTEHVETRPAGDGTFQK	229.16293@K24,229.16293@D1,	4
GEDQTQDRELVETRPAGDGTFQK	229.16293@K23,229.16293@G1,0.98402@Q4,42.01057@G1,	4
WIEQEGPEYWDRNTQIFK	229.16293@K18,229.16293@W1,0.98402@N13,	3
DMVAQITQR	229.16293@D1,15.99492@M2,	2
YTCHVQHERLPEP	57.02147@C3,229.16293@Y1,	3
GAYDGK	229.16293@K6,229.16293@G1,	2
DGEDQTHTRSSWRPGLQGMG	229.16293@D1,	3
LKEDLSSWTAADTAAQITQR	229.16293@K2,229.16293@L1,15.99492@W8,	3
SDSAQGSVVSLTA	229.16293@S1,0.98402@Q5,	2
MYGCDPGPDGR	57.02147@C4,229.16293@M1,	3
WIEQEGPEYWDRETQICK	57.02147@C17,229.16293@K18,229.16293@W1,	3
CWSLGFYPAEITLTWQR	57.02147@C1,229.16293@C1,15.99492@W2,	3
FIAVGYVDDTKFVR	229.16293@K11,229.16293@F1,	3
CWALGFYPAEIR	57.02147@C1,229.16293@C1,	2
WETAHEAEQLR	229.16293@W1,	2
KGGSYTQAASSDSAQGSDVSLTAC	57.02147@C24,229.16293@K1,229.16293@K1,0.98402@Q7,	3
DDIALNEDLRSWTAADTAAQITQR	229.16293@D1,0.98402@N6,	3
DYIALNEDLSSWTAADNAAQITQR	229.16293@D1,0.98402@N17,0.98402@Q20,15.99492@W12,	3
DYIALNEDLSSWTAADTAAQITQLK	229.16293@K25,229.16293@D1,0.98402@Q20,	3
DTIFLR	229.16293@D1,	2
ALGFYPAEITLTWQR	229.16293@A1,	3
SEAGSHTWQTMYGCDVGPDGR	57.02147@C14,229.16293@S1,42.01057@S1,	2
SWTAAEMAAQITQR	229.16293@S1,	3
EAVHAAEQR	229.16293@E1,	3
LSGYYNQSEAGSHTVQR	229.16293@L1,0.98402@Q16,42.01057@L1,	3
GGSCSQAACSNSAQGSDESLITCKA	57.02147@C4,57.02147@C9,57.02147@C23,229.16293@K24,229.16293@G1,0.98402@N11,0.98402@Q14,	3
AGSHSVRYFSTSVSW	229.16293@A1,	3
DYIALNEDLSSWTAAVTAAQITQLK	229.16293@K25,229.16293@D1,15.99492@W12,	4
HKWEAAHVAEQLR	229.16293@K2,229.16293@H1,	2
WDGETQISK	229.16293@K9,229.16293@W1,42.01057@W1,	2
GGLALTETWVCSH	57.02147@C11,229.16293@G1,15.99492@W9,	2
APWIEQEGPEYWDRETQICK	57.02147@C19,229.16293@K20,229.16293@A1,0.98402@Q17,	4
KGGSYSQAASSDSAQGSDMSLTAC	57.02147@C24,229.16293@K1,229.16293@K1,0.98402@Q15,	3
DLRSWTTADTAAQITQR	229.16293@D1,	3
YNQSEAGPHTLQR	229.16293@Y1,0.98402@N2,0.98402@Q12,42.01057@Y1,	3
DGEDQTQDTELVETRRAGDGTFQK	229.16293@K24,229.16293@D1,0.98402@Q7,	3
DGEDQTQDTELVETRPEGDGTFQK	229.16293@K24,229.16293@D1,0.98402@Q23,	4
DSDAAIPRTEPR	229.16293@D1,42.01057@D1,	3
GGSYTQAASSDSAQGSDVSLTACKV	57.02147@C23,229.16293@K24,229.16293@G1,0.98402@Q6,	3
GYFSTSVSR	229.16293@G1,	2
DYIALNEDLSSWTSADTAAQITQR	229.16293@D1,15.99492@W12,	3
SWTAADMAAQITERKWEAAHAA	229.16293@K15,229.16293@S1,0.98402@Q10,15.99492@W16,	4
DYIALNKDLSSWTAADTAAQITQR	229.16293@K7,229.16293@D1,0.98402@N6,0.98402@Q20,	4
KGGSYSQAASSDSAQGSD	229.16293@K1,229.16293@K1,	3
KGGSYSQAASSDSAQGSDVS	229.16293@K1,229.16293@K1,	3
GHCCWPGCPSSCGHR	57.02147@C3,57.02147@C4,57.02147@C8,57.02147@C12,229.16293@G1,	4
DYIALNEDLSSWTAAAMAAQITQR	229.16293@D1,15.99492@M17,15.99492@W12,	3
DYIALNEHLSSWTAADTAAQITQR	229.16293@D1,	4
DYIALNEHLSSWTAADTAAQITQR	229.16293@D1,0.98402@N6,15.99492@W12,	4
EEPRAPWIEQEGPEYWDRNTQICK	57.02147@C23,229.16293@K24,229.16293@E1,0.98402@Q10,	4
AYLEGLCVEWLRRHLENGKEMLQR	57.02147@C7,229.16293@K19,229.16293@A1,15.99492@M21,	4
GGSYTQAASSDSAQGSHVSLTACKV	57.02147@C23,229.16293@K24,229.16293@G1,	3
KGGSYSQAASSDSAQGSDVSLT	229.16293@K1,229.16293@K1,	2
DYIALNEDLSSWTAADTAAQITQRKWEAAREAEQWK	229.16293@K25,229.16293@K36,229.16293@D1,0.98402@Q34,	4
DYIALNEDLSSWSAADTAAQITQR	229.16293@D1,0.98402@N6,0.98402@Q20,15.99492@W12,	3
DYIALNEDQSSWTAADTAAQITQR	229.16293@D1,15.99492@W12,	3
APRTLVLLLTGALALTQTWAGSHSMR	229.16293@A1,15.99492@M25,0.98402@Q17,42.01057@A1,	4
YTAMSR	229.16293@Y1,	2
FDSDAANQK	229.16293@K9,229.16293@F1,0.98402@Q8,	3
LVSGAL	229.16293@L1,	2
DGEDQTQDTDQTSRRQNLPEVGSC	57.02147@C24,229.16293@D1,	3
RAYLEGTCVDGLR	57.02147@C8,229.16293@R1,	3
WVEQEGPEYWDRETQK	229.16293@K16,229.16293@W1,0.98402@Q15,	4
FTTSVFRPGRGEPRFIAVGYVDDTQFVR	229.16293@F1,42.01057@F1,	4
SRTLLLLLSGA	229.16293@S1,42.01057@S1,	3
EAGSQTLQR	229.16293@E1,	2
RMAPWAPWIEQEGPEYWDR	229.16293@R1,15.99492@W5,	3
EGDAAARR	229.16293@E1,	2
ATLSCWALSFYPAEITLTWQR	57.02147@C5,229.16293@A1,0.98402@Q20,	3
YIAPNEDLRSWTAADTAAQITQR	229.16293@Y1,0.98402@N5,42.01057@Y1,	3
GYVQYAYDGK	229.16293@K10,229.16293@G1,	2
WRPGLQGMEPSRSGRLWWCLLDR	57.02147@C19,229.16293@W1,0.98402@Q6,42.01057@W1,	3
LLWGAVALTETWAGAH	229.16293@L1,15.99492@W3,	3
TEPRAQWIEQEGPEYW	229.16293@T1,0.98402@Q10,42.01057@T1,	2
APWIEQEGPECWDEETGK	57.02147@C11,229.16293@K18,229.16293@A1,0.98402@Q6,	3
GGSCSQAASSNSAQGSDESLIAR	57.02147@C4,229.16293@G1,42.01057@G1,	3
YDQSAYDGK	229.16293@K9,229.16293@Y1,	2
DYIALNEDLRSWTAADMEAQITK	229.16293@K23,229.16293@D1,	3
GAPWVEQEGPEYWDR	229.16293@G1,0.98402@Q7,	2
DYISLNEDLSSWTAADTAAQITQLK	229.16293@K25,229.16293@D1,0.98402@N6,15.99492@W12,	3
KGGSYSQAASSDSAQGSDVSLTAC	57.02147@C24,229.16293@K1,229.16293@K1,	2
GGSYSQAASSDSAQGSEVSLT	229.16293@G1,0.98402@Q14,	3
GGSYSQAASSDSAQGSEVSLT	229.16293@G1,0.98402@Q14,	2
DGEDQTQETELVETRPAGDGTFQK	229.16293@K24,229.16293@D1,0.98402@Q7,	3
FLRGHR	229.16293@F1,	2
WIEQEGPEYWDQETR	229.16293@W1,0.98402@Q12,	2
FTSVSR	229.16293@F1,	2
AHSQIDR	229.16293@A1,	2
GNDYIALNEDLSSWTAADTAAQITQR	229.16293@G1,0.98402@N2,15.99492@W14,42.01057@G1,	4
GTAADTAAQITQR	229.16293@G1,42.01057@G1,	2
WEAAHVAEQQR	229.16293@W1,0.98402@Q9,	2
APWIEEEGPEYWDR	229.16293@A1,	2
DYIALNKDLSSWTAADTAAQITQR	229.16293@K7,229.16293@D1,	4
KGGSYSEAASSDSAQGSDMSLTACKV	57.02147@C24,229.16293@K1,229.16293@K25,229.16293@K1,0.98402@Q15,	4
YMALNEDLRSWTAADTAAQITQR	229.16293@Y1,15.99492@M2,0.98402@N5,15.99492@W11,	3
DYIALNEDLPSWTAADTAAQITQR	229.16293@D1,0.98402@N6,42.01057@D1,	3
TAADMAAQTTK	229.16293@K11,229.16293@T1,	2
FISVGYVDDTQFVRFDSDAASR	229.16293@F1,	3
YDQYAYDGK	229.16293@K9,229.16293@Y1,	2
SHTLQWMYGCDLGPHGR	57.02147@C10,229.16293@S1,0.98402@Q5,	4
WTAADTAAQSPSASGR	229.16293@W1,0.98402@Q9,	2
VAEQDRAYLEGTCVEWFR	57.02147@C13,229.16293@V1,0.98402@Q4,	2
THVTHHLVSDHDATLR	229.16293@T1,42.01057@T1,	3
DGEDQTQDTQLVETRPAGDGTFQK	229.16293@K24,229.16293@D1,0.98402@Q10,	4
GGSCSQAASSNSAQGSDESLIACK	57.02147@C4,57.02147@C23,229.16293@K24,229.16293@G1,0.98402@N11,0.98402@Q14,	4
YVDDTQFVR	229.16293@Y1,	2
IALNEDLRSWTAADMAAQITK	229.16293@K21,229.16293@I1,0.98402@N4,	3
FDSDAASQRMEPRV	229.16293@F1,	3
NTQIYK	229.16293@K6,229.16293@N1,	2
SWTAADTAAQITK	229.16293@K13,229.16293@S1,0.98402@Q10,	3
MEPRAPWIEQEEPEYWDQETR	229.16293@M1,	4
EAAHAAEQQR	229.16293@E1,	3
WVDGIR	229.16293@W1,	2
SSGGKGGR	229.16293@K5,229.16293@S1,42.01057@S1,	2
QHEGLQEPLTLSW	229.16293@Q1,	4
RSWTAADVAAQITK	229.16293@K14,229.16293@R1,15.99492@W3,	2
EAVHAAEQR	229.16293@E1,	2
APWIEQEGPEYWDLQTR	229.16293@A1,	3
TLRGYYNQSEAGSHIVQR	229.16293@T1,0.98402@N7,0.98402@Q17,	3
KGGSYSQAASSDSAQGSNVSLTA	229.16293@K1,229.16293@K1,0.98402@Q15,	3
APWIEQEGPEYWDRETQICK	57.02147@C19,229.16293@K20,229.16293@A1,0.98402@Q6,	3
TQDTELVETRPAGDRTFQKWAAVVVPSGEK	229.16293@K19,229.16293@K30,229.16293@T1,	4
FNTVGYVDDTLFVR	229.16293@F1,	3
KGGSYSQAASSDSAQGSD	229.16293@K1,229.16293@K1,0.98402@Q7,	3
DYIALNEDLRSWTAADTTAQITQR	229.16293@D1,0.98402@N6,42.01057@D1,	3
EPWVEQEGPEYWDRETQK	229.16293@K18,229.16293@E1,0.98402@Q6,	3
RFDSDAASQK	229.16293@K10,229.16293@R1,	3
HVQHEGLPK	229.16293@K9,229.16293@H1,	2
TATDMAAQTTK	229.16293@K11,229.16293@T1,0.98402@Q8,	2
MCGCDVGSDWR	57.02147@C2,57.02147@C4,229.16293@M1,15.99492@M1,42.01057@M1,	3
FILVGY	229.16293@F1,	2
SEDGSHTWQTMYGCDVGPDGR	57.02147@C14,229.16293@S1,15.99492@W8,	2
DTQFMRFDSDAASQR	229.16293@D1,0.98402@Q3,42.01057@D1,	4
AVVATVMCR	57.02147@C8,229.16293@A1,	2
SWTAADMAAQITK	229.16293@K13,229.16293@S1,0.98402@Q10,	3
FYPEEITLTWQWDGEDQTQDTELVETRPAGDGTFQK	229.16293@K36,229.16293@F1,0.98402@Q19,42.01057@F1,	4
FYPAEITLTWQR	229.16293@F1,0.98402@Q11,	2
EAGSHTIQRMCGCDVGPDGR	57.02147@C11,57.02147@C13,229.16293@E1,15.99492@M10,0.98402@Q8,42.01057@E1,	2
SLLLIVS	229.16293@S1,	2
GHNQFAYDGK	229.16293@K10,229.16293@G1,0.98402@Q4,	2
WEAVHAAEQLR	229.16293@W1,0.98402@Q9,	2
DYIALNEDLSSWTAADTAAQITQRNWEAARVAEQLR	229.16293@D1,0.98402@Q34,15.99492@W26,	3
DYIALNEDLSSWTAAAMAAQITQR	229.16293@D1,15.99492@M17,	2
DYIALNEDLSSWTAAAMAAQITQR	229.16293@D1,15.99492@M17,0.98402@Q20,	3
MTYHAVSDHEATLR	229.16293@M1,15.99492@M1,	4
DGENQTQDTELVETRPAGDGTFQK	229.16293@K24,229.16293@D1,	4
DGEDQTQDTELVETRPAGDGTFQR	229.16293@D1,0.98402@Q23,	3
DGEDQNQDTELVETRPAGDR	229.16293@D1,0.98402@N6,0.98402@Q7,	3
DGEDQTQDIELVETRPAGDR	229.16293@D1,0.98402@Q7,	3
MTDHPISDHEATLR	229.16293@M1,	4
WASVVVPSGQEQR	229.16293@W1,0.98402@Q10,15.99492@W1,	3
APWVEEEGPEYWDR	229.16293@A1,	3
EAEQWRAYMEGLCVEWLR	57.02147@C13,229.16293@E1,0.98402@Q4,42.01057@E1,	3
TAADTAAQIAQR	229.16293@T1,0.98402@Q8,	2
YFYTSVSRPGPGEPRFI	229.16293@Y1,42.01057@Y1,	3
DGEDQTQETELVETRPAGDGTFQK	229.16293@K24,229.16293@D1,	4
SAQTYR	229.16293@S1,	2
VAEQDRVYLEGLCVESLRRYLENGK	57.02147@C13,229.16293@K25,229.16293@V1,0.98402@N23,0.98402@Q4,	4
THMTHHAV	229.16293@T1,	3
RGEPHFIAVGYVDDTQFVR	229.16293@R1,42.01057@R1,	4
YTSVSR	229.16293@Y1,	2
GHNQYAYDDK	229.16293@K10,229.16293@G1,	3
WIEQEGPEYWDRETQK	229.16293@K16,229.16293@W1,	3
LFISVG	229.16293@L1,	2
WIEQEGPEYWDRETQICK	57.02147@C17,229.16293@K18,229.16293@W1,	4
AYLEGECVQWLR	57.02147@C7,229.16293@A1,	2
AYLEGECMEWLR	57.02147@C7,229.16293@A1,	2
AYLEGECMEWLR	57.02147@C7,229.16293@A1,15.99492@W10,	2
TNTQTDR	229.16293@T1,	2
GLDWRFLR	229.16293@G1,	2
YLENGRK	229.16293@K7,229.16293@Y1,	3
TEPRAPWR	229.16293@T1,	2
SWTAAVTAAQITQR	229.16293@S1,	3
WTEQEGPEYWDR	229.16293@W1,42.01057@W1,	2
WTEQEGPEYWDR	229.16293@W1,0.98402@Q4,42.01057@W1,	2
FDSDAASPRGEPRAPWVEQEGPECWDR	57.02147@C24,229.16293@F1,0.98402@Q19,42.01057@F1,	3
GGSYSQTASSDSAQGSDVSLTACK	57.02147@C23,229.16293@K24,229.16293@G1,0.98402@Q6,	3
AADTAAQNTQRK	229.16293@K12,229.16293@A1,0.98402@N8,0.98402@Q10,	2
AYLEGTCVDGLRR	57.02147@C7,229.16293@A1,	2
APWIEQEGPEYWDPETQISK	229.16293@K20,229.16293@A1,0.98402@Q6,	3
APWIEQEGPEYWDPETQISK	229.16293@K20,229.16293@A1,	3
GGEPHFIAVGYVDDTQFVRFDSD	229.16293@G1,0.98402@Q16,42.01057@G1,	3
GHNQYSYDGK	229.16293@K10,229.16293@G1,	3
GGSYTQAASSDSAQGSDVSLTACKV	57.02147@C23,229.16293@K24,229.16293@G1,0.98402@Q14,	2
GTFQNWAAVVVPSGEEQR	229.16293@G1,0.98402@N5,0.98402@Q4,42.01057@G1,	3
WIEQEGPEYWDLQTR	229.16293@W1,	3
WIEQEGPEYWDLQTR	229.16293@W1,	2
APWIEQEGPEFGTRR	229.16293@A1,	2
DYIALNEDLRSWTAADMAAQITQP	229.16293@D1,	4
DGEDQTQDTELVETRPAGDGTFQKR	229.16293@K24,229.16293@D1,	4
GSYTQAASSDSAQGSHVSLTACK	57.02147@C22,229.16293@K23,229.16293@G1,0.98402@Q13,42.01057@G1,	3
YQQDAYDGK	229.16293@K9,229.16293@Y1,	2
DQYAYDGK	229.16293@K8,229.16293@D1,	2
WIEQEGPEYWDH	229.16293@W1,	2
YSDTAVSR	229.16293@Y1,	2
SVSDHEATLR	229.16293@S1,42.01057@S1,	3
ASQRMSR	229.16293@A1,0.98402@Q3,	2
GGSCSQAASSNSAQGSDESLIAC	57.02147@C4,57.02147@C23,229.16293@G1,0.98402@N11,	2
TAAQISK	229.16293@K7,229.16293@T1,	2
DGEDQTQDTELVETRPAGHGTFQK	229.16293@K24,229.16293@D1,0.98402@Q23,	4
DGEDQTQDTELVETRPAGHGTFQK	229.16293@K24,229.16293@D1,	3
RSWTATDTAAQITQR	229.16293@R1,42.01057@R1,	3
FGCDLGPDGRFLR	57.02147@C3,229.16293@F1,	2
SWAAADMAAQITQR	229.16293@S1,15.99492@M7,15.99492@W2,	3
TWTAADTAAQITQR	229.16293@T1,15.99492@W2,	2
KGGSYSQAASSDSAQGSDVSLTACK	57.02147@C24,229.16293@K1,229.16293@K25,229.16293@K1,0.98402@Q7,	3
DGEDQNQDTELVETRPAGDGTFQK	229.16293@K24,229.16293@D1,0.98402@N6,0.98402@Q7,	4
DSDAASPGGEPRAPWVEQ	229.16293@D1,0.98402@Q18,	3
NGEDQTQDTELVETR	229.16293@N1,0.98402@Q7,	2
GCNQFAYDGK	57.02147@C2,229.16293@K10,229.16293@G1,0.98402@N3,0.98402@Q4,	2
DGEDQTQVTELVETRPAGDR	229.16293@D1,	3
FVWFDSDAASQKMEPRAPWIEQEGPEYWD	229.16293@K12,229.16293@F1,15.99492@W3,42.01057@F1,	4
HRWEAAHVAEQLR	229.16293@H1,	3
WAAVVVPSGQQQR	229.16293@W1,	3
DGEDQTQDTELVETRPAGDGTFQR	229.16293@D1,0.98402@Q7,	3
KGGSYSQAASSDSAQGSDVSLT	229.16293@K1,229.16293@K1,0.98402@Q7,	3
TVPIVG	229.16293@T1,	2
WMEQEGPEYWDQETR	229.16293@W1,15.99492@M2,0.98402@Q4,15.99492@W1,	3
DYIALNEDLRSWTAADMPAQITK	229.16293@K23,229.16293@D1,15.99492@M17,15.99492@W12,	3
WIEQEGPEYWDRNTQICK	57.02147@C17,229.16293@K18,229.16293@W1,0.98402@N13,	4
WEAVHVAEQWRA	229.16293@W1,0.98402@Q9,42.01057@W1,	2
WEAAHGAEQLR	229.16293@W1,	2
GGSYSQAASSDSAQGSDMSLTACK	57.02147@C23,229.16293@K24,229.16293@G1,15.99492@M18,0.98402@Q14,	3
GGSYSQAASSDTAQGSDMSLTACK	57.02147@C23,229.16293@K24,229.16293@G1,	4
WIEQEGLEYWDGETR	229.16293@W1,0.98402@Q4,	3
YFYTAVSRPSR	229.16293@Y1,	3
YFDTAVSRPGRGEPRFTSVGY	229.16293@Y1,	4

## Sheet: hnscc
peptide	modifications	charge
YFDTAVSR	229.16293@Y1,	2
GGSYSQAASSDSAQGSDVSLTACK	57.02147@C23,229.16293@K24,229.16293@G1,0.98402@Q14,	2
GGSYTQAASSDSAQGSDVSLTACK	57.02147@C23,229.16293@K24,229.16293@G1,	3
GGSYSQAASSDSAQGSDVSLTACK	57.02147@C23,229.16293@K24,229.16293@G1,	3
SWTAADMAAQITK	229.16293@K13,229.16293@S1,	2
WEAAHVAEQQR	229.16293@W1,	3
ADQLRAYLEGLCVEWLR	57.02147@C12,229.16293@A1,15.99492@W15,42.01057@A1,	3
QTMYGCVLGPDGR	57.02147@C6,229.16293@Q1,15.99492@M3,	3
WVAVVVPSGQEQR	229.16293@W1,	2
AYLEGECVEWLRRYLENGE	57.02147@C7,229.16293@A1,15.99492@W10,	3
AYLEGLCVQWLR	57.02147@C7,229.16293@A1,	2
DGEDQTQDTELVETRPAGDGTFQR	229.16293@D1,0.98402@Q7,	3
DGEDQTQDTELVETRPAGDGTFQR	229.16293@D1,	3
GYYNQSEAGSHTLQMMFGCDVGSDGRFLR	57.02147@C19,229.16293@G1,0.98402@N4,0.98402@Q14,42.01057@G1,	4
YLEGTCVEWLR	57.02147@C6,229.16293@Y1,	2
YLEDGK	229.16293@K6,229.16293@Y1,	2
SWTAAEMAAQITQR	229.16293@S1,	3
WETAHEAEQWR	229.16293@W1,	3
APWIEQEGPEYWDGNTRN	229.16293@A1,	3
APWIEQEGPEYWDEETGK	229.16293@K18,229.16293@A1,	3
APWIEQEGPEYWDEETGK	229.16293@K18,229.16293@A1,0.98402@Q6,	2
MYGCDVGSDWR	57.02147@C4,229.16293@M1,15.99492@M1,	2
WIEQEGSEYWDR	229.16293@W1,0.98402@Q4,15.99492@W1,	2
SWAAADMAAQITQR	229.16293@S1,15.99492@W2,42.01057@S1,	3
APWTEQEGPEYWDEETGK	229.16293@K18,229.16293@A1,0.98402@Q6,15.99492@W3,15.99492@W12,	3
APWIEQEGTEYWDQETR	229.16293@A1,15.99492@W12,	3
ALNEDMRSWTAADMAAQITQR	229.16293@A1,15.99492@M6,0.98402@N3,42.01057@A1,	3
ALNEDMRSWTAADMAAQITQR	229.16293@A1,15.99492@M6,42.01057@A1,	3
SWTAVDMAAQITQR	229.16293@S1,	3
EEPRAPWIEQEGPEYWDR	229.16293@E1,	3
GGSYSQAASSDSAQGSDVSLTA	229.16293@G1,0.98402@Q6,	2
AQSQTDR	229.16293@A1,	2
GGSYSQAASSDSAQGSNVSLTA	229.16293@G1,0.98402@Q14,	2
GGSYSQAASSDSAQGSNVSLT	229.16293@G1,0.98402@Q14,	2
RKWEAAHEAEQLR	229.16293@K2,229.16293@R1,	4
YFFTSVSR	229.16293@Y1,	2
RTYLDGTCVEWLR	57.02147@C8,229.16293@R1,42.01057@R1,	3
DGEDQTQDTQLVETRPAGDGTFQK	229.16293@K24,229.16293@D1,	3
QEPRAPWIEQEGPEYWDR	229.16293@Q1,	3
GEDQTQDRELVETRPAGDGTFQK	229.16293@K23,229.16293@G1,42.01057@G1,	3
DGEDQTQDTEPVETRPAGDGTFQK	229.16293@K24,229.16293@D1,	3
GPDPGHR	229.16293@G1,42.01057@G1,	2
SWTAADTAVQITQR	229.16293@S1,0.98402@Q10,15.99492@W2,	2
KGGSYSQAASSDSAQGSDVSLT	229.16293@K1,229.16293@K1,	3
AAEQLK	229.16293@K6,229.16293@A1,	2
YFYTAVSR	229.16293@Y1,	2
DYIALNEDLSSWTAADTAAQITQRKREAAR	229.16293@K25,229.16293@D1,15.99492@W12,	4
APWIEQEGPEYWDRNTQICK	57.02147@C19,229.16293@K20,229.16293@A1,15.99492@W12,	3
APWIEQEGPEYWDRETQICK	57.02147@C19,229.16293@K20,229.16293@A1,	3
WEAVHAAEQLR	229.16293@W1,0.98402@Q9,	2
DYIALNEDLSSWTSADTAAQITQR	229.16293@D1,15.99492@W12,	3
DYIALNEHLSSWTAADTAAQITQR	229.16293@D1,	3
ALNEHLSSWTAADTAAQITQR	229.16293@A1,	3
AYLEGTCVDGLR	57.02147@C7,229.16293@A1,	2
APWIEQEGPEYWDGETRK	229.16293@K18,229.16293@A1,	3
WIEQEGPEYWDRETQISK	229.16293@K18,229.16293@W1,	3
THMTHHAVSDHEATLR	229.16293@T1,	4
GYQEDAYDGK	229.16293@K10,229.16293@G1,	2
GGSCSQAASSNSAQGSDESLIARK	57.02147@C4,229.16293@K24,229.16293@G1,0.98402@Q14,	3
APWIQQEGPEYWDGETR	229.16293@A1,0.98402@Q6,	2
AQTDLENL	229.16293@A1,0.98402@N7,0.98402@Q2,	2
DGEDQTQDTELVETRPVGDR	229.16293@D1,	3
NGEDQTQDTELVETRPAGDR	229.16293@N1,	3
NGEDQTQDTELVETRPA	229.16293@N1,0.98402@Q7,	2
WVEQEGPEYWDR	229.16293@W1,	2
MYACDLGPDGR	57.02147@C4,229.16293@M1,	3
KWEAVHAAEQR	229.16293@K1,229.16293@K1,	3
GYHQYAYDGR	229.16293@G1,	2
WEAAHVAEQWR	229.16293@W1,	3
AYLEGTCVDGLRR	57.02147@C7,229.16293@A1,	2
AYLEGTCVDGLRR	57.02147@C7,229.16293@A1,	3
VQHEGLPK	229.16293@K8,229.16293@V1,	3
YFYTAMSR	229.16293@Y1,	2
APWIEQERPEYWDQETR	229.16293@A1,	3
AVGYVDDPQFVR	229.16293@A1,0.98402@Q9,	2
WIEQEGPEYWDGETRK	229.16293@K16,229.16293@W1,	3
EPWVEQEGPEYWDRETQK	229.16293@K18,229.16293@E1,	3
EPWVEEEGPEYWDRETQK	229.16293@K18,229.16293@E1,	3
WIEQEGPEYWDGETR	229.16293@W1,	2
SWTAADMAAQTTK	229.16293@K13,229.16293@S1,	2
SWTAADMAAQTTK	229.16293@K13,229.16293@S1,	3
WIEQEGPEYWDQETR	229.16293@W1,	2
WIEQEGPEYWDEETGK	229.16293@K16,229.16293@W1,	3
WIEQEGPEYWDEETGK	229.16293@K16,229.16293@W1,	2
GGSYSQAACSDSAQGSDVSLTA	57.02147@C9,229.16293@G1,	2
GGSYSQAASSDSAQGSDVSLTA	229.16293@G1,0.98402@Q14,	2
GGSYSQAASSDSAQGSDVSLTA	229.16293@G1,	2
GGSYTQAASSDSAQGSDVSLT	229.16293@G1,	2
AHSQTDRESLR	229.16293@A1,	4
GHNQYAYDGR	229.16293@G1,	2
WEAAHEAK	229.16293@K8,229.16293@W1,15.99492@W1,42.01057@W1,	2
AQSQTDRVDLGTLR	229.16293@A1,	3
SWTAADMAAQITK	229.16293@K13,229.16293@S1,15.99492@M7,	3
WVEQEGPEYWDRETQK	229.16293@K16,229.16293@W1,	3
WVEQEGPEYWDRQTQK	229.16293@K16,229.16293@W1,	3
APWIEQEGPEYWDRGTQI	229.16293@A1,15.99492@W12,	3
SWTAANMAAQITK	229.16293@K13,229.16293@S1,15.99492@M7,	3
GHDQSACDGK	57.02147@C7,229.16293@K10,229.16293@G1,	3
SWTAADMAAQTTK	229.16293@K13,229.16293@S1,15.99492@M7,	3
KLEAACVAEQLR	57.02147@C6,229.16293@K1,229.16293@K1,0.98402@Q10,	4
APWIEQEGPEYWDEEAGK	229.16293@K18,229.16293@A1,	3
DGGGPDPGHGAR	229.16293@D1,42.01057@D1,	3
DYIALNEDLRPWTA	229.16293@D1,15.99492@W12,	2
WEAVHAAEQLR	229.16293@W1,	3
AQITQR	229.16293@A1,	2
CHVQHEGLPK	57.02147@C1,229.16293@K10,229.16293@C1,	4
APWIEQEGPEYWDRNTDL	229.16293@A1,	3
FVRFDSDGASPR	229.16293@F1,	4
SWTAADMAAQTTRH	229.16293@S1,0.98402@Q10,	2
FIDVGYVDDTQFVR	229.16293@F1,	3
FIDVGYVDDTQFVR	229.16293@F1,	2
YTCHVQHGGLPEP	57.02147@C3,229.16293@Y1,	3
SWTAADMAAQITQRNWETAHE	229.16293@S1,0.98402@N15,0.98402@Q13,15.99492@W16,	3
APWIQQEGPEYWDQETR	229.16293@A1,0.98402@Q6,	2
VGFDSDAASQR	229.16293@V1,	3
WASVVVPSGQEQR	229.16293@W1,	2
WASVVVPSGQEQR	229.16293@W1,	3
ASAQTYR	229.16293@A1,	2
SVVYVDDTQFVR	229.16293@S1,	3
APWIEQEGPEYWDRNTQISK	229.16293@K20,229.16293@A1,15.99492@W12,	3
ALNEDLSSWTAAHTAAQITQR	229.16293@A1,	3
FDSDAASQK	229.16293@K9,229.16293@F1,	2
WEAVHAAEQR	229.16293@W1,	3
MYGCDVGSDWR	57.02147@C4,229.16293@M1,	2
MFGCDVGSDWR	57.02147@C4,229.16293@M1,15.99492@M1,	2
GGSYSQAASSDSAQGSDMSLTACKV	57.02147@C23,229.16293@K24,229.16293@G1,	3
RTYLEGECVEWLR	57.02147@C8,229.16293@R1,42.01057@R1,	3
SGEEQRYTCR	57.02147@C9,229.16293@S1,0.98402@Q5,	2
LTCQRDGEDQTQDTELVETRPAGDR	57.02147@C3,229.16293@L1,0.98402@Q4,	3
TLRGYYNQSEAGSHIVQR	229.16293@T1,0.98402@N7,0.98402@Q17,	3
GGSYTQAASSDSAQGSDVSLTACK	57.02147@C23,229.16293@K24,229.16293@G1,0.98402@Q14,	3
SWTAADMAAQITQRKWETAHVAEQWRAYLEGR	229.16293@K15,229.16293@S1,15.99492@M7,15.99492@W2,42.01057@S1,	4
YTCHVQHEGLPEPLTL	57.02147@C3,229.16293@Y1,	3
LRAHLDGTCVEWLR	57.02147@C9,229.16293@L1,	3
TFQRWAAVVVPSGEEQR	229.16293@T1,0.98402@Q3,15.99492@W5,	4
VDLGTLR	229.16293@V1,	2
DGEDQTQDTELVETRPAGDGTFQR	229.16293@D1,0.98402@Q23,	2
QIMYGCDVGSDGR	57.02147@C6,229.16293@Q1,	2
GGSYTQAASSDSAQGSDVSLTACKV	57.02147@C23,229.16293@K24,229.16293@G1,	3
GGSYSQAASSDSAQGSDVSLTACKV	57.02147@C23,229.16293@K24,229.16293@G1,	3
WIEQEGPEYWDLQTR	229.16293@W1,	2
APWVEQEGPECWDRETQK	57.02147@C11,229.16293@K18,229.16293@A1,0.98402@Q6,	3
ALTWQRDGEDQTQDTELVETRPAGDR	229.16293@A1,0.98402@Q5,15.99492@W4,42.01057@A1,	3
EEPRAPWIEQEGPEYWDRI	229.16293@E1,0.98402@Q10,	3
SWTAADMAAEITQR	229.16293@S1,	2
SWTAADTATQITQR	229.16293@S1,	2
QIMYGCDVGSDGR	57.02147@C6,229.16293@Q1,15.99492@M3,	2
FIAVGYVDDTKFVR	229.16293@K11,229.16293@F1,	3
IAVGYVDDTQFVRFVS	229.16293@I1,0.98402@Q10,	3
WNEDLRSWTAADMAAQITQR	229.16293@W1,0.98402@N2,15.99492@W1,15.99492@W8,42.01057@W1,	3
KGGSYSQAASSDSAQGSDVSLTACKV	57.02147@C24,229.16293@K1,229.16293@K25,229.16293@K1,	3
TWQRDGEDQTQDTELVETRPAGDGTFQK	229.16293@K28,229.16293@T1,0.98402@Q27,42.01057@T1,	3
WIEQEGPEYWDRETRNV	229.16293@W1,15.99492@W10,	3
WIEQEGPEYWDRNTQT	229.16293@W1,	3
THMTHHAV	229.16293@T1,15.99492@M3,	3
WVEQEGPEYWDR	229.16293@W1,0.98402@Q4,	2
HKWEAAHVAEQLR	229.16293@K2,229.16293@H1,	4
GYVDDTQFVQFDSDAASPR	229.16293@G1,	3
HVAEQWR	229.16293@H1,	3
GYREDAYDGK	229.16293@K10,229.16293@G1,	2
AAQITR	229.16293@A1,	2
SVGYVDGTQFVR	229.16293@S1,	2
GGSYSQAACSDSAQGSDVSLTA	57.02147@C9,229.16293@G1,0.98402@Q14,	2
AHSQTDRENLR	229.16293@A1,	4
MYACDVGPDGR	57.02147@C4,229.16293@M1,	3
SGTLALTQTWAGSHSMRYFSTS	229.16293@S1,	3
RRHDQSAYDGK	229.16293@K11,229.16293@R1,	3
QMMYGCDVGSDGR	57.02147@C6,229.16293@Q1,15.99492@M3,	3
RKWEAAHAAEQQR	229.16293@K2,229.16293@R1,	4
WVEQEGPECWDRETQK	57.02147@C9,229.16293@K16,229.16293@W1,	3
THVTHHPISEH	229.16293@T1,	4
DLGPDGRLLRGHNQLACDGK	57.02147@C17,229.16293@K20,229.16293@D1,0.98402@N13,42.01057@D1,	3
FIAVGYVDDTQFV	229.16293@F1,	2
AQSQTDRVDLGTLR	229.16293@A1,0.98402@Q4,	2
DTAVSRPGRGEPRFISVGYVGDTQFVRFDSDAASPRGEP	229.16293@D1,42.01057@D1,	4
DTAVSRPGRGEPRFISVGYVGDTQFVRFDSDAASPRGEP	229.16293@D1,0.98402@Q24,42.01057@D1,	4
FDSDAASQRR	229.16293@F1,	3
RFDSDAASQRMGPR	229.16293@R1,15.99492@M11,0.98402@Q9,	4
WRPGLQGMEPSRSGQLWWYLLERSR	229.16293@W1,0.98402@Q6,42.01057@W1,	3
KWETAHEAEQWR	229.16293@K1,229.16293@K1,	4
SWTAADMAAQTTK	229.16293@K13,229.16293@S1,15.99492@M7,	2
LLLSGALALALTQTWAGSHSMRYFSTSV	229.16293@L1,	3
KWETAHEAEQWR	229.16293@K1,229.16293@K1,	3
WVAVVVPSGQEQRYICHVQH	57.02147@C16,229.16293@W1,0.98402@Q19,15.99492@W1,42.01057@W1,	3
RVYLEGR	229.16293@R1,	3
APWVEQEGPEYWDRETQNYK	229.16293@K20,229.16293@A1,	3
APWIEQEGPQYWDGETRK	229.16293@K18,229.16293@A1,0.98402@Q10,	3
SWTAADMAAQTTR	229.16293@S1,0.98402@Q10,	2
SWTAADMAAQTTR	229.16293@S1,	2
APWIEQEGPEYWDGKTRN	229.16293@K15,229.16293@A1,0.98402@N18,0.98402@Q6,15.99492@W12,	3
HNQYAYDGKDYIALNEDLRSWTAADTAAQIAQR	229.16293@K9,229.16293@H1,0.98402@N15,0.98402@Q29,	4
RTYLEGLCVESLR	57.02147@C8,229.16293@R1,42.01057@R1,	3
SWTAADMAAQITQHKWE	229.16293@K15,229.16293@S1,	3
EDLRSWTAADTAAK	229.16293@K14,229.16293@E1,15.99492@W6,42.01057@E1,	3
SWTVADMAAQTTK	229.16293@K13,229.16293@S1,	2
TLTWQWDGENQTQDTELVETRPAGDGTFQK	229.16293@K30,229.16293@T1,0.98402@Q29,	4
HRWEAAHVAEQLR	229.16293@H1,	3
SWTAADMAAQITK	229.16293@K13,229.16293@S1,	3
SWTAADMAAQITK	229.16293@K13,229.16293@S1,0.98402@Q10,	2
GSYTQAASSDSAQGSHVSLTACKV	57.02147@C22,229.16293@K23,229.16293@G1,0.98402@Q5,42.01057@G1,	3
SVVVPSGQEQR	229.16293@S1,	2
AVVICRR	57.02147@C5,229.16293@A1,42.01057@A1,	2
DLSSWTAADTEAQITQR	229.16293@D1,0.98402@Q13,	2
GGSCSQAASSNSAQGSDESLIACK	57.02147@C4,57.02147@C23,229.16293@K24,229.16293@G1,0.98402@Q14,	2
GGSCSQAASSNSAQGSDESLIACK	57.02147@C4,57.02147@C23,229.16293@K24,229.16293@G1,	3
GGSCSQAACSDSAQGSDESLITCK	57.02147@C4,57.02147@C9,57.02147@C23,229.16293@K24,229.16293@G1,	3
GGSCSQAASSNSAQGSDESLMACK	57.02147@C4,57.02147@C23,229.16293@K24,229.16293@G1,0.98402@N11,0.98402@Q14,	3
HKWEAAHVAEQWR	229.16293@K2,229.16293@H1,	4
EAAREAEQWRAYR	229.16293@E1,0.98402@Q8,42.01057@E1,	2
APWIEQEGPEYWDGETRK	229.16293@K18,229.16293@A1,	4
MRVTVPRTVLLLLSAALALTETWAG	229.16293@M1,42.01057@M1,	4
ETQICK	57.02147@C5,229.16293@K6,229.16293@E1,	2
AHSQTHR	229.16293@A1,	3
APWIEQEGPEYWDGNTR	229.16293@A1,15.99492@W12,	3
APWIEQEGPEYWDGNTR	229.16293@A1,0.98402@Q6,15.99492@W12,	2
APWIEQEGPECWDEETGK	57.02147@C11,229.16293@K18,229.16293@A1,	3
APWIEQEEPEYWDEETGK	229.16293@K18,229.16293@A1,	3
SDSAQGSVVSLTA	229.16293@S1,0.98402@Q5,	2
RCWALNFYPAEITLTWQR	57.02147@C2,229.16293@R1,15.99492@W3,	3
GYVDGTQFVR	229.16293@G1,	2
GYHQCAYDGK	57.02147@C5,229.16293@K10,229.16293@G1,	3
APWIEQEGLEYWDRNTQISK	229.16293@K20,229.16293@A1,	3
ALNEDLSSWTAADSAAQITQR	229.16293@A1,15.99492@W9,	2
APWIQQEGPEYWDRETQISK	229.16293@K20,229.16293@A1,	3
HRWEAAHVAEQLR	229.16293@H1,	4
ASQRMEPRAPWIEQEGPEYWDR	229.16293@A1,42.01057@A1,	3
SWTAADMAAQITQRKWEAAHEAEQWRAYLEGR	229.16293@K15,229.16293@S1,15.99492@M7,15.99492@W2,42.01057@S1,	4
GGSYSQAASSDSAQGSDMSLTACK	57.02147@C23,229.16293@K24,229.16293@G1,	3
GGSYTQAASSDSAQGSHVSLTACK	57.02147@C23,229.16293@K24,229.16293@G1,	3
APWIEQERPEYWDQETR	229.16293@A1,0.98402@Q6,	3
TAVSWPGRGEPRFI	229.16293@T1,15.99492@W5,42.01057@T1,	2
APWIEQEGPQYWDGETR	229.16293@A1,0.98402@Q6,	2
QSEAVSHTWQRMYGCDLGPDGRLLR	57.02147@C15,229.16293@Q1,15.99492@M12,15.99492@W9,	3
MCGCDVGSDWR	57.02147@C2,57.02147@C4,229.16293@M1,	2
AVGYVDDTEFVR	229.16293@A1,	2
SWTAADKAAQITR	229.16293@K7,229.16293@S1,42.01057@S1,	3
LFRGHNQFAYDGK	229.16293@K13,229.16293@L1,42.01057@L1,	3
WELSSQPTIPI	229.16293@W1,	2
GHNQFAYDGK	229.16293@K10,229.16293@G1,	3
ALNEDLSSWTAADTAAQITQLK	229.16293@K22,229.16293@A1,	3
YTCHVQHERLPEP	57.02147@C3,229.16293@Y1,	3
CCDVEEEELR	57.02147@C1,57.02147@C2,229.16293@C1,	2
AGEDQTQDTELVETRPAGD	229.16293@A1,0.98402@Q7,42.01057@A1,	2
DGEDQSLWRPGQQEMEPSR	229.16293@D1,15.99492@W8,	3
RKWEAAHVAEQQR	229.16293@K2,229.16293@R1,	3
RKWEAAHVAEQQR	229.16293@K2,229.16293@R1,	4
APWIQQEGPEYWDR	229.16293@A1,0.98402@Q6,	2
SWTAADRAAQITK	229.16293@K13,229.16293@S1,42.01057@S1,	3
LSSWNAADTAAQITQR	229.16293@L1,	2
WEAARVAGQLR	229.16293@W1,0.98402@Q9,15.99492@W1,42.01057@W1,	2
VVGYVDDTQFVR	229.16293@V1,	2
DGEDQTQDTELVETRPVGDGTFQK	229.16293@K24,229.16293@D1,	3
APWVEQEWVEQEGPEYWDR	229.16293@A1,0.98402@Q6,42.01057@A1,	3
QSEAGSHTWRR	229.16293@Q1,15.99492@W9,42.01057@Q1,	2
FISVGYVDGTQFVR	229.16293@F1,	2
GYVDGTQFVR	229.16293@G1,0.98402@Q7,	2
CWSLGFYPAEI	57.02147@C1,229.16293@C1,15.99492@W2,	2
FISVGYVDDTQFVRFDSDAASR	229.16293@F1,	3
KGGSYSQAASSDSAQGSDVSLT	229.16293@K1,229.16293@K1,0.98402@Q15,	3
AHVAEQWR	229.16293@A1,	3
EPWVEQEGPEYWDR	229.16293@E1,	2
EPWVEEEGPEYWDR	229.16293@E1,	2
GGSCSQAASSNSAQGSDESLI	57.02147@C4,229.16293@G1,	2
GGSCSQAASSNSAQGSDESLIAC	57.02147@C4,57.02147@C23,229.16293@G1,	3
GGSYSQAACSDSAQGSDVSLT	57.02147@C9,229.16293@G1,0.98402@Q6,	2
KGGSYSQAASSDSAQGSDVSLTACK	57.02147@C24,229.16293@K1,229.16293@K25,229.16293@K1,	3
KGGSYSQAASSDSAQGSDVSLTACK	57.02147@C24,229.16293@K1,229.16293@K25,229.16293@K1,0.98402@Q15,	3
WEAAGEAEQLR	229.16293@W1,0.98402@Q9,15.99492@W1,	2
DGEDQTQDTELVETRPAGHGTFQK	229.16293@K24,229.16293@D1,	4
GYYNQNEAGSHTLQR	229.16293@G1,0.98402@N6,0.98402@Q14,	2
WIEQEGPEYWDRETQISK	229.16293@K18,229.16293@W1,0.98402@Q15,	3
RKWEAVHAAEQR	229.16293@K2,229.16293@R1,	4
RKWEAVHAAEQR	229.16293@K2,229.16293@R1,	3
APWVEEEGPEYWDR	229.16293@A1,	2
DLSSWTAADTTAQITQR	229.16293@D1,0.98402@Q13,	2
DYIALNEDLSSWTAAAMAAQITQR	229.16293@D1,15.99492@M17,	3
GGSCSQAASSNSAQGSDESLIACK	57.02147@C4,57.02147@C23,229.16293@K24,229.16293@G1,	2
GGSCSQAACSNSAQGSDESLITCK	57.02147@C4,57.02147@C9,57.02147@C23,229.16293@K24,229.16293@G1,0.98402@Q14,	3
GGSCSQAACSNSAQGSDESLITCK	57.02147@C4,57.02147@C9,57.02147@C23,229.16293@K24,229.16293@G1,	3
GSRSQAASSNSAQGSDESLIACK	57.02147@C22,229.16293@K23,229.16293@G1,0.98402@N10,42.01057@G1,	3
FIAVGYVDDTEFVR	229.16293@F1,	2
LAYDGKDYIALNEDLRSWTAADTAAQITQR	229.16293@K6,229.16293@L1,15.99492@W18,	4
KGGSYTQAASSDSAQGSDVSLTAC	57.02147@C24,229.16293@K1,229.16293@K1,	3
TNTQTDLESLRNLR	229.16293@T1,0.98402@N2,0.98402@Q4,	3
HKWETAHEAEQWR	229.16293@K2,229.16293@H1,	4
WIEQERPEYWDQETR	229.16293@W1,	3
APWIEQEGPEYWDRETKISK	229.16293@K17,229.16293@K20,229.16293@A1,	4
WEAAHAAEQWR	229.16293@W1,15.99492@W1,15.99492@W10,42.01057@W1,	2
FISVGYVDGTQFVR	229.16293@F1,0.98402@Q11,	2
PSSQPTIPIVGIVAGLAVLAILAVLGAVMAVVMCRRK	57.02147@C34,229.16293@K37,229.16293@P1,0.98402@Q4,	3
HVQHEGLPK	229.16293@K9,229.16293@H1,	3
APWIEQEGPEYWDWNTR	229.16293@A1,0.98402@Q6,15.99492@W14,	2
NGEDQTQDTELVETRPAGD	229.16293@N1,0.98402@Q7,	2
DGEDQTQDTELVETRPAGDRTCQKW	57.02147@C22,229.16293@K24,229.16293@D1,0.98402@Q23,15.99492@W25,	4
DGEDQTQD	229.16293@D1,	2
HVAEQLRAYLEGTCLEWLRR	57.02147@C14,229.16293@H1,0.98402@Q5,	3
KEPRAPRIEQEGPEYWDR	229.16293@K1,229.16293@K1,0.98402@Q10,42.01057@K1,	3
KGGSYTQAASSDSAQGSDVSLTACK	57.02147@C24,229.16293@K1,229.16293@K25,229.16293@K1,	3
EEPRAPWIEQEGPEYWDR	229.16293@E1,0.98402@Q10,	3
QEPRAPWIEQEGPEYWDR	229.16293@Q1,0.98402@Q10,	3
GEDQTQDRELVETRPAGDGTFQK	229.16293@K23,229.16293@G1,0.98402@Q6,42.01057@G1,	3
DGEDQTQDTELVETRPAGHGTFQK	229.16293@K24,229.16293@D1,0.98402@Q7,	4
DYIALNEDLRSWTAADTTAQITQR	229.16293@D1,0.98402@N6,42.01057@D1,	3
WEAALVAEQDRAYLEGLCVESLRR	57.02147@C18,229.16293@W1,0.98402@Q9,	2
NTQIYK	229.16293@K6,229.16293@N1,	2
GYNQLVYDGK	229.16293@K10,229.16293@G1,	3
RYLEDGK	229.16293@K7,229.16293@R1,	3
RCWALSFYPAEITLTWQR	57.02147@C2,229.16293@R1,42.01057@R1,	3
LLLSGALALALTQTWAGSHSMRYFSTSV	229.16293@L1,	4
KGGSYSQAASSDSAQGSDVSLTAC	57.02147@C24,229.16293@K1,229.16293@K1,	3
KGGSYSQAASSDSAQGSDVSLTAC	57.02147@C24,229.16293@K1,229.16293@K1,0.98402@Q15,	3
MYVCDVGPDGR	57.02147@C4,229.16293@M1,15.99492@M1,	2
KGGSYTQAASSDSAQGSDVSLTAC	57.02147@C24,229.16293@K1,229.16293@K1,0.98402@Q15,	3
KGGSYTQAASSDSAQGSDVSLT	229.16293@K1,229.16293@K1,	3
KGGSYTQAASSDSAQGSDVSLT	229.16293@K1,229.16293@K1,0.98402@Q7,	3
KGGSYTQAASSDSAQGSDVSLTAC	57.02147@C24,229.16293@K1,229.16293@K1,0.98402@Q7,	3
CHVQHEGLPK	57.02147@C1,229.16293@K10,229.16293@C1,	3
YDQYTYDGK	229.16293@K9,229.16293@Y1,0.98402@Q3,	2
APWIEQEGPEYWDGKTRN	229.16293@K15,229.16293@A1,15.99492@W12,	3
APWIEQEGPEYWDLQTR	229.16293@A1,	2
APWIQQEGPEYWDGETRK	229.16293@K18,229.16293@A1,	3
TLTWQWDGENQTQDTELVETRPAGDGTFQK	229.16293@K30,229.16293@T1,	4
WASVVVPSGEEQR	229.16293@W1,15.99492@W1,	2
APWVEQEGPQYWDRETQK	229.16293@K18,229.16293@A1,	3
GHNQYACDGK	57.02147@C7,229.16293@K10,229.16293@G1,	3
APWVEQEGPEYWDRETEK	229.16293@K18,229.16293@A1,	3
GGSYSQAASSDSAQGSDVSLTACKV	57.02147@C23,229.16293@K24,229.16293@G1,0.98402@Q14,	3
GALALTQNWAGSHSMRYFFTSVSRPGR	229.16293@G1,15.99492@M15,0.98402@N8,0.98402@Q7,15.99492@W9,	3
MYACDVGPDGR	57.02147@C4,229.16293@M1,42.01057@M1,	3
DVGPDERLLR	229.16293@D1,42.01057@D1,	3
QRAHLEGTCVEWLR	57.02147@C9,229.16293@Q1,0.98402@Q1,	3
QFDSDAASPR	229.16293@Q1,	2
RQAQADRV	229.16293@R1,	3
KWEAAHVAEQQR	229.16293@K1,229.16293@K1,	4
KGGSYSQAASSDSAQGSDMSLTACKV	57.02147@C24,229.16293@K1,229.16293@K25,229.16293@K1,	3
WIEQEGPEYWDGETR	229.16293@W1,0.98402@Q4,	2
SWTAADMAAETTK	229.16293@K13,229.16293@S1,	2
DQTQDMELVETRPAGDGTFQK	229.16293@K21,229.16293@D1,0.98402@Q4,42.01057@D1,	3
IWQRDGEDQTQDTELVETRPAGDR	229.16293@I1,0.98402@Q11,	3
ALALTETWAGSHSMRYFH	229.16293@A1,	2
DGEDQTQDPELVETRPAGDR	229.16293@D1,	3
DGEDQTQDPELVETR	229.16293@D1,0.98402@Q7,	3
HKWEAAHVAEQLR	229.16293@K2,229.16293@H1,	3
APWIEQEGPEYWDGNTR	229.16293@A1,15.99492@W12,	2
AVGYVDDTEFV	229.16293@A1,	2
APWIEQKGPEYWDQETR	229.16293@K7,229.16293@A1,0.98402@Q6,	3
SWTAADVAAQITQR	229.16293@S1,	3
ETPQRTDAPK	229.16293@K10,229.16293@E1,-18.01056@E1,	4
GGSYSQAASSDSAQGSDMSLTACK	57.02147@C23,229.16293@K24,229.16293@G1,0.98402@Q14,	3
THMTHHAVSDHEA	229.16293@T1,	4
KGGSYSQAASSDSAQGSDVSLT	229.16293@K1,229.16293@K1,0.98402@Q7,	3
DGENQTQDTELVETRPAGDGTFQK	229.16293@K24,229.16293@D1,0.98402@Q7,	3
SMGYFYTAMSR	229.16293@S1,15.99492@M2,	2
TVLLLLWGAVALT	229.16293@T1,	2
IALNEDMSSWTAADTAAQITQR	229.16293@I1,0.98402@N4,15.99492@W10,42.01057@I1,	3
RAYLEGLCVESLR	57.02147@C8,229.16293@R1,	3
RFDSDAANQR	229.16293@R1,0.98402@N8,	3
TQFVPFDSDAASQR	229.16293@T1,42.01057@T1,	4
FIAVGYVDDTEFVR	229.16293@F1,	3
FDSDAANQR	229.16293@F1,0.98402@N7,	2
DGTCVEWFR	57.02147@C4,229.16293@D1,	2
WEAAHEAEELR	229.16293@W1,	2
QRAHLEGTCVEWLR	57.02147@C9,229.16293@Q1,	3
DGEDQTQDTELVETRPAGDGTFQR	229.16293@D1,0.98402@Q23,	3
DGEDQTQDTELVETRPTGDGTFQK	229.16293@K24,229.16293@D1,0.98402@Q7,	3
DGEDQTQDMELVETRPAGDGTFQK	229.16293@K24,229.16293@D1,	3
DGEDQTQDTELVETRPAGDEPSRSGR	229.16293@D1,	4
DGEDQTQDTELVETRPVGDGTFQK	229.16293@K24,229.16293@D1,0.98402@Q23,	3
WIEQEGPEYWDGETR	229.16293@W1,	3
SVGYVDGTQFVR	229.16293@S1,0.98402@Q9,	2
WEAAHVAEQLRA	229.16293@W1,	3
RFDSDAASQK	229.16293@K10,229.16293@R1,	3
LSCWALSFYPAEITLTWQR	57.02147@C3,229.16293@L1,	3
APWIEQECPEYWDGETRKV	57.02147@C8,229.16293@K18,229.16293@A1,	3
VMAPRTLVLLLSGALALPQT	229.16293@V1,15.99492@M2,0.98402@Q19,	3
ALNEDLSSWTAADTAAQIT	229.16293@A1,	2
APWIEQEGPEYWDEETGK	229.16293@K18,229.16293@A1,	2
APWIEQEGPEYWDQEKR	229.16293@K16,229.16293@A1,	3
LRGHNQDAYDGK	229.16293@K12,229.16293@L1,	3
WTAVDMAAQITQRKWEAAR	229.16293@K14,229.16293@W1,0.98402@Q9,15.99492@W15,	3
MALNEDLSSWTAADTAAQITQR	229.16293@M1,15.99492@M1,0.98402@N4,42.01057@M1,	3
YFYTAVSRPSR	229.16293@Y1,	3
SWTAADMEAQITQR	229.16293@S1,	3
THMTHHAV	229.16293@T1,	3
VYLEGR	229.16293@V1,	2
CWALGFYPAEITLTWKR	57.02147@C1,229.16293@K16,229.16293@C1,	3
FDSDAASPRGEPPA	229.16293@F1,	3
TNTQTDR	229.16293@T1,	2
TVPIVG	229.16293@T1,	2
ACLEGTCVEWLR	57.02147@C2,57.02147@C7,229.16293@A1,	2
AFLEGTCVEWLR	57.02147@C7,229.16293@A1,	2
RFITMGYVDDTLFVR	229.16293@R1,15.99492@M5,42.01057@R1,	3
GGSYSQAASSDSAQGSDVSLTACK	57.02147@C23,229.16293@K24,229.16293@G1,	2
CDVGPDGRVLR	57.02147@C1,229.16293@C1,	2
GSYTQAASSDSAQGSHVSLTACK	57.02147@C22,229.16293@K23,229.16293@G1,0.98402@Q5,42.01057@G1,	3
GGSYSQAASSDSAQGSNVSLT	229.16293@G1,	2
WAAVVVPSGEQQR	229.16293@W1,	2
DGEDETQDTELVETRPAGDGTFQK	229.16293@K24,229.16293@D1,0.98402@Q23,	2
TVGYVDDTLFVR	229.16293@T1,	2
RAYLEGTCVDGLR	57.02147@C8,229.16293@R1,	3
NEDLSSWTAADTAAQITQLK	229.16293@K20,229.16293@N1,	3
SWPAADMAAQITQR	229.16293@S1,	2
HLADDVWLR	229.16293@H1,15.99492@W7,	2
WIEQEGPEYWDLQTR	229.16293@W1,0.98402@Q13,15.99492@W10,	2
SWTAADTAVQITQR	229.16293@S1,0.98402@Q10,	2
MAPRTLVLLLSGALALIQTW	229.16293@M1,	3
SWTAADMAAQITR	229.16293@S1,	2
WYRQDAYDGK	229.16293@K10,229.16293@W1,15.99492@W1,42.01057@W1,	3
CWALGFYPAEIR	57.02147@C1,229.16293@C1,	2
APWIEQEGPEYWDRETQICK	57.02147@C19,229.16293@K20,229.16293@A1,0.98402@Q6,	3
DYIALNEDLSSCTAADTAAQITQRKWEAAR	57.02147@C12,229.16293@K25,229.16293@D1,15.99492@W26,	4
ALNEDLSSWTAADTAAEITQR	229.16293@A1,	2
LWRPDQQEIEPSR	229.16293@L1,0.98402@Q6,	3
FDSEAASPREEPRAPW	229.16293@F1,	4
THMTHHAVSDHEATLR	229.16293@T1,15.99492@M3,	4
GGSCSQAASSNSAQGSDESLIACK	57.02147@C4,57.02147@C23,229.16293@K24,229.16293@G1,0.98402@Q14,	3
HDPISDHEATLR	229.16293@H1,42.01057@H1,	4
GGSYSQAASSDSAQGSDVSLTACK	57.02147@C23,229.16293@K24,229.16293@G1,0.98402@Q14,	3
MYACDVGSDWR	57.02147@C4,229.16293@M1,	3
QTQADRVSLR	229.16293@Q1,-17.02655@Q1,	2
APWIEQEGPEYWDGETRK	229.16293@K18,229.16293@A1,0.98402@Q6,	3
YTCHVQHEGLLEPL	57.02147@C3,229.16293@Y1,	4
EHWDQETRNVK	229.16293@K11,229.16293@E1,0.98402@N9,0.98402@Q5,15.99492@W3,	2
SWTAADMAAQIIQRKWEAAR	229.16293@K15,229.16293@S1,15.99492@W16,	3
APWVEQEGPEYWDRNTQK	229.16293@K18,229.16293@A1,15.99492@W12,	3
SWTAANMAAQITK	229.16293@K13,229.16293@S1,	3
APWVEEEGPEYWDR	229.16293@A1,	3
FITVGYVDDTLFVRFDSDAASPREEPWAPW	229.16293@F1,15.99492@W27,15.99492@W30,	4
FITVGYVDDTLFVRFDSDAASPREEPRARW	229.16293@F1,	4
FTSVSR	229.16293@F1,	2
WIEQEGPEYWDQETR	229.16293@W1,0.98402@Q4,	2
LLSGALALTQTWAGSHSVR	229.16293@L1,	2
DYIALNKDLSSWTAADTAAQITQR	229.16293@K7,229.16293@D1,0.98402@N6,	3
DYIALNKDLSSWTAADTAAQITQR	229.16293@K7,229.16293@D1,0.98402@N6,	4
DYIALNKDLSSWTAADTAAQITQR	229.16293@K7,229.16293@D1,	4
GYQQDAYNGK	229.16293@K10,229.16293@G1,	2
GCQQDAYDGK	57.02147@C2,229.16293@K10,229.16293@G1,	2
FIAVGYVDDTQFVQFDSDAASPR	229.16293@F1,	3
IWQRDGEDQTQDTELVETRPAGDR	229.16293@I1,0.98402@Q3,15.99492@W2,	3
EPWIEQEGPEYWDR	229.16293@E1,0.98402@Q6,15.99492@W3,	3
TLILLLSGALVL	229.16293@T1,	2
GGSYSQAACSDSAQGSDVSLTA	57.02147@C9,229.16293@G1,0.98402@Q6,	2
APWIEQEGREYWDQETR	229.16293@A1,	2
SWTAADMAAQITK	229.16293@K13,229.16293@S1,15.99492@M7,	2
GGSYSQAASSDSAQGSDMSLTACK	57.02147@C23,229.16293@K24,229.16293@G1,	2
MYGYDVGPDGRLLRGYDQYAYDGK	229.16293@K24,229.16293@M1,42.01057@M1,	4
WEPSSQSTVPIVGIVAGLAFLAVVVIGAVV	229.16293@W1,	3
WIEQEGPEYWDGKTRN	229.16293@K13,229.16293@W1,15.99492@W10,	3
DLSSWTAADTEAQITQR	229.16293@D1,	2
WVDGLR	229.16293@W1,	2
FDSDAANQK	229.16293@K9,229.16293@F1,0.98402@N7,	3
APWIEQEGPEYCDGETRK	57.02147@C12,229.16293@K18,229.16293@A1,0.98402@Q6,	2
PISDREATLR	229.16293@P1,	3
GYHQYACDGK	57.02147@C7,229.16293@K10,229.16293@G1,	3
MTYHPISDHEATLR	229.16293@M1,	4
FISVGYVDGTQFVR	229.16293@F1,	3
DYIALNKDLSSWTAADTAAQITQR	229.16293@K7,229.16293@D1,	3
SEDGSHTFQWMYGCDLGPDGR	57.02147@C14,229.16293@S1,	2
PRGEPRKPWVEQEGPEYWDR	229.16293@K7,229.16293@P1,0.98402@Q12,15.99492@W9,	3
FIAVGCVDDTQFVR	57.02147@C6,229.16293@F1,	3
AHSQIDR	229.16293@A1,	3
RVEQEGPEYWDR	229.16293@R1,42.01057@R1,	2
AHSQTDRENLGTLRGYYNQSEAGSHTVQR	229.16293@A1,0.98402@N18,0.98402@Q19,	3
APWIQQEGPEYWDQETR	229.16293@A1,0.98402@Q14,	2
DYIALNEHLSSWTAADTAAQITQR	229.16293@D1,0.98402@N6,	3
QDACDGKDYIALNEDLR	57.02147@C4,229.16293@K7,229.16293@Q1,0.98402@Q1,42.01057@Q1,	2
DYIALNEDLSPWTAADTAAQITQR	229.16293@D1,15.99492@W12,	3
DYIALNEDLSSWNAADTAAQITQR	229.16293@D1,15.99492@W12,	3
DYIALNEDLSSWTAADTAAQINQRKWEAAR	229.16293@K25,229.16293@D1,0.98402@Q20,15.99492@W26,	4
LLLSAALALTVTWAGS	229.16293@L1,	2
LSSCTAADTAAQITQR	57.02147@C4,229.16293@L1,0.98402@Q12,	2
DGEDQTQDTELVETRSAGDGTFQKWA	229.16293@K24,229.16293@D1,0.98402@Q23,15.99492@W25,	3
GGSCSQAASSDSAQGSDESLIACK	57.02147@C4,57.02147@C23,229.16293@K24,229.16293@G1,	3
DYIALNEDLSSWTAADTAAQITQLK	229.16293@K25,229.16293@D1,	3
DYIALNEDLSSWTAADTAAQITQLK	229.16293@K25,229.16293@D1,0.98402@Q20,	3
VSHHPEDVRL	229.16293@V1,42.01057@V1,	2
SWTAADMAAQITR	229.16293@S1,0.98402@Q10,	2
NTQICK	57.02147@C5,229.16293@K6,229.16293@N1,	2
QQDAYDGK	229.16293@K8,229.16293@Q1,42.01057@Q1,	2
TLVLLLS	229.16293@T1,	2
QMMFGCDVGSDGR	57.02147@C6,229.16293@Q1,15.99492@M3,0.98402@Q1,	2
QMMYGCDVGSDGR	57.02147@C6,229.16293@Q1,	2
TSQRMEPRAPWIEQEGPEYWDR	229.16293@T1,15.99492@M5,0.98402@Q14,	3
APWIEEEGPEYWDR	229.16293@A1,	3
SWTAADTAAQIPQR	229.16293@S1,0.98402@Q13,	2
RRHNQLAYDGK	229.16293@K11,229.16293@R1,	3
MTHHTVSDHEATLR	229.16293@M1,	4
MTHHVVSDHEATLR	229.16293@M1,15.99492@M1,	4
LRSWTAADRAAQTTK	229.16293@K15,229.16293@L1,0.98402@Q12,15.99492@W4,42.01057@L1,	2
FDSDAASQRMEPRAPWIEQEGPEYWDGETREVK	229.16293@K33,229.16293@F1,0.98402@Q19,15.99492@W16,15.99492@W25,	3
YTCHVQHEGLPQPLTLR	57.02147@C3,229.16293@Y1,	4
LRGHYNQSEAGSHTLQR	229.16293@L1,	3
FYTAMSRPSR	229.16293@F1,15.99492@M5,42.01057@F1,	2
GYYNQSEDWSHTLQR	229.16293@G1,0.98402@N4,0.98402@Q5,	2
AAVVVPSGEEQR	229.16293@A1,	2
WAAAVVPSGQEQR	229.16293@W1,42.01057@W1,	3
ALGYVDDTQFVR	229.16293@A1,	2
EWEAAREAEQRR	229.16293@E1,0.98402@Q10,15.99492@W2,	2
DGEDQTQDTELVETRPAGMEPSRSGR	229.16293@D1,15.99492@M19,	3
GGSYSQAASSDSAQGSDVSLTACK	57.02147@C23,229.16293@K24,229.16293@G1,0.98402@Q6,	3
APRVEQEGPEYWDR	229.16293@A1,42.01057@A1,	2
SMRYSDTAVSRP	229.16293@S1,42.01057@S1,	2
AHSQTDRESLR	229.16293@A1,0.98402@Q4,	3
GGSYSQAASSDSAQGSDMSLTAC	57.02147@C23,229.16293@G1,	2
APWIEQEGPEYWDEETGR	229.16293@A1,	2
GKDYIALNEDLRSWTDPPK	229.16293@K2,229.16293@K19,229.16293@G1,15.99492@W14,42.01057@G1,	3
QFVRFDSDAASQR	229.16293@Q1,-17.02655@Q1,	2
CGYYNQSEAGSHIIQR	57.02147@C1,229.16293@C1,0.98402@N5,0.98402@Q6,	2
LFISVG	229.16293@L1,	2
FDSDAASPRGEQEGP	229.16293@F1,	3
DYIALNKDLSSWTAADTAAQITQR	229.16293@K7,229.16293@D1,0.98402@N6,0.98402@Q20,	3
DGENQTQDTELVETRPAGDGTFQK	229.16293@K24,229.16293@D1,	4
AHSQTDRANLWTLRGYYNQS	229.16293@A1,0.98402@N18,0.98402@Q19,15.99492@W11,	2
LSSWIAADTAAQITQR	229.16293@L1,15.99492@W4,	3
GTELVETRPAGDGTFQK	229.16293@K17,229.16293@G1,42.01057@G1,	3
DGEDQTQDTELVETRPAGDEPSRSGR	229.16293@D1,	3
RNWEAAHAAEQQR	229.16293@R1,	3
GGSYSQAASSDSAQGSDVSLTACKV	57.02147@C23,229.16293@K24,229.16293@G1,0.98402@Q6,	3
SVVVPSGEEQR	229.16293@S1,	2
GGSYSQAASSDTAQGSDMSLTACK	57.02147@C23,229.16293@K24,229.16293@G1,0.98402@Q14,	3
AYHGKDYIALNEDLRSWTAADMAAQITK	229.16293@K5,229.16293@K28,229.16293@A1,0.98402@N11,15.99492@W17,	3
AYHGKDYIALNEDLRSWTAADMAAQITK	229.16293@K5,229.16293@K28,229.16293@A1,15.99492@W17,	3
SWTAADMAAQITRRKWEAAR	229.16293@K15,229.16293@S1,0.98402@Q10,	3
ALNEDLSSWTAAVTAAQITQR	229.16293@A1,15.99492@W9,	3
GGSYSQAASSNSAQGSDVSLTA	229.16293@G1,0.98402@N11,0.98402@Q14,	2
APWIEQEGPEYWDRNTR	229.16293@A1,0.98402@N15,15.99492@W12,	2
APWIEQEGPEYWDGEK	229.16293@K16,229.16293@A1,	2
RFHSDAASQR	229.16293@R1,	4
WEAAHVAEQWR	229.16293@W1,0.98402@Q9,	2
APWIEQEGPEYWDEETGK	229.16293@K18,229.16293@A1,0.98402@Q6,	3
PWMEQEGPEYWDEETGK	229.16293@K17,229.16293@P1,15.99492@M3,15.99492@W2,42.01057@P1,	3
THHAVSDHEATLR	229.16293@T1,	4
SWTAADTAAQITK	229.16293@K13,229.16293@S1,0.98402@Q10,	3
ANLGTLR	229.16293@A1,	2
MAAQITQRKWEAACVAEQLR	57.02147@C14,229.16293@K9,229.16293@M1,0.98402@Q18,15.99492@W10,	3
MTDHPISDHEATLR	229.16293@M1,15.99492@M1,42.01057@M1,	4
QMTFGCDVGSDGR	57.02147@C6,229.16293@Q1,42.01057@Q1,	3
EWEAARVAEQLR	229.16293@E1,0.98402@Q10,	2
FIAVGYVDDTQFVRFDSDAASQRMEPRAPWIEQK	229.16293@K34,229.16293@F1,0.98402@Q22,15.99492@W30,	4
KMEPRAPWIQQEGPEYWDQETR	229.16293@K1,229.16293@K1,15.99492@M2,15.99492@W8,	3
EAAHAAEQQR	229.16293@E1,	3
YIVLNEDLRSWTAADTAAQITQR	229.16293@Y1,0.98402@N5,15.99492@W11,	3
YIVLNEDLRSWTAADTAAQITQR	229.16293@Y1,15.99492@W11,	3
WEAVHAAEQLR	229.16293@W1,	2
DYIALNEDLSSWTAADTAAQITQH	229.16293@D1,0.98402@Q23,15.99492@W12,	3
CVDGLR	57.02147@C1,229.16293@C1,	2
GSHIIQGMYGCDLGPDGR	57.02147@C11,229.16293@G1,42.01057@G1,	3
AYLEGMCVDGLRR	57.02147@C7,229.16293@A1,	3
GAHSMRY	229.16293@G1,15.99492@M5,	3
HVQHEGLPEPLTL	229.16293@H1,	3
CVDGLRR	57.02147@C1,229.16293@C1,	3
WVAVVVPSGQEQR	229.16293@W1,	3
GYYYQSEDGSHTLQR	229.16293@G1,0.98402@Q5,	3
DYIALNEDLRPWTA	229.16293@D1,0.98402@N6,15.99492@W12,	2
MEAQITQR	229.16293@M1,42.01057@M1,	2
LLSGALALTQTWAGSHSMRYLSTSVSRPG	229.16293@L1,	4
TNTQTDRESLR	229.16293@T1,	3
ASQRMEPWAPWIEQEGPEYWDR	229.16293@A1,0.98402@Q14,15.99492@W8,	3
ARFIAVGYVDDTQFVR	229.16293@A1,	3
PWTAADMAAQITQR	229.16293@P1,15.99492@W2,	2
FISVGYVDDTQFVRFDSDATSPRKEPRA	229.16293@K24,229.16293@F1,0.98402@Q11,	3
IWQRDGEDQTQDTELVETRPAGDR	229.16293@I1,0.98402@Q3,15.99492@W2,42.01057@I1,	3
AYLEGLCVERLRR	57.02147@C7,229.16293@A1,42.01057@A1,	2
YTCHVQHEGLPQPLTLR	57.02147@C3,229.16293@Y1,0.98402@Q6,	4
KGGSYSQAASSDSAQGSDVSLTAC	57.02147@C24,229.16293@K1,229.16293@K1,0.98402@Q7,	3
TQFVRFDSDAASPRGER	229.16293@T1,42.01057@T1,	3
WIEQEGQEYWDR	229.16293@W1,0.98402@Q7,15.99492@W10,	2
AQWIEQEGPEYWDQETR	229.16293@A1,0.98402@Q2,15.99492@W12,	3
SVSDHEATLR	229.16293@S1,42.01057@S1,	3
EPRTLLLLLLGALALTQTWAGS	229.16293@E1,0.98402@Q17,15.99492@W19,42.01057@E1,	3
FIAVGYVNDTQFVR	229.16293@F1,	2
SWTAAAMAAQITQR	229.16293@S1,15.99492@M7,	3
RTVLLLLWEAVA	229.16293@R1,	3
THMTHHAVSDHEATLR	229.16293@T1,	3
GHDQSAYDGKDYSALNEDLSSWTAADTAAQITQR	229.16293@K10,229.16293@G1,0.98402@N16,	4
GGSYSQAASSDSAQGSDMSLTACKV	57.02147@C23,229.16293@K24,229.16293@G1,0.98402@Q14,	3
SRPGSGETRFIAVGYVDDTQFVR	229.16293@S1,	3
DGEDQTQDTELVETRPAGDRTCQKW	57.02147@C22,229.16293@K24,229.16293@D1,	3
APWVEQEGPEYWDRETEK	229.16293@K18,229.16293@A1,	4
TDHEATLR	229.16293@T1,	3
GGSYTQAASSDSAQGSDVSLTACK	57.02147@C23,229.16293@K24,229.16293@G1,0.98402@Q14,	2
REEPRAPWIEQEGPEYWDR	229.16293@R1,	4
GSYTQAASSDSAQGSHVSLTACK	57.02147@C22,229.16293@K23,229.16293@G1,0.98402@Q13,42.01057@G1,	3
APWIEEEGPEYWDR	229.16293@A1,	2
APWIEQEGPEYWDGETRK	229.16293@K18,229.16293@A1,0.98402@Q6,	4
EAARESLPGGR	229.16293@E1,-18.01056@E1,	3
YTCHVQHEGLPELL	57.02147@C3,229.16293@Y1,	4
WASVVVPSGQEQR	229.16293@W1,0.98402@Q10,	2
WIEQEGPEYWDQETR	229.16293@W1,	3
YTCHVQHEGLPEPLTL	57.02147@C3,229.16293@Y1,0.98402@Q6,	3
CWALGFYPAEITLTWQRDV	57.02147@C1,229.16293@C1,	2
WQAAHAAEQQR	229.16293@W1,	3
GHCCWPGCPSSCGHR	57.02147@C3,57.02147@C4,57.02147@C8,57.02147@C12,229.16293@G1,	4
WVEQEGPEYWDRNTQK	229.16293@K16,229.16293@W1,15.99492@W10,	3
MRYFHTAISRPGRG	229.16293@M1,	3
GYVDDTQFVRFDSNAASPREEPRAPWIEQEG	229.16293@G1,0.98402@Q29,15.99492@W26,	3
SWTAADMAAQITERKWEAAH	229.16293@K15,229.16293@S1,0.98402@Q10,15.99492@W16,	4
YTCHVQHEGLPQPLTL	57.02147@C3,229.16293@Y1,0.98402@Q6,	3
SWTAADMAAQTIK	229.16293@K13,229.16293@S1,	3
HHLISDHEATLR	229.16293@H1,42.01057@H1,	4
EPWVEQEGPEYWDRETEK	229.16293@K18,229.16293@E1,	3
YTCHVQHEGLPEL	57.02147@C3,229.16293@Y1,	3
YTCHVQHEGLPQPL	57.02147@C3,229.16293@Y1,	3
DYIALNEDMSSWTAADTAAQITQR	229.16293@D1,15.99492@M9,0.98402@N6,15.99492@W12,	4
GGSYTQAASSDSAQGSHVSLTACK	57.02147@C23,229.16293@K24,229.16293@G1,0.98402@Q14,	3
GGSYSEAASSDSAQGSDVSLTA	229.16293@G1,	2
GAPWVEQEGPEYWDR	229.16293@G1,	2
AHSQTDR	229.16293@A1,	2
DGEDQTQDPELVETR	229.16293@D1,0.98402@Q7,	2
DGEDQTQDTELMETRPAGDRTFQK	229.16293@K24,229.16293@D1,15.99492@M12,0.98402@Q23,	3
ALILLLSGALALTETWAGSHS	229.16293@A1,15.99492@W16,	4
DYIPLNEDLRSWTAADMAAQITKR	229.16293@K23,229.16293@D1,0.98402@N6,0.98402@Q20,	3
APWIELEGPEYWDR	229.16293@A1,	2
AHSQTDRANLGILR	229.16293@A1,0.98402@N9,0.98402@Q4,	2
AQAQTDRESLR	229.16293@A1,	3
GGSYSQAACSDSAQGSDVSLTA	57.02147@C9,229.16293@G1,0.98402@Q14,	3
PRARWIEQEGPEYWDGETR	229.16293@P1,0.98402@Q8,42.01057@P1,	3
ALNQDLSSWTAADTAAQITQR	229.16293@A1,	3
VHAAEQRRVYLAGR	229.16293@V1,	3
AQSQTDRVDLETLR	229.16293@A1,0.98402@Q2,	2
CQKWAAVVVPSGEEQR	57.02147@C1,229.16293@K3,229.16293@C1,42.01057@C1,	2
LLSGALALTQTWAVSHSMRYFFTSVSR	229.16293@L1,15.99492@M18,	4
SWTAADMATQITK	229.16293@K13,229.16293@S1,15.99492@W2,42.01057@S1,	2
APWIEQEEPEYWDEETR	229.16293@A1,	2
HVAEQLRTYLEGTCVEWLR	57.02147@C14,229.16293@H1,0.98402@Q5,42.01057@H1,	3
ETLQSAEHPK	229.16293@K10,229.16293@E1,0.98402@Q4,42.01057@E1,	2
YPVSDHEATLR	229.16293@Y1,42.01057@Y1,	3
FIAVDDTQFVRFDSDAASQR	229.16293@F1,0.98402@Q8,	2
NGEDQTQDTELVETRPAGD	229.16293@N1,0.98402@N1,	3
DGEDQTQDTELVETRPAGDGTFQKWAAV	229.16293@K24,229.16293@D1,0.98402@Q23,15.99492@W25,	3
DGEDQTQDTELVETRTAGDGTFQKWAS	229.16293@K24,229.16293@D1,15.99492@W25,	3
DGEDQTQDTELVEARPAGDRTFQK	229.16293@K24,229.16293@D1,0.98402@Q23,	3
DGEDQTQDTELVEARPAGDRTFQK	229.16293@K24,229.16293@D1,	3
DGEDQTQDTEPVETRPAGDGTFQK	229.16293@K24,229.16293@D1,0.98402@Q23,	3
RFDNDAASQR	229.16293@R1,0.98402@N4,	3
TQFVQFDSNAASPRGEPRAPWVEQEGPEYWDR	229.16293@T1,	4
MTDHPISDHEATLR	229.16293@M1,42.01057@M1,	4
ALNEDLSSWTGADTAAQITQR	229.16293@A1,15.99492@W9,	2
GGSCSQAASSDSAQGSDESLIACK	57.02147@C4,57.02147@C23,229.16293@K24,229.16293@G1,0.98402@Q14,	2
YGCDVGSDWR	57.02147@C3,229.16293@Y1,	2
MTHHGVSDHEATLR	229.16293@M1,15.99492@M1,42.01057@M1,	4
VVSDHEATLR	229.16293@V1,42.01057@V1,	3
TLTWQWDGENQTQDTELVETRPAGDGTFQK	229.16293@K30,229.16293@T1,0.98402@Q11,	4
MYACDLGPDGR	57.02147@C4,229.16293@M1,	2
GGSYSQAACSNSAQGSDVSLTA	57.02147@C9,229.16293@G1,0.98402@N11,0.98402@Q14,	2
DGEDQTQDTELVETRPTGDGTFQKWASVVV	229.16293@K24,229.16293@D1,0.98402@Q23,15.99492@W25,	3
RGRGEPRFIAVGYVDDTQFVQFDSDAASPR	229.16293@R1,42.01057@R1,	3
DGEDQTQDTELVETRPAGDGTFQRW	229.16293@D1,0.98402@Q5,15.99492@W25,	3
AYLEGLWVEWLR	229.16293@A1,15.99492@W7,15.99492@W10,	3
EPRFITVGYVDDMLFVRFDSDATSPRKEPRAPWIEQE	229.16293@K27,229.16293@E1,0.98402@Q36,15.99492@W33,	4
FITVGYVDDTLFVRFDSDAGSPR	229.16293@F1,	3
GYYNQSDDGSHTLQR	229.16293@G1,	2
FDSDAANQK	229.16293@K9,229.16293@F1,0.98402@Q8,	3
GGSYSQAASSDSAQGSDMSLTACK	57.02147@C23,229.16293@K24,229.16293@G1,0.98402@Q14,	2
GGSYTQAASSDSAQGSDVSLTACKV	57.02147@C23,229.16293@K24,229.16293@G1,	2
GGSYSQAASSDSAQGSDVSLTACKV	57.02147@C23,229.16293@K24,229.16293@G1,0.98402@Q14,	2
VGYVDDTQFVRFDSDAAR	229.16293@V1,	3
WDGEDQTQDTELVK	229.16293@K14,229.16293@W1,15.99492@W1,42.01057@W1,	2
YTCHVQHEGLPKPP	57.02147@C3,229.16293@K12,229.16293@Y1,	3
TIPIVG	229.16293@T1,	2
HPFSDHEATLR	229.16293@H1,42.01057@H1,	3
YVQSAYDGK	229.16293@K9,229.16293@Y1,0.98402@Q3,	2
KWEAVHAAEQR	229.16293@K1,229.16293@K1,	4
WVEQEGPQYWDR	229.16293@W1,	2
HNQSEAGSHIIQR	229.16293@H1,0.98402@N2,0.98402@Q3,42.01057@H1,	2
HNQSEAGSHIIQR	229.16293@H1,0.98402@N2,42.01057@H1,	2
WIEQEGPEYWDGETRK	229.16293@K16,229.16293@W1,0.98402@Q4,	3
APWIEQEGPEYWDRDTQIFK	229.16293@K20,229.16293@A1,	3
APWIEQEGPEYWDRNTQIFK	229.16293@K20,229.16293@A1,	3
WVDGIR	229.16293@W1,	2
MEPRAPWIEQEGPEYWDQETRNVKAHSQTDR	229.16293@K24,229.16293@M1,0.98402@N22,0.98402@Q18,15.99492@W16,42.01057@M1,	4
GFYPAEITPTWQR	229.16293@G1,15.99492@W11,	2
YAYDGKDYITLNEDLSSWTAADTAAQITQR	229.16293@K6,229.16293@Y1,	4
LSSWAAADTAAQITQR	229.16293@L1,	2
CWALSFYPADITLTWQR	57.02147@C1,229.16293@C1,0.98402@Q16,15.99492@W15,	3
GYNQFAYDGR	229.16293@G1,	2
VLLLSGALALALTQ	229.16293@V1,0.98402@Q14,	2
TQSVRFDSDAASQR	229.16293@T1,42.01057@T1,	4
WVEQEGPQYWDRETQKY	229.16293@K16,229.16293@W1,15.99492@W10,	3
GYVDDTQFVQFDSDAASPR	229.16293@G1,0.98402@Q7,	2
DGEDQTQDTELLETRPAGDGT	229.16293@D1,	3
DYIALNEDLRSWTAADMEAQITK	229.16293@K23,229.16293@D1,	3
RKWEAAHAAQQQR	229.16293@K2,229.16293@R1,	4
APWIEEEGPEYWDRETQISK	229.16293@K20,229.16293@A1,	3
NGEDQTQDTELVETR	229.16293@N1,	3
RAPRTLLLLLWGALALTETW	229.16293@R1,15.99492@W11,15.99492@W20,	3
GGSYSQAASSQSAQGSDVSLTACK	57.02147@C23,229.16293@K24,229.16293@G1,	3
SRPGRGEPRFIAVGYMDDTQFVRFDSDAASQRMEPR	229.16293@S1,15.99492@M16,	4
ADTAAQITQPKWEAAREAEQLR	229.16293@K11,229.16293@A1,0.98402@Q6,15.99492@W12,	4
CWALGFYPAVITLTWQR	57.02147@C1,229.16293@C1,0.98402@Q16,15.99492@W15,	3
GYHQDAYDGKDYIALK	229.16293@K10,229.16293@K16,229.16293@G1,42.01057@G1,	2
LLLWGAVDLTETWAGSHSMRYFHTSVSRPGRGE	229.16293@L1,15.99492@M19,15.99492@W13,42.01057@L1,	3
FIAVGCVDDTQFVR	57.02147@C6,229.16293@F1,	2
GSQYIQR	229.16293@G1,	2
GVAPQTPGEREGDAAARGPPKDTCDPPPHL	57.02147@C24,229.16293@K21,229.16293@G1,	3
LLSGALALALTQTWAGSHS	229.16293@L1,15.99492@W14,	2
SGYYNQSEAGSHTVQR	229.16293@S1,0.98402@N5,0.98402@Q6,42.01057@S1,	2
DGEDQTQDTEPVETRPAGDR	229.16293@D1,	3
CIALNEDLRSWTAADTAAQITQR	57.02147@C1,229.16293@C1,	3
GYDNQSEDGSHTIQR	229.16293@G1,0.98402@Q5,	2
GYYNQNEDGSHTLQR	229.16293@G1,	2
APWIEQEGPEYWDLQTR	229.16293@A1,	3
AYLEGLCVEWLRRHLENGKEMLQR	57.02147@C7,229.16293@K19,229.16293@A1,0.98402@N17,15.99492@W10,	4
RRHNQYAYDGK	229.16293@K11,229.16293@R1,0.98402@N4,	3
FDSDAASQK	229.16293@K9,229.16293@F1,	3
WIEQEGPEYWDRETQICK	57.02147@C17,229.16293@K18,229.16293@W1,	3
SWTAADIAAQITK	229.16293@K13,229.16293@S1,0.98402@Q10,15.99492@W2,42.01057@S1,	2
AHSQTDRENLRI	229.16293@A1,	4
GYVDDTQFVQFDSDAASPR	229.16293@G1,0.98402@Q10,	3
HRNTQIFK	229.16293@K8,229.16293@H1,0.98402@N3,	3
GYVDDTQFVQF	229.16293@G1,	2
APWIEQEGPEYWDRNTQICK	57.02147@C19,229.16293@K20,229.16293@A1,	3
CWALSFYPA	57.02147@C1,229.16293@C1,	2
APWIEQEGLEYWDEETGK	229.16293@K18,229.16293@A1,	3
APWIEQEGPEYWDRETQIP	229.16293@A1,	3
EDLRSWSAADMAAQITK	229.16293@K17,229.16293@E1,0.98402@Q14,	3
APWVEQEGPEYWDRETQNYK	229.16293@K20,229.16293@A1,0.98402@Q6,	3
APRVEQEGPEYWDR	229.16293@A1,0.98402@Q6,42.01057@A1,	2
APWIEQEGPEYWDRNTWNVK	229.16293@K20,229.16293@A1,0.98402@N18,0.98402@Q6,15.99492@W12,15.99492@W17,	3
CWALGFYLAEITLTWQR	57.02147@C1,229.16293@C1,15.99492@W15,	3
SATLALTETWAGSHSMRYFYTSVSRPGRGEP	229.16293@S1,	3
YGCDVGSDGRVLR	57.02147@C3,229.16293@Y1,42.01057@Y1,	2
THMIHHAVSDHEATLR	229.16293@T1,15.99492@M3,	4
LTWQRDGEDHTQDTELVETRPAGDGTFQK	229.16293@K29,229.16293@L1,15.99492@W3,	4
GGSCSQAASSDSAQGSDESLIACK	57.02147@C4,57.02147@C23,229.16293@K24,229.16293@G1,	2
YTCHVQHEGLPQ	57.02147@C3,229.16293@Y1,	4
AASQRTEPRAPWIEQEGPEYWDR	229.16293@A1,0.98402@Q4,	3
GYVDGTQFV	229.16293@G1,	2
AYLDGKCVEWLR	57.02147@C7,229.16293@K6,229.16293@A1,	3
DYIALNEDLSSWTAAVTAAQI	229.16293@D1,0.98402@Q20,15.99492@W12,	2
DYIALNEDLSSWTAAHTAAQITQR	229.16293@D1,	3
DYIALNEDLSSWTAAHTAAQITQR	229.16293@D1,0.98402@Q20,	3
GYWQDAYDGK	229.16293@K10,229.16293@G1,	2
APWIEQEGPQYWDGETRK	229.16293@K18,229.16293@A1,	3
VVEQDR	229.16293@V1,0.98402@Q4,	2
GGSCSQAASSNSAQGSDESLIACK	57.02147@C4,57.02147@C23,229.16293@K24,229.16293@G1,0.98402@N11,	2
KWEGGPCGGAAESLPGGPVR	57.02147@C7,229.16293@K1,229.16293@K1,15.99492@W2,	3
LRGYPQDAYDGK	229.16293@K12,229.16293@L1,	4
GGSRSQAASSNSAQGSDESLIACK	57.02147@C23,229.16293@K24,229.16293@G1,0.98402@N11,0.98402@Q6,	3
MYGCDVGPNGR	57.02147@C4,229.16293@M1,	2
FISVGYVDGTQFVRFYSDAASPR	229.16293@F1,	3
YWDGNTR	229.16293@Y1,	3
QMLYGCDVGSDGR	57.02147@C6,229.16293@Q1,0.98402@Q1,	2
SWTAADMASQITK	229.16293@K13,229.16293@S1,	2
SWTGADMAAQITK	229.16293@K13,229.16293@S1,42.01057@S1,	2
AVVVPSGQQQR	229.16293@A1,0.98402@Q8,	2
SEAGSHTWQMMYGCDLGPDGR	57.02147@C14,229.16293@S1,15.99492@M10,15.99492@M11,0.98402@Q9,	2
TAHEAEQLR	229.16293@T1,42.01057@T1,	2
SHIIQRMFGCDVGPDGR	57.02147@C10,229.16293@S1,42.01057@S1,	3
FHSDAASQR	229.16293@F1,	3
ATLQRAEHPK	229.16293@K10,229.16293@A1,	2
GGSYTQAASSDSAQGSDVSLTACKV	57.02147@C23,229.16293@K24,229.16293@G1,0.98402@Q14,	3
THMTQHAVSDHEATLR	229.16293@T1,0.98402@Q5,	4
MYACDLGPDGR	57.02147@C4,229.16293@M1,42.01057@M1,	3
TCQRDGEDQTQDTELVETRPAGDR	57.02147@C2,229.16293@T1,	3
APWIEQEGPEYRDR	229.16293@A1,0.98402@Q6,15.99492@W3,42.01057@A1,	2
DGEDQTQDTELVETRPVGDRTF	229.16293@D1,	3
DGEDQTQDTETRPAGDRTFQK	229.16293@K21,229.16293@D1,42.01057@D1,	2

## Sheet: brca
peptide	modifications	charge
DGEDQNQDTELVETRPAGDR	229.16293@D1,0.98402@Q7,	3
DGEDQTQDIELVETRPAGDR	229.16293@D1,0.98402@Q7,	3
ANLGTLR	229.16293@A1,	2
GGSCSQAASSNSAQGSDESLIACKA	57.02147@C4,57.02147@C23,229.16293@K24,229.16293@G1,	3
GGSCSQAASSNSAQGSDESLIACKA	57.02147@C4,57.02147@C23,229.16293@K24,229.16293@G1,0.98402@Q14,	3
AQSQTDRVDLGTLR	229.16293@A1,	3
APWVEEEGPEYWDR	229.16293@A1,	2
AAVVVPSGEEQR	229.16293@A1,	2
ASAQTYRENLR	229.16293@A1,	3
TCHVQHEGLPK	57.02147@C2,229.16293@K11,229.16293@T1,	4
APWIEQEGPEYRDGETRNMK	229.16293@K20,229.16293@A1,0.98402@N18,0.98402@Q6,42.01057@A1,	4
WEAVHAAEQLR	229.16293@W1,	2
KGGSYTQAASSDSAQGSDVSLT	229.16293@K1,229.16293@K1,	3
DYIALNEHLSSWTAADTAAQITQR	229.16293@D1,0.98402@N6,	3
DYIALNEHLSSWTAADTAAQITQR	229.16293@D1,	3
DYIALNGDLRSWTAADTAAQITQR	229.16293@D1,0.98402@N6,	3
APWIEQEGPEYWDRNTQIYK	229.16293@K20,229.16293@A1,0.98402@N15,	4
APWIEQEGPEYWDRNTQIYK	229.16293@K20,229.16293@A1,	3
GGSYSQAASSDSAQGSDVSLTA	229.16293@G1,	2
GGSYSQAACSDSAQGSDVSLTA	57.02147@C9,229.16293@G1,	2
GGSYSQAACSDSAQGSDVSLT	57.02147@C9,229.16293@G1,	2
LSSWIAADTAAQITQR	229.16293@L1,15.99492@W4,	3
DGEDQTQDTELLETRPAGDGTFQK	229.16293@K24,229.16293@D1,	3
FIAVGYVDDTQFVQFDSDAASPR	229.16293@F1,	3
SWTAADMAAQTTK	229.16293@K13,229.16293@S1,	3
KGGSYTQAASSDSAQGSDVSLTACKV	57.02147@C24,229.16293@K1,229.16293@K25,229.16293@K1,	3
KGGSYTQAASSDSAQGSDVSLTACKV	57.02147@C24,229.16293@K1,229.16293@K25,229.16293@K1,0.98402@Q15,	4
KGGSYSQAASSDSAQGSDVSLTACKV	57.02147@C24,229.16293@K1,229.16293@K25,229.16293@K1,	4
WASVVVPSGQEQR	229.16293@W1,0.98402@Q10,15.99492@W1,	2
SWTAADMAAQPTK	229.16293@K13,229.16293@S1,	2
APWIEQEGPEYWDLQTR	229.16293@A1,0.98402@Q15,	3
APWIEQEGPEYWDLQTR	229.16293@A1,	3
MCGCDVGSDWR	57.02147@C2,57.02147@C4,229.16293@M1,	2
GGSYSQAASSDSAQGSDVSLTACK	57.02147@C23,229.16293@K24,229.16293@G1,	3
FDSDAASQK	229.16293@K9,229.16293@F1,	2
GGSYTQAASSDSAQGSDVSLTACKV	57.02147@C23,229.16293@K24,229.16293@G1,	3
GGSYSQAASSDSAQGSDMSLTACKV	57.02147@C23,229.16293@K24,229.16293@G1,	3
YLEDGK	229.16293@K6,229.16293@Y1,	2
YRQDAYDGK	229.16293@K9,229.16293@Y1,	3
HKWEAAHVAEQLR	229.16293@K2,229.16293@H1,	4
HKWEAAHVAEQLR	229.16293@K2,229.16293@H1,	3
GVAPQIPGEREGDAAARGPPK	229.16293@K21,229.16293@G1,0.98402@Q5,	3
WVEQEGPEYWDR	229.16293@W1,	2
VDLGTLR	229.16293@V1,	2
LTWQRDGGGPDPGHGAR	229.16293@L1,15.99492@W3,42.01057@L1,	2
FDSDAASQRMEPRAPWIEQEGPEYWDGETREVK	229.16293@K33,229.16293@F1,0.98402@Q19,15.99492@W16,15.99492@W25,	4
APWIEQEGPEYWDRNTQISK	229.16293@K20,229.16293@A1,15.99492@W12,	3
APWVEQEGPEYWDRETQNYK	229.16293@K20,229.16293@A1,	3
APWIEQEGPEYWDGETRK	229.16293@K18,229.16293@A1,	3
WIEQEGPEYWDRETQISK	229.16293@K18,229.16293@W1,	3
SWTAADMAAQTTK	229.16293@K13,229.16293@S1,15.99492@M7,	2
SWTAADMAAQIPK	229.16293@K13,229.16293@S1,0.98402@Q10,	3
DGEDQTQDTELVENRPAGDGTFQK	229.16293@K24,229.16293@D1,0.98402@Q7,	3
DGEDQTQDTELLETRPAGDGTFQK	229.16293@K24,229.16293@D1,0.98402@Q7,	3
DGEDQTQDTELVETRPAGHGTFQK	229.16293@K24,229.16293@D1,	4
DLRSWTTADTAAQITQR	229.16293@D1,	3
DYIALNEDLSSWTAADTAAQITQREWEAARVAEQLR	229.16293@D1,0.98402@Q34,	3
SWTAADMAAQITK	229.16293@K13,229.16293@S1,0.98402@Q10,	3
LKWEAAHEAEQLR	229.16293@K2,229.16293@L1,42.01057@L1,	3
KGGSYTQAASSDSAQGSDVSLTACK	57.02147@C24,229.16293@K1,229.16293@K25,229.16293@K1,	4
KGGSYSQAASSDSAQGSDVSLTACK	57.02147@C24,229.16293@K1,229.16293@K25,229.16293@K1,	4
KGGSYSQAASSDSAQGSDVSLTACK	57.02147@C24,229.16293@K1,229.16293@K25,229.16293@K1,0.98402@Q7,	4
ASAQTYR	229.16293@A1,	2
APWIQQEGPEYWDGETR	229.16293@A1,0.98402@Q6,	2
WIEQEGPEYWDRETQISK	229.16293@K18,229.16293@W1,0.98402@Q4,	3
AASQRMEPRASWIEQE	229.16293@A1,0.98402@Q15,	3
RKWEAVHAAEQ	229.16293@K2,229.16293@R1,	3
KGGSYTQAASSDSAQGSDVSLTACK	57.02147@C24,229.16293@K1,229.16293@K25,229.16293@K1,	3
KGGSYSQAASSDSAQGSDVSLTACKV	57.02147@C24,229.16293@K1,229.16293@K25,229.16293@K1,0.98402@Q15,	4
FIAVGYVDDTQFVRFDSDAASPRGEQEGP	229.16293@F1,	4
FIAVGYVDDTQFV	229.16293@F1,	2
NTQIYK	229.16293@K6,229.16293@N1,	2
AQAQTDRESLR	229.16293@A1,	3
AHSQTDRENLR	229.16293@A1,	4
KGGSYSQAASSDSAQGSDVSLTACKV	57.02147@C24,229.16293@K1,229.16293@K25,229.16293@K1,	3
KGGSYTQAASSDSAQGSDVSLTACK	57.02147@C24,229.16293@K1,229.16293@K25,229.16293@K1,0.98402@Q15,	3
WAAMVVPSGEEQR	229.16293@W1,15.99492@W1,	2
FITVGYVDDTLFL	229.16293@F1,	2
GGSYSQAASSDSAQGSEVSLTA	229.16293@G1,0.98402@Q14,	2
FITVGYVDDTQFVRFDRDATSPRMAPRA	229.16293@F1,0.98402@Q11,	4
EDLRSWTAADMAAQTTK	229.16293@K17,229.16293@E1,	3
YDQSAYDGK	229.16293@K9,229.16293@Y1,	2
WVEQEGPEYWDRETQK	229.16293@K16,229.16293@W1,	3
KWEAAHVAEQQR	229.16293@K1,229.16293@K1,	4
KGGSYTQAASSDSAQGSDVSLTACKV	57.02147@C24,229.16293@K1,229.16293@K25,229.16293@K1,	4
SWTAADMAAQTTK	229.16293@K13,229.16293@S1,	2
KGGSYSQAASSDSAQGSDVSLTACKV	57.02147@C24,229.16293@K1,229.16293@K25,229.16293@K1,0.98402@Q7,	3
EPWVEQEGPEYWDRETQK	229.16293@K18,229.16293@E1,	3
DYIALNEDLSSWTAADTAAQITQLK	229.16293@K25,229.16293@D1,15.99492@W12,	3
DYIALNEDLSSWTAADTAAQITQLK	229.16293@K25,229.16293@D1,	3
KGGSYSEAASSDSAQGSDMSLTACKV	57.02147@C24,229.16293@K1,229.16293@K25,229.16293@K1,	3
KGGSYSQAASSDSAQGSDMSLTACKV	57.02147@C24,229.16293@K1,229.16293@K25,229.16293@K1,	3
KGGSYTQAASSDSAQGSDVSLTACKV	57.02147@C24,229.16293@K1,229.16293@K25,229.16293@K1,0.98402@Q15,	3
WIEQEGPEYWDGETR	229.16293@W1,	2
DYIALNKDLSSWTAADTAAQITQR	229.16293@K7,229.16293@D1,0.98402@N6,	3
WIEQEGPEYWDQETR	229.16293@W1,	2
MYACDVGPDGR	57.02147@C4,229.16293@M1,	3
FISVGYVDGTQFVR	229.16293@F1,	2
YFYTAMSR	229.16293@Y1,	2
TNTQTDRESLR	229.16293@T1,	3
YFFTSVSR	229.16293@Y1,	2
KGGSYSQAASSDSAQGSDVSLTACK	57.02147@C24,229.16293@K1,229.16293@K25,229.16293@K1,	3
RKWEAAHEAEQLR	229.16293@K2,229.16293@R1,	4
GGSCSQAASSNSAQGSDESLIACK	57.02147@C4,57.02147@C23,229.16293@K24,229.16293@G1,	3
RKWEAAHAAEQQR	229.16293@K2,229.16293@R1,	4
YTCHVQHEGLPQPLT	57.02147@C3,229.16293@Y1,0.98402@Q6,	3
HKWEAAHVAEQWR	229.16293@K2,229.16293@H1,	4
APWIEQEGPEYWDEETGK	229.16293@K18,229.16293@A1,	3
APWIEQEGPEYWDEETGK	229.16293@K18,229.16293@A1,	2
RKWEAAHAAQQQR	229.16293@K2,229.16293@R1,	4
YGCDVGSDWR	57.02147@C3,229.16293@Y1,	2
SWTAANMAAQITK	229.16293@K13,229.16293@S1,15.99492@M7,	3
APWIEQERPEYWDQETR	229.16293@A1,	3
SWTAADMAAQITK	229.16293@K13,229.16293@S1,	2
GGSYTQAASSDSAQGSDVSLTACK	57.02147@C23,229.16293@K24,229.16293@G1,	3
WIEQEGPEYWDGETRK	229.16293@K16,229.16293@W1,	3
RKWEAAHVAEQQR	229.16293@K2,229.16293@R1,	3
QWEAAHVAEQQR	229.16293@Q1,	3
KEPRAPWIEQEGPEYWDRETQIPK	229.16293@K1,229.16293@K24,229.16293@K1,0.98402@Q21,15.99492@W16,	4
AYLEGTCVDGLRR	57.02147@C7,229.16293@A1,	3
AQAQTDRESLR	229.16293@A1,	2
QSEAGSHNLQWMYGCDVGPDGR	57.02147@C15,229.16293@Q1,15.99492@M12,0.98402@N8,0.98402@Q10,15.99492@W11,	3
KGGSYSQAASSDSAQGSDVSLTACKV	57.02147@C24,229.16293@K1,229.16293@K25,229.16293@K1,0.98402@Q7,	4
FQKGAAVVVPSGEEQR	229.16293@K3,229.16293@F1,0.98402@Q2,42.01057@F1,	2
KGGSYSQAASSDSAQGSDMSLTACK	57.02147@C24,229.16293@K1,229.16293@K25,229.16293@K1,	4
LRSWTAADRAAQTTK	229.16293@K15,229.16293@L1,0.98402@Q12,15.99492@W4,42.01057@L1,	2
KTFQKWAAVVVPSGEEQR	229.16293@K1,229.16293@K5,229.16293@K1,	2
KTFQKWAAVVVPSGEEQR	229.16293@K1,229.16293@K5,229.16293@K1,0.98402@Q4,	2
HKWETAHEAEQWR	229.16293@K2,229.16293@H1,	4
DGEDQNQDTELVETRPAGDR	229.16293@D1,0.98402@N6,0.98402@Q7,	3
KWETAHEAEQLR	229.16293@K1,229.16293@K1,	4
YHQYAYDGK	229.16293@K9,229.16293@Y1,	3
SWTAADTADQITQR	229.16293@S1,	3
DSDAASPR	229.16293@D1,	2
APWIEQEGPEYWDRNTQICK	57.02147@C19,229.16293@K20,229.16293@A1,	3
GKDYIALNEDLISWTAADTAAQITQR	229.16293@K2,229.16293@G1,	4
FYPAEITLTWQR	229.16293@F1,	2
AHSQTDRESLR	229.16293@A1,	4
APWIEQEGPEYWDRNTQIYK	229.16293@K20,229.16293@A1,0.98402@N15,	3
THMTHHAVSDHEATL	229.16293@T1,15.99492@M3,	4
GGSYSQAASSDSAQGSDMSLTACKV	57.02147@C23,229.16293@K24,229.16293@G1,0.98402@Q14,	3
GGSYTQAASSDSAQGSDVSLTACKV	57.02147@C23,229.16293@K24,229.16293@G1,0.98402@Q14,	3
GGSYSEAASSDSAQGSDMSLTACKV	57.02147@C23,229.16293@K24,229.16293@G1,0.98402@Q14,	3
ETQICK	57.02147@C5,229.16293@K6,229.16293@E1,	2
APWIEQEGPEYWDGETRK	229.16293@K18,229.16293@A1,	4
APWIEQEGPAYWDR	229.16293@A1,	2
WIEQEGPEYWDLQTR	229.16293@W1,0.98402@Q4,	2
GGSYSQAASSDSAQGSDVSLTACKV	57.02147@C23,229.16293@K24,229.16293@G1,	3
SVVVPSGQEQR	229.16293@S1,	2
MTHQAVSDHEATLR	229.16293@M1,15.99492@M1,0.98402@Q4,	4
APWVEQEGPEYWDRETEK	229.16293@K18,229.16293@A1,	3
GGSYTQAASSDSAQGSDVSLTACK	57.02147@C23,229.16293@K24,229.16293@G1,0.98402@Q14,	3
GGSYSQAASSDSAQGSDVSLTACK	57.02147@C23,229.16293@K24,229.16293@G1,0.98402@Q14,	3
SWGGSDHPAQVGGGPCGGAVES	57.02147@C16,229.16293@S1,42.01057@S1,	3
AAQITR	229.16293@A1,	2
GEPHFIAVGYVDNTQFVR	229.16293@G1,	3
REEPREPWVEQEGPEYWDR	229.16293@R1,0.98402@Q11,15.99492@W8,	3
CDLGPDGRLLRGYDQSAYDSK	57.02147@C1,229.16293@K21,229.16293@C1,	3
ASQRMSR	229.16293@A1,	2
SWTAADMAAQIT	229.16293@S1,	2
SWTAADMAAQITK	229.16293@K13,229.16293@S1,15.99492@M7,	2
SWTAADMAAQITK	229.16293@K13,229.16293@S1,	3
HKWETAHEAEQWR	229.16293@K2,229.16293@H1,	3
VKAQAQTDRENLR	229.16293@K2,229.16293@V1,	4
GGSYSQAASSDSAQGSDVSLTACKV	57.02147@C23,229.16293@K24,229.16293@G1,	2
APWVEEEGPEYWDRETQK	229.16293@K18,229.16293@A1,	3
DLSSWNAADTAAQITQR	229.16293@D1,0.98402@Q13,	2
DLSSWTAADTEAQITQR	229.16293@D1,0.98402@Q13,	2
WIEQEGSEYWDR	229.16293@W1,0.98402@Q4,15.99492@W1,	2
KGGSYSQAASSDSAQGSDVSLTACKV	57.02147@C24,229.16293@K1,229.16293@K25,229.16293@K1,0.98402@Q15,	3
WIEQEGPEYWDRNTQIFK	229.16293@K18,229.16293@W1,	3
CHVQHEGLPK	57.02147@C1,229.16293@K10,229.16293@C1,	3
YFYTAVSRPS	229.16293@Y1,	2
APWIEQEGPEYWDLQTR	229.16293@A1,0.98402@Q15,	2
GGSCSQAASSDSAQGSDESLIACKA	57.02147@C4,57.02147@C23,229.16293@K24,229.16293@G1,	3
CWALGFYPAEITLTWQRDV	57.02147@C1,229.16293@C1,0.98402@Q16,	2
PKTHMTHHGVSDHEATLR	229.16293@K2,229.16293@P1,15.99492@M5,	4
LLLWGAVDLTETWAGSHSMRYFHTSVSRPGRGE	229.16293@L1,15.99492@M19,15.99492@W13,42.01057@L1,	4
GGSYTQAASSDSAQGSDVSLTACKV	57.02147@C23,229.16293@K24,229.16293@G1,0.98402@Q14,	2
GGSYTQAASSDSAQGSDVSLTACKV	57.02147@C23,229.16293@K24,229.16293@G1,0.98402@Q14,	4
GGSYSQAASSDSAQGSDVSLTACKV	57.02147@C23,229.16293@K24,229.16293@G1,0.98402@Q14,	2
THVTHYPISDHEATLR	229.16293@T1,	4
WIEQEGPEYWDQET	229.16293@W1,	2
WIEQEGPEYWDRNTQIFK	229.16293@K18,229.16293@W1,0.98402@N13,	3
WASVVVPSGEEQR	229.16293@W1,15.99492@W1,	2
WEAAHVAEQQR	229.16293@W1,	3
GGSYSQAASSDSAQGSDVSLTACK	57.02147@C23,229.16293@K24,229.16293@G1,	2
MYGYDVGPDGRLLRGYDQYAYDGK	229.16293@K24,229.16293@M1,42.01057@M1,	4
MYACDVGSDWR	57.02147@C4,229.16293@M1,	3
APRVEQEGPEYWDR	229.16293@A1,0.98402@Q6,42.01057@A1,	2
KWETAHEAEQWR	229.16293@K1,229.16293@K1,	3
DQTQDMELVETRPAGDGTFQK	229.16293@K21,229.16293@D1,42.01057@D1,	3
NEDLSSWTAADTAAQITQLK	229.16293@K20,229.16293@N1,	3
GHNQFAYDGK	229.16293@K10,229.16293@G1,	3
KAQTDLENLR	229.16293@K1,229.16293@K1,	3
DGEDQTQNTELVETR	229.16293@D1,0.98402@Q7,	2
APWIEQEGPEYWDRNTQIFK	229.16293@K20,229.16293@A1,	3
APWIEQEGPEYWDRDTQIFK	229.16293@K20,229.16293@A1,	3
DYIALNKDLSSWTAADTAAQITQR	229.16293@K7,229.16293@D1,0.98402@N6,	4
DYIALNEDLRSGTAADTAAQITQR	229.16293@D1,42.01057@D1,	3
VAEQER	229.16293@V1,	2
HSQTDRENLR	229.16293@H1,	3
AQSQTDR	229.16293@A1,	2
GGSYSQAASSDSAQGSEVSLT	229.16293@G1,0.98402@Q14,	2
DGEDQTQETELVETRPAGDGTFQK	229.16293@K24,229.16293@D1,0.98402@Q7,	3
QTDPESLR	229.16293@Q1,	2
AYLEGTCVDGLR	57.02147@C7,229.16293@A1,	2
SWTAADMAAHITQRKWEAAR	229.16293@K15,229.16293@S1,0.98402@Q13,15.99492@W16,	3
NEDLSSWTAAVTAAQITQR	229.16293@N1,15.99492@W7,	3
DYIALKEDLRSLTAADMAAQTTK	229.16293@K6,229.16293@K23,229.16293@D1,	4
WVEQEGPEYWDRETQK	229.16293@K16,229.16293@W1,0.98402@Q4,	3
EGWCVDGLRR	57.02147@C4,229.16293@E1,15.99492@W3,	2
EGLCVEWLR	57.02147@C4,229.16293@E1,	2
GGSYSQAACSDSAQGSDVSLTA	57.02147@C9,229.16293@G1,	3
GGSYSQAASSDSAQGSDMSLTACK	57.02147@C23,229.16293@K24,229.16293@G1,	3
APWIQQEGPEYWDR	229.16293@A1,0.98402@Q6,	2
EGTCVEWLR	57.02147@C4,229.16293@E1,	2
SWTAADMAAQTT	229.16293@S1,	2
APWIEQEGPQYWDGETRK	229.16293@K18,229.16293@A1,0.98402@Q6,	3
APWIEQEGPQYWDGETRK	229.16293@K18,229.16293@A1,	3
WIEQEGPEYWDQETR	229.16293@W1,0.98402@Q4,	2
DYIALNKDLSSWTAADTAAQITQR	229.16293@K7,229.16293@D1,	3
DYIALNEDLSSWTAADTAAQITKR	229.16293@K23,229.16293@D1,0.98402@Q20,	3
APWIEQEGPEYWDK	229.16293@K14,229.16293@A1,	2
EGECVEWLR	57.02147@C4,229.16293@E1,	2
MYGCDVGSDWR	57.02147@C4,229.16293@M1,15.99492@M1,	2
YLEGTCVEWLRR	57.02147@C6,229.16293@Y1,	3
FIAVGYVDDTEFVR	229.16293@F1,	2
GGSCSQAASSDSAQGSDESLIACK	57.02147@C4,57.02147@C23,229.16293@K24,229.16293@G1,	3
GGSCSQAASSNSAQGSDESLIACK	57.02147@C4,57.02147@C23,229.16293@K24,229.16293@G1,0.98402@Q14,	3
GGSCSQAACSNSAQGSDESLITCK	57.02147@C4,57.02147@C9,57.02147@C23,229.16293@K24,229.16293@G1,	3
WASVVVPSGQEQR	229.16293@W1,	2
GGSCSQAACSDSAQGSDESLITCK	57.02147@C4,57.02147@C9,57.02147@C23,229.16293@K24,229.16293@G1,	3
GGSYSQAASSDSAQGSDVSLTACKV	57.02147@C23,229.16293@K24,229.16293@G1,0.98402@Q14,	3
GSYSQAASSDSAQGSDVSLTACKV	57.02147@C22,229.16293@K23,229.16293@G1,	3
YTCHVQHEGLPEPLTL	57.02147@C3,229.16293@Y1,	2
YTCHVQHEGLPEPLTL	57.02147@C3,229.16293@Y1,	3
APWVEEEGPEYWDRETQK	229.16293@K18,229.16293@A1,	4
DYIALNEDLRSWTAADMATWR	229.16293@D1,	2
GGSCSQAACSNSAQGSDESLITCKA	57.02147@C4,57.02147@C9,57.02147@C23,229.16293@K24,229.16293@G1,	3
RKWEAAHAAEQQR	229.16293@K2,229.16293@R1,	3
RKWEAAHVAEQQR	229.16293@K2,229.16293@R1,	4
FIAVGCVDDTQFVR	57.02147@C6,229.16293@F1,	3
DGEDQTQDTELVETRLAGDGTFQK	229.16293@K24,229.16293@D1,0.98402@Q7,	3
YLEGTCVEWLR	57.02147@C6,229.16293@Y1,	2
IALNEDQSSWTAADTAAQITQR	229.16293@I1,0.98402@N4,0.98402@Q7,15.99492@W10,42.01057@I1,	3
SHSMRYFYTAVSRPGRGEPHFIAVGYVDDTRFVR	229.16293@S1,	4
AHSQTDRENLGTLRGYYNQSEAGSHTVQR	229.16293@A1,0.98402@N18,0.98402@Q19,	3
DGEDQTQDTDQTSRRQNLPEVGSC	57.02147@C24,229.16293@D1,	3
DDTQFVLFDSDAASPR	229.16293@D1,0.98402@Q4,	2
DGEDQTQDTEPVETRPAGDGTFQK	229.16293@K24,229.16293@D1,	3
KGGSYTQAASSDSAQGSDVSLTACKV	57.02147@C24,229.16293@K1,229.16293@K25,229.16293@K1,0.98402@Q7,	3
KWEAAHVAEQQR	229.16293@K1,229.16293@K1,	3
THMTHHALSDHEATLR	229.16293@T1,	4
CHVQHEGLPK	57.02147@C1,229.16293@K10,229.16293@C1,	4
DYIALNGDLRSWTAADTAAQITQR	229.16293@D1,	3
APWIEQEGPEYWNRETQISK	229.16293@K20,229.16293@A1,0.98402@Q6,	3
DYIALNEDLSSWTAADTAAQITQRNWEAARVAEQLR	229.16293@D1,0.98402@N25,0.98402@Q34,15.99492@W26,	3
DYIALNEDLSSWTAADTAAQITQH	229.16293@D1,0.98402@Q23,15.99492@W12,	3
CFSTSVSWPGR	57.02147@C1,229.16293@C1,	2
GCDVGSDWR	57.02147@C2,229.16293@G1,	2
CWALGFYPAEITLTRSGMA	57.02147@C1,229.16293@C1,	3
WASVVVPSGQEQR	229.16293@W1,	3
HQAQADRVNLR	229.16293@H1,0.98402@Q2,42.01057@H1,	2
YVDDTQFVR	229.16293@Y1,	2
APWIEQEGLEYWDLQTR	229.16293@A1,	3
WIEQERPEYWDQETR	229.16293@W1,	3
HKWEAAHAAEQQR	229.16293@K2,229.16293@H1,15.99492@W3,	4
PAGDGTFQNWAAVVVPSGQEQR	229.16293@P1,0.98402@N9,15.99492@W10,42.01057@P1,	3
APWIEQEGPEYWDRNTQNFKT	229.16293@K20,229.16293@A1,0.98402@N18,0.98402@Q17,15.99492@W12,	2
MEPRAPWK	229.16293@K8,229.16293@M1,15.99492@W7,42.01057@M1,	2
MALNEDLSSWTAADTAAQITQR	229.16293@M1,15.99492@M1,42.01057@M1,	3
RVTAPRTVLLLLSAALALTVTWAGSH	229.16293@R1,15.99492@W22,42.01057@R1,	2
CGCDVGSDWR	57.02147@C1,57.02147@C3,229.16293@C1,	2
ATLQRAEHPK	229.16293@K10,229.16293@A1,	2
KGGSYSQAASSDSAQGSDMSLTACKV	57.02147@C24,229.16293@K1,229.16293@K25,229.16293@K1,	4
ASVVVPSGQEQR	229.16293@A1,	2
THMTHHAVSDHEATLR	229.16293@T1,	4
ESCSQAASSNSAQGSDESLIACKA	57.02147@C3,57.02147@C22,229.16293@K23,229.16293@E1,0.98402@Q5,	3
YTCHVQHEGLLEP	57.02147@C3,229.16293@Y1,	3
APWIQQEGPEYWDQETR	229.16293@A1,0.98402@Q6,	2
LLWGAVALTETWAGAH	229.16293@L1,15.99492@W3,	3
AYLEGLCVEWLLRYLEN	57.02147@C7,229.16293@A1,0.98402@N17,	3
APWIEQEGPEYWDEETGK	229.16293@K18,229.16293@A1,0.98402@Q6,15.99492@W12,	3
SWTAAATAAQISQR	229.16293@S1,	2
LSSCTAADTAAQITQR	57.02147@C4,229.16293@L1,	2
WETAHEAEQWR	229.16293@W1,	3
FIAVGYVDDTQFVRFDSDAASQSMEPRAPWI	229.16293@F1,15.99492@M24,0.98402@Q11,15.99492@W30,	4
FIAVGYVNDTQFVRFDSDAASQR	229.16293@F1,0.98402@Q22,	4
SWTAADMAAQITQRKWEVAR	229.16293@K15,229.16293@S1,	3
DTQFVRFDSDAASQRMEPQAPWIEQEGPEYWDEETGK	229.16293@K37,229.16293@D1,15.99492@M16,0.98402@Q25,15.99492@W22,42.01057@D1,	4
QSEDGSHTLPWMYGCDLGPDGR	57.02147@C15,229.16293@Q1,0.98402@Q1,15.99492@W11,	2
QSDDGSHTLQWMYGCDLGPDGR	57.02147@C15,229.16293@Q1,0.98402@Q10,	2
SVGCVDDTQFVR	57.02147@C4,229.16293@S1,	2
FVRFDSDAAESKRGAAGAVGGAG	229.16293@K12,229.16293@F1,42.01057@F1,	2
APWIEQEGPEYWDLQTR	229.16293@A1,	2
TVPIVG	229.16293@T1,	2
APWIEQEGPEYWDRNTQISK	229.16293@K20,229.16293@A1,15.99492@W12,	4
DYIALNEDLSSWTAAATAAQITQR	229.16293@D1,0.98402@Q20,	3
APWIEQEGPEYWDEETGK	229.16293@K18,229.16293@A1,15.99492@W12,	3
EYWDEEKGK	229.16293@K7,229.16293@K9,229.16293@E1,15.99492@W3,	3
TLFVRFDNDATSPRKEPRAPWIEQEGPEYWDRETQ	229.16293@K15,229.16293@T1,0.98402@N8,	4
DYIALNENLR	229.16293@D1,0.98402@N6,	2
GSYTQAASSDSAQGSDVSLTACKV	57.02147@C22,229.16293@K23,229.16293@G1,	3
GSYTQAASSDSAQGSDVSLTACKV	57.02147@C22,229.16293@K23,229.16293@G1,0.98402@Q13,	3
NGEDQTQDTELVETR	229.16293@N1,0.98402@Q7,	2
GGSYSQAACSDSAQGSDVSLTA	57.02147@C9,229.16293@G1,0.98402@Q14,	2
LRGYYNQSEARSHTLQRMFGCDLGPDGR	57.02147@C21,229.16293@L1,15.99492@M18,0.98402@Q7,42.01057@L1,	4
AASLRMAPRAPWIEQEGPEYWDRETQISK	229.16293@K29,229.16293@A1,15.99492@M6,	4
SWTAADKAAQITR	229.16293@K7,229.16293@S1,42.01057@S1,	3
THMTHHAVSDHEATLR	229.16293@T1,42.01057@T1,	4
PKTQVTHHPLSDHEATLR	229.16293@K2,229.16293@P1,0.98402@Q4,42.01057@P1,	4
IEQEGPEYWDLQTR	229.16293@I1,	3
AQSQTDRVDLGTL	229.16293@A1,	2
SWTAADMAAQPTK	229.16293@K13,229.16293@S1,0.98402@Q10,	2
DLRSWTAADMAAQFTK	229.16293@K16,229.16293@D1,0.98402@Q13,15.99492@W5,	3
WIEQEGPEYWDQETR	229.16293@W1,0.98402@Q12,	2
YVDDTQFVRFDSDAASQRMEPRAPWIEQEGPEYWDEEAGK	229.16293@K40,229.16293@Y1,15.99492@M19,	4
APWIEQEGPEYWDRNTQICK	57.02147@C19,229.16293@K20,229.16293@A1,0.98402@Q6,	3
KWETAHEAEQWR	229.16293@K1,229.16293@K1,	4
IIQRMYGCDVGPDGLLLR	57.02147@C8,229.16293@I1,15.99492@M5,	2
WIEQEGPEYWDRNTQIYK	229.16293@K18,229.16293@W1,	3
APWIEQEGPQYWDGETRK	229.16293@K18,229.16293@A1,0.98402@Q10,	3
NEDLRSWTAADMAAQITQLK	229.16293@K20,229.16293@N1,0.98402@N1,42.01057@N1,	3
WIEQEGPEYWDEETGK	229.16293@K16,229.16293@W1,	2
LEGTCVEWLR	57.02147@C5,229.16293@L1,	2
FIAVGYVDDTQFVRFDSDAASQK	229.16293@K23,229.16293@F1,	4
GGSCSQAASSNSAQGSDESLIACKA	57.02147@C4,57.02147@C23,229.16293@K24,229.16293@G1,	4
CVDGLR	57.02147@C1,229.16293@C1,	2
TFQNWAAVVVPSGEEQR	229.16293@T1,15.99492@W5,42.01057@T1,	3
AHSQIDRVDLGTLRGYYNQSEAGSHTVQR	229.16293@A1,0.98402@N18,0.98402@Q19,	3
TFGCDLGPDGR	57.02147@C4,229.16293@T1,42.01057@T1,	2
FIAVGYVDHTQFVR	229.16293@F1,0.98402@Q11,	3
EEPRAPWIEQEGPEYWDR	229.16293@E1,	3
RKWEAAHEAEQLR	229.16293@K2,229.16293@R1,	3
GDRIFQKWAAVVVPSGEEQR	229.16293@K7,229.16293@G1,0.98402@Q6,15.99492@W8,	2
YFFTSVSRPGRREPR	229.16293@Y1,	3
EEPRAPWIEQEGPEYWDR	229.16293@E1,0.98402@Q10,	3
GGSYSQAACSDSAQGSDVSLTA	57.02147@C9,229.16293@G1,0.98402@Q6,	2
KGGSYSQAASSDSAQGSDVSLTACK	57.02147@C24,229.16293@K1,229.16293@K25,229.16293@K1,0.98402@Q15,	4
ITVGYVDDTLFVR	229.16293@I1,	2
KAPSQTDR	229.16293@K1,229.16293@K1,	2
LCSWTAADMAAQITK	57.02147@C2,229.16293@K15,229.16293@L1,	2
NTQICK	57.02147@C5,229.16293@K6,229.16293@N1,	2
GEDQTQDRELVETRPAGDGTFQK	229.16293@K23,229.16293@G1,42.01057@G1,	3
AHSQTHQVDLGTLRGYYNQSEAGSHTVQR	229.16293@A1,0.98402@N18,0.98402@Q19,	4
THMTHHAVSDHEATL	229.16293@T1,	3
WIEQQGPEYWDQETR	229.16293@W1,0.98402@Q4,	2
WVEQEGPEYWDRNTQK	229.16293@K16,229.16293@W1,15.99492@W10,	3
MYGCDVWSDWR	57.02147@C4,229.16293@M1,15.99492@M1,	2
GGSYSQAASSNSAQGSDVSLTA	229.16293@G1,0.98402@N11,0.98402@Q14,	3
HKWEAAHVAEQL	229.16293@K2,229.16293@H1,	4
APWIEQEGPEYWDRNTQISK	229.16293@K20,229.16293@A1,0.98402@Q6,	3
MTHHGVSDHEATLR	229.16293@M1,15.99492@M1,	4
RFIEPRFIAVGYVDDTQFVR	229.16293@R1,42.01057@R1,	2
GGSCSQAACSNSAQGSDESLITCKA	57.02147@C4,57.02147@C9,57.02147@C23,229.16293@K24,229.16293@G1,0.98402@Q14,	3
WEAAHVAEQWKAYLEGTCVEWLR	57.02147@C18,229.16293@K11,229.16293@W1,15.99492@W10,	4
YLEGTCVQWLR	57.02147@C6,229.16293@Y1,	2
SSQPTILIVGIIAGLVLFGAVIAGAVVAAVMWRR	229.16293@S1,42.01057@S1,	3
DGEDQTQETELVETRPAGDGTFQK	229.16293@K24,229.16293@D1,0.98402@Q5,	4
DGEDQTQETELVETRPAGDGTFQK	229.16293@K24,229.16293@D1,0.98402@Q7,	4
GGSYSQAASSDSAQGSNVSLTA	229.16293@G1,0.98402@Q14,	2
GGSYSQAASSDSAQGSNVSLT	229.16293@G1,0.98402@Q14,	2
TNTQTDR	229.16293@T1,	2
GGSYSQAASTDSAQGSDVSLT	229.16293@G1,0.98402@Q14,	2
WEAAHVAK	229.16293@K8,229.16293@W1,	2
MYGGDLGPDGR	229.16293@M1,42.01057@M1,	3
APWIEQEGPEYWDEEAGK	229.16293@K18,229.16293@A1,15.99492@W12,	3
SDAASPRRE	229.16293@S1,	2
KWEAAHAAEQQ	229.16293@K1,229.16293@K1,	3
APWIEQEGPEYWDRNTQIYK	229.16293@K20,229.16293@A1,0.98402@Q6,	3
GGSYSQAASSDSAQGSDVSLTA	229.16293@G1,0.98402@Q14,	2
EPWVEQEGPEYWDR	229.16293@E1,	2
DGEDQTQETELVETRPAGDGTFQK	229.16293@K24,229.16293@D1,	3
SVSRPGRGEPQFIAVGYVDDTQFVR	229.16293@S1,0.98402@Q11,42.01057@S1,	4
GGSYTQAASSDSAQGSDVSLTACKV	57.02147@C23,229.16293@K24,229.16293@G1,	4
GGSYSQAASSNSAQGSDESLIACKA	57.02147@C23,229.16293@K24,229.16293@G1,0.98402@N11,0.98402@Q14,	3
GGSYTQAASSDSAQGSHVSLTACKV	57.02147@C23,229.16293@K24,229.16293@G1,0.98402@Q14,	3
CYTQAASSDSAQGSDVSLTACKV	57.02147@C1,57.02147@C21,229.16293@K22,229.16293@C1,0.98402@Q4,42.01057@C1,	3
APWIEQEGPEYWDEETGK	229.16293@K18,229.16293@A1,0.98402@Q6,	2
APWIEQEGLEYWDEETGK	229.16293@K18,229.16293@A1,	3
APWIEQEGPEYWDRNTQISK	229.16293@K20,229.16293@A1,	3
SWTAADMAAQITK	229.16293@K13,229.16293@S1,15.99492@M7,	3
FDSDAASQRMEPRGPWIEQEGPEYWDR	229.16293@F1,15.99492@M10,0.98402@Q19,15.99492@W16,15.99492@W25,	3
LLLWGAVDLTETWAGSHSMRYFHTSVSRPGRGE	229.16293@L1,15.99492@M19,15.99492@W13,42.01057@L1,	3
WEPSSQSTVPIVGIVAGLAVLAVVFIGAV	229.16293@W1,0.98402@Q6,	4
YFYTAVSR	229.16293@Y1,	2
FDSDAASPRTETR	229.16293@F1,	2
QWEAAHVAEQQR	229.16293@Q1,	4
GGSCSQVACSNSAQGSDESLITCKA	57.02147@C4,57.02147@C9,57.02147@C23,229.16293@K24,229.16293@G1,	3
WAAVVVPSGQQQR	229.16293@W1,	3
AHSQTDRANLGTLR	229.16293@A1,	3
FVRFDSDVASQKMEPR	229.16293@K12,229.16293@F1,15.99492@M13,	3
GGSYTQAASSDSAQGSHVSLTACKV	57.02147@C23,229.16293@K24,229.16293@G1,	3
DYIALNEDLSSWTAAVTAAQITQ	229.16293@D1,15.99492@W12,	2
HNQYAYDGK	229.16293@K9,229.16293@H1,	3
DYIALNEDLRSWTAADMATWR	229.16293@D1,0.98402@N6,	2
KWEAVHAAEQR	229.16293@K1,229.16293@K1,	3
MYACDLGPDGR	57.02147@C4,229.16293@M1,	3
RGHDQSACDGKDYIALNEDLSSWTAADTAAQITQR	57.02147@C8,229.16293@K11,229.16293@R1,	3
DYIALNEDLSSWTAADTAAQITQRNWEAARVAEQLR	229.16293@D1,0.98402@Q34,15.99492@W26,	3
APWIEQEGPEYWDLQTR	229.16293@A1,0.98402@Q15,15.99492@W12,	2
APWIEQEGPEYWDQETGK	229.16293@K18,229.16293@A1,	3
APWIEQEGPEYWDQNTR	229.16293@A1,0.98402@Q6,15.99492@W12,	2
APWIEQEGLEYWDGETR	229.16293@A1,	3
DGEDETQDTELVETRPAGDGTFQK	229.16293@K24,229.16293@D1,	3
DQTQDMELVETRPAGDGTFQK	229.16293@K21,229.16293@D1,0.98402@Q20,42.01057@D1,	3
DGEDQTQDTELVETRPAGHGTFQK	229.16293@K24,229.16293@D1,	3
HKWEAAHVAEQWR	229.16293@K2,229.16293@H1,	3
APWIEQEGPEYWDQEKR	229.16293@K16,229.16293@A1,0.98402@Q14,	3
QEGPEYWDEEKGK	229.16293@K11,229.16293@K13,229.16293@Q1,15.99492@W7,	3
GGSYSQAACSDSAQGSDVSLTA	57.02147@C9,229.16293@G1,0.98402@Q14,	3
SWTAVDTAAQITQLK	229.16293@K15,229.16293@S1,0.98402@Q13,	2
YTCHVQHERLPEPL	57.02147@C3,229.16293@Y1,0.98402@Q6,	3
RKWQAAHAAEQQR	229.16293@K2,229.16293@R1,	4
TKTHVTHHPISDHEATLR	229.16293@K2,229.16293@T1,	3
THMTHNAVSDHEATLR	229.16293@T1,15.99492@M3,	4
WIEQEGPEYWDRNTQICK	57.02147@C17,229.16293@K18,229.16293@W1,	3
WEAAHAAEQQRAYLDGTC	57.02147@C18,229.16293@W1,0.98402@Q9,15.99492@W1,	3
GGSYSQAASSDSAQGSNVSLTA	229.16293@G1,0.98402@Q6,	2
GGSYSQAACTDSAQGSDVSLTA	57.02147@C9,229.16293@G1,0.98402@Q14,	2
SWPAADMAAQITQR	229.16293@S1,	2
QVGGGPCGGAAESLPGGPVR	57.02147@C7,229.16293@Q1,0.98402@Q1,42.01057@Q1,	2
YTCHVQHEGLPQPLTLR	57.02147@C3,229.16293@Y1,0.98402@Q6,	4
SWTAADMAAQTTK	229.16293@K13,229.16293@S1,15.99492@M7,	3
WAAVVVPSGQQQ	229.16293@W1,	2
WIEQEGPEYWDRNTQIYK	229.16293@K18,229.16293@W1,0.98402@N13,	3
TNTQTDRESL	229.16293@T1,	2
RSWTTADTAAQITQR	229.16293@R1,42.01057@R1,	3
QAQTDRVSLRNLRGYYNQSEAGSHSIQR	229.16293@Q1,0.98402@N17,0.98402@Q18,42.01057@Q1,	3
GGSCSQAASSNSAQGSDESLMACKA	57.02147@C4,57.02147@C23,229.16293@K24,229.16293@G1,0.98402@N11,0.98402@Q14,	3
YTCHVQHGGLPEP	57.02147@C3,229.16293@Y1,	3
APWIEQEGPEYWDRETEIS	229.16293@A1,	3
APWIEQEGPEYWNRETQIS	229.16293@A1,	2
VVIGAVVATVICRR	57.02147@C12,229.16293@V1,	3
AHSQIDR	229.16293@A1,	2
QQDAYDGK	229.16293@K8,229.16293@Q1,	2
RRWEAAHVAEQQR	229.16293@R1,42.01057@R1,	3
FITVGYVDDTLFVRFDSDATSPRKEPREPW	229.16293@K24,229.16293@F1,15.99492@W30,	3
RKWEAAHAAEQQ	229.16293@K2,229.16293@R1,	3
DYIALNEDPRSWTAADMAAQITKR	229.16293@K23,229.16293@D1,15.99492@M17,0.98402@Q20,15.99492@W12,	3
FIAVGYVDDTQFV	229.16293@F1,	3
DYIALNEDLCSWTAADMAAQITKR	57.02147@C10,229.16293@K23,229.16293@D1,15.99492@M17,0.98402@Q20,15.99492@W12,	4
DYIALNEDLSSWTAADTAAQITQLK	229.16293@K25,229.16293@D1,	2
AYLEGTCVDGLRR	57.02147@C7,229.16293@A1,	2
APWIEQEGPEYWDEETGK	229.16293@K18,229.16293@A1,0.98402@Q6,	3
GGSCSQAASSNSAQGSDESLIACK	57.02147@C4,57.02147@C23,229.16293@K24,229.16293@G1,0.98402@Q14,	2
EPRFIVVGYVDDTQFVRF	229.16293@E1,0.98402@Q14,42.01057@E1,	3
LTQAWAGSHSMRYFTTS	229.16293@L1,	2
LSGALALTETWAGSHSLR	229.16293@L1,15.99492@W11,	3
FIAVGYVDDTQFLR	229.16293@F1,0.98402@Q11,	2
GGSCSQAASSNSAQGTDESLIACKA	57.02147@C4,57.02147@C23,229.16293@K24,229.16293@G1,0.98402@Q14,	3
LKWEAAHVAEQQR	229.16293@K2,229.16293@L1,42.01057@L1,	3
GSYTQAASSDSAQGSDVSLTACK	57.02147@C22,229.16293@K23,229.16293@G1,	3
APWIQQEGPEYWDR	229.16293@A1,	2
WIEQEGPEYWDGETRK	229.16293@K16,229.16293@W1,	2
WVEQEGPEYWDRETQNYK	229.16293@K18,229.16293@W1,0.98402@Q15,	3
GGSCSQAASSNSAQGSDESLIACKA	57.02147@C4,57.02147@C23,229.16293@K24,229.16293@G1,0.98402@Q14,	4
GGSCSQVACSNSAQGSDESLITCK	57.02147@C4,57.02147@C9,57.02147@C23,229.16293@K24,229.16293@G1,	3
GGSCSQAACSSSAQGSDESLITCKA	57.02147@C4,57.02147@C9,57.02147@C23,229.16293@K24,229.16293@G1,0.98402@Q6,42.01057@G1,	3
GGSCSQAACSNSAQGSDESLITCKS	57.02147@C4,57.02147@C9,57.02147@C23,229.16293@K24,229.16293@G1,0.98402@Q14,	3
FIAVGYVDDTQFVRFDSDAASQK	229.16293@K23,229.16293@F1,0.98402@Q11,	3
AHSQTDRANLGTLRGYYNQSEAGSHTVQR	229.16293@A1,0.98402@N18,0.98402@Q19,42.01057@A1,	3
APWIEQEGLEYWDQETR	229.16293@A1,	3
CWALGFYPAEITLIWQWDG	57.02147@C1,229.16293@C1,	2
GEILGV	229.16293@G1,	2
WVAVVVPSGQEQR	229.16293@W1,	3
WIEQEGPEYWDRETQISK	229.16293@K18,229.16293@W1,0.98402@Q15,	3
CVDGLRR	57.02147@C1,229.16293@C1,	3
APWVEQEGPQYWDRETQK	229.16293@K18,229.16293@A1,0.98402@Q10,	3
DYIALNEDLRSWTAADMAAQII	229.16293@D1,0.98402@Q20,15.99492@W12,	3
GYDQDAYDGKDYIALNEDLRSWT	229.16293@K10,229.16293@G1,0.98402@N16,0.98402@Q4,	3
DYIALNEDLRSWTAADMATWR	229.16293@D1,	3
DYIALNKDLSSWTAADTAAQITQR	229.16293@K7,229.16293@D1,	4
AYLEDTCVEWLRRY	57.02147@C7,229.16293@A1,15.99492@W10,	3
APWVEQEGPEYWDRETQNYK	229.16293@K20,229.16293@A1,0.98402@Q6,	3
WIEQEGPEYWDRETQICK	57.02147@C17,229.16293@K18,229.16293@W1,	3
AYLEGLCMEWLR	57.02147@C7,229.16293@A1,	2
MFGCDLGPDAR	57.02147@C4,229.16293@M1,15.99492@M1,	2
ALGFYPAEITLTWQR	229.16293@A1,	2
ALGFYPAEITLTWQR	229.16293@A1,0.98402@Q14,	2
CDLGPDGRLLRGYDQSAYDSK	57.02147@C1,229.16293@K21,229.16293@C1,	2
APWIEQEGPEYWDRNTRNVKAHSQIGR	229.16293@K20,229.16293@A1,0.98402@N18,0.98402@Q6,	4
FISVGYVNDTQFVR	229.16293@F1,	2
WIEQEGPEYWDEETGK	229.16293@K16,229.16293@W1,	3
KGGSYSQAASSQSAQGSDVSLTACKV	57.02147@C24,229.16293@K1,229.16293@K25,229.16293@K1,	4
EQEGPEYWDEEKGK	229.16293@K12,229.16293@K14,229.16293@E1,0.98402@Q2,15.99492@W8,	3
SWTAADMAAQTTRH	229.16293@S1,	2
WKPSSQPTIPNLG	229.16293@K2,229.16293@W1,	3
YTCHVQHKGLPEPLTLR	57.02147@C3,229.16293@K8,229.16293@Y1,0.98402@Q6,	4
MTHHAVSDHEATLR	229.16293@M1,42.01057@M1,	4
APWIEQERPEYWDQETR	229.16293@A1,0.98402@Q6,	3
YTCHVKHEGLPKPLTLR	57.02147@C3,229.16293@K6,229.16293@K12,229.16293@Y1,	4
TAHEAEQLR	229.16293@T1,42.01057@T1,	2
DYIALNEDLRSWTAADMATQITKRK	229.16293@K23,229.16293@K25,229.16293@D1,15.99492@M17,0.98402@Q20,15.99492@W12,	4
APWIEQQRPEYWDQETR	229.16293@A1,0.98402@Q7,	3
APWIEEEGPEYWDR	229.16293@A1,	2
APWIEQEGPEFGTRR	229.16293@A1,	2
KGGSYSQAASSDSAQGSDMSLTACK	57.02147@C24,229.16293@K1,229.16293@K25,229.16293@K1,0.98402@Q15,	3
TAADMAAQTTK	229.16293@K11,229.16293@T1,42.01057@T1,	2
RKWEAAHVAEQR	229.16293@K2,229.16293@R1,	3
WEAVHAAEQR	229.16293@W1,	2
KGGSYSEAASSDSAQGSDMSLTACKV	57.02147@C24,229.16293@K1,229.16293@K25,229.16293@K1,	4
HNQFAYGGK	229.16293@K9,229.16293@H1,0.98402@Q3,42.01057@H1,	2
DYIALNEDLRSWTAADVAAQITK	229.16293@K23,229.16293@D1,0.98402@N6,15.99492@W12,42.01057@D1,	3
DGEDQTQDTELVETRPAGDGI	229.16293@D1,	3
WIEQEGPEYWDRDTQISK	229.16293@K18,229.16293@W1,	3
KWETAHEAEQLR	229.16293@K1,229.16293@K1,	3
APWIEQEGPQYWDR	229.16293@A1,15.99492@W12,	2
WQAAHAAEQQR	229.16293@W1,	3
QSEAGSHTIQIMYGCDLGPDGRFLRGYR	57.02147@C15,229.16293@Q1,	3
WVAVVVPSGQEQR	229.16293@W1,	2
DGEDQTQDTELVETRLAGDGTFQK	229.16293@K24,229.16293@D1,	3
IEQEGPEYWDR	229.16293@I1,	2
SGEEQRYTCR	57.02147@C9,229.16293@S1,0.98402@Q5,	2
DGEDQTQDTELVETRPAGMEPSR	229.16293@D1,	3
GGSCSQAACSDSAQGSDESLITCKA	57.02147@C4,57.02147@C9,57.02147@C23,229.16293@K24,229.16293@G1,	3
APWIEQEGPEYWDQNTR	229.16293@A1,15.99492@W12,	2
APWIEQEGPEYWDRNTQISK	229.16293@K20,229.16293@A1,0.98402@Q6,15.99492@W12,	3
SRPGSGETRFIAVGYVDDTQFVR	229.16293@S1,	3
GGSYSQAASSQSAQGSDVSLTACKV	57.02147@C23,229.16293@K24,229.16293@G1,	3
IMGIIAGLVLFGAVITGAVVAAVMWRR	229.16293@I1,15.99492@M24,15.99492@W25,42.01057@I1,	4
EDGSHTLQNMYGCDLGPDGR	57.02147@C13,229.16293@E1,15.99492@M10,0.98402@N9,0.98402@Q8,	2
FDSDATSPRKEPRAPWI	229.16293@K10,229.16293@F1,15.99492@W16,	2
APWVEQEGPEYWDQETR	229.16293@A1,	2
GGSCSQAASSNSAQGSDESLIAC	57.02147@C4,57.02147@C23,229.16293@G1,	2
RSWTTADMAAQITK	229.16293@K14,229.16293@R1,15.99492@M8,	2
EPWVEQEGPEYWDRETQ	229.16293@E1,	3
KGGSYSQAASSDSAQGSDVSLTACK	57.02147@C24,229.16293@K1,229.16293@K25,229.16293@K1,0.98402@Q7,	3
DGEDQTQDTELLETRPAGDGTFQK	229.16293@K24,229.16293@D1,	4
GGSYSQAACSNSAQGSDVSLTA	57.02147@C9,229.16293@G1,0.98402@Q14,	2
VAEQDRAYLEGLCVESLRR	57.02147@C13,229.16293@V1,	3
VAEQDRAYLEGLCVEWLRG	57.02147@C13,229.16293@V1,	3
APWIEQEGPECWDEETGK	57.02147@C11,229.16293@K18,229.16293@A1,0.98402@Q6,	3
GGSYSQAASSNSAQGSDVSLT	229.16293@G1,0.98402@Q6,	2
YLENGKDTLER	229.16293@K6,229.16293@Y1,	3
DYIALNEDLSSWNAADTAAQITQR	229.16293@D1,15.99492@W12,	3
DYIAPNEDLSSWTAADTAAQITQR	229.16293@D1,0.98402@N6,15.99492@W12,	3
SRTLLLLLSGALAL	229.16293@S1,42.01057@S1,	3
DYIALNEALR	229.16293@D1,42.01057@D1,	2
AQAQTDRESL	229.16293@A1,	2
KWEAAREAEQDR	229.16293@K1,229.16293@K1,0.98402@Q10,15.99492@W2,	2
KQFVRFDSDAASQRMEPRAPWIE	229.16293@K1,229.16293@K1,0.98402@Q2,15.99492@W21,	4
DYIALNEDLSSWTAAVTAAQITQ	229.16293@D1,0.98402@Q20,15.99492@W12,	2
APWIEQEGPEYWDRNTQIF	229.16293@A1,	3
RVYLEGR	229.16293@R1,	3
SWTAADMAAETTK	229.16293@K13,229.16293@S1,	2
AAEQLK	229.16293@K6,229.16293@A1,	2
GGSYSQAASSDSAQGSDMSLTACK	57.02147@C23,229.16293@K24,229.16293@G1,0.98402@Q14,	3
FIAVGYVDDTQFVRFDSDAASQK	229.16293@K23,229.16293@F1,	3
APWIEEEGPEYWDGETR	229.16293@A1,	2
APWIEQEGPEYWDRNTQIYM	229.16293@A1,15.99492@M20,	3
WIEQEGPEYWDLQTR	229.16293@W1,	3
WIEQEGPEYWDLQTR	229.16293@W1,	2
DGEDQTQDTELVETRPAGDRTFQ	229.16293@D1,	3
RGEPGAPWVEQEGPEYWDRETQK	229.16293@K23,229.16293@R1,0.98402@Q11,	4
DYIALNEDLSSWTAADTAAQTTQRK	229.16293@K25,229.16293@D1,0.98402@Q23,	3
APWIEQEGPQYWDRNTQIY	229.16293@A1,0.98402@N15,0.98402@Q6,	3
GYQQDACDGK	57.02147@C7,229.16293@K10,229.16293@G1,	2
GGSYSQAACSDTAQGSDVSLTA	57.02147@C9,229.16293@G1,0.98402@Q14,	2
DRTFQKWAAMVVPSGEEQR	229.16293@K6,229.16293@D1,15.99492@M10,0.98402@Q5,15.99492@W7,	3
MYACDVGPDGR	57.02147@C4,229.16293@M1,42.01057@M1,	3
AHSQTDRENLGTLR	229.16293@A1,	4
LNEDLSSWTAADTVAQITQLK	229.16293@K21,229.16293@L1,0.98402@N2,	3
GGSCSQAASSNSAQGSDESLIACKA	57.02147@C4,57.02147@C23,229.16293@K24,229.16293@G1,0.98402@Q14,	2
GGSCSQAASSDSAQGSDESLIACKA	57.02147@C4,57.02147@C23,229.16293@K24,229.16293@G1,0.98402@Q14,	3
TQLKREAAR	229.16293@K4,229.16293@T1,0.98402@Q2,42.01057@T1,	2
AHEAEQWK	229.16293@K8,229.16293@A1,42.01057@A1,	2
KWETAHEAEQW	229.16293@K1,229.16293@K1,	3
DTLERADPPK	229.16293@K10,229.16293@D1,	3
SWTAADMAAQIPK	229.16293@K13,229.16293@S1,0.98402@Q10,	2
RSWTTTDMAAQITK	229.16293@K14,229.16293@R1,15.99492@W3,42.01057@R1,	2
RKWEAVHAAEQR	229.16293@K2,229.16293@R1,	4
SWTAANMAAQITK	229.16293@K13,229.16293@S1,	2
PISEHEATLRCWALGFYPAEITLTWQR	57.02147@C11,229.16293@P1,15.99492@W25,42.01057@P1,	3
WIEQEGPEYWDLQT	229.16293@W1,	2
YYNQSEAGSQYIQRM	229.16293@Y1,15.99492@M15,0.98402@Q13,	2
DGEDQTQDTELVETRPAEDRTFQ	229.16293@D1,0.98402@Q23,	3
DGEDQTQDTELVETRPAEDRTFQ	229.16293@D1,	3
QQDGEDQTQDTELVETRPAGDR	229.16293@Q1,0.98402@Q2,	3
AHSQIDRVDLGTL	229.16293@A1,	3
SWTAADMAAQITQRKWETAH	229.16293@K15,229.16293@S1,15.99492@W16,	3
GGSCSQAASSDSAQGSDESLIACK	57.02147@C4,57.02147@C23,229.16293@K24,229.16293@G1,	2
TLLLSGA	229.16293@T1,	2

## Sheet: ccrcc
peptide	modifications	charge
SVVVPSGQEQR	229.16293@S1,	2
GGSYSQAASSDSAQGSDMSLTACKV	57.02147@C23,229.16293@K24,229.16293@G1,	3
GGSYSQAASSDSAQGSDMSLTACK	57.02147@C23,229.16293@K24,229.16293@G1,15.99492@M18,	3
WEAVHAAEQR	229.16293@W1,	3
GGSYTQAASSDSAQGSDVSLTACKV	57.02147@C23,229.16293@K24,229.16293@G1,	3
GGSYSQAASSDTAQGSDMSLTACK	57.02147@C23,229.16293@K24,229.16293@G1,0.98402@Q14,	3
WIQQEGPEYWDR	229.16293@W1,15.99492@W1,	2
WEAAHVAEQQR	229.16293@W1,	3
GGSYTQAASSDSAQGSDVSLTACK	57.02147@C23,229.16293@K24,229.16293@G1,0.98402@Q14,	3
GGSYTQAASSDSAQGSDVSLTACK	57.02147@C23,229.16293@K24,229.16293@G1,	3
GGSYSQAASSDSAQGSDVSLTACK	57.02147@C23,229.16293@K24,229.16293@G1,0.98402@Q14,	2
GGSYSQAASSDSAQGSDVSLTACK	57.02147@C23,229.16293@K24,229.16293@G1,	3
WIEQEGPEYWDGETRK	229.16293@K16,229.16293@W1,	3
APWIEEEGPEYWDR	229.16293@A1,	2
APWIEQEGPQYWDR	229.16293@A1,0.98402@Q6,	2
WEAAHVAEQQR	229.16293@W1,	2
LFRGHNQFAYDGK	229.16293@K13,229.16293@L1,42.01057@L1,	3
CVDGLRR	57.02147@C1,229.16293@C1,	3
WETAHEAEQWR	229.16293@W1,	3
RTWTAADMAAQITQR	229.16293@R1,15.99492@W3,42.01057@R1,	3
RSWTTADMAAQITQR	229.16293@R1,42.01057@R1,	3
GGSCSQAASSNSAQGSDESLIACK	57.02147@C4,57.02147@C23,229.16293@K24,229.16293@G1,	3
GGSCSQAACSNSAQGSDESLITCK	57.02147@C4,57.02147@C9,57.02147@C23,229.16293@K24,229.16293@G1,	3
AAEQQRAYLEGR	229.16293@A1,	2
LLLWGAVDLTETWAGSHSMRYFHTSVSRPGRGE	229.16293@L1,15.99492@M19,15.99492@W13,42.01057@L1,	3
FIAVGYVNDTQFVR	229.16293@F1,	2
FIAVGYVDDTEFVR	229.16293@F1,	2
SWTAADMAAQTTK	229.16293@K13,229.16293@S1,15.99492@M7,	3
YFYTAMSR	229.16293@Y1,	2
GYDNQSEDGSHTIQR	229.16293@G1,0.98402@Q5,	2
AYLEGTCVDGLRR	57.02147@C7,229.16293@A1,	3
WEAAHVAEQWR	229.16293@W1,	3
VDLGTLR	229.16293@V1,	2
YLEGTCVEWLR	57.02147@C6,229.16293@Y1,	2
ANLGTLR	229.16293@A1,	2
KGGSYTQAASSDSAQGSDVSLTACK	57.02147@C24,229.16293@K1,229.16293@K25,229.16293@K1,	3
KGGSYSQAASSDSAQGSDVSLTACK	57.02147@C24,229.16293@K1,229.16293@K25,229.16293@K1,	3
FDSDAASQK	229.16293@K9,229.16293@F1,	2
AYLEGTCVDGLR	57.02147@C7,229.16293@A1,	3
AYLEGTCVDGLR	57.02147@C7,229.16293@A1,	2
WIEQEGPEYWDRETQICK	57.02147@C17,229.16293@K18,229.16293@W1,	3
ETQICK	57.02147@C5,229.16293@K6,229.16293@E1,	2
WIEQEGPEYWDRETQISK	229.16293@K18,229.16293@W1,	3
DYIALNEDLRSWTAADMAAQITKHK	229.16293@K23,229.16293@K25,229.16293@D1,15.99492@M17,0.98402@N6,	3
AQSQTDR	229.16293@A1,	2
KGGSYSQAASSDSAQGSDVSLTACKV	57.02147@C24,229.16293@K1,229.16293@K25,229.16293@K1,	4
DGEDQTQDTELLETRPAGDGTFQK	229.16293@K24,229.16293@D1,	3
GGSYSQAASSDSAQGSDVSLTA	229.16293@G1,	3
DGEDQTQDTELVETRPAGDGN	229.16293@D1,	3
SWTAAEMAAQITQR	229.16293@S1,	3
SWTAADMAAQTTK	229.16293@K13,229.16293@S1,15.99492@M7,	2
SWTAADMAAQITK	229.16293@K13,229.16293@S1,	3
RKWEAVHAAEQR	229.16293@K2,229.16293@R1,	4
GGSYSQAASSDSAQGSDMSLTACK	57.02147@C23,229.16293@K24,229.16293@G1,	3
GGSYSQAASSDSAQGSDVSLTACKV	57.02147@C23,229.16293@K24,229.16293@G1,	3
GGSYSQAASSDSAQGSDMSLTACK	57.02147@C23,229.16293@K24,229.16293@G1,0.98402@Q14,	3
GGSYSQAASTDSAQGSDVSLTACKV	57.02147@C23,229.16293@K24,229.16293@G1,0.98402@Q14,	3
GYQQYAYDGK	229.16293@K10,229.16293@G1,0.98402@Q4,	2
DLSSWNAADTAAQITQR	229.16293@D1,0.98402@Q13,	2
WVEQEGPEYWDRETQNYK	229.16293@K18,229.16293@W1,	3
WIEQEGPEYWDLQTR	229.16293@W1,0.98402@Q13,15.99492@W10,	2
SWTAADMAAQTTK	229.16293@K13,229.16293@S1,	2
WIEQEGPQYWDGETR	229.16293@W1,0.98402@Q4,	2
DYIALNKDLSSWTAADTAAQITQR	229.16293@K7,229.16293@D1,	3
DYIALNKDLSSWTAADTAAQITQR	229.16293@K7,229.16293@D1,0.98402@N6,0.98402@Q20,	3
WIEQEGPEYWDQETR	229.16293@W1,	2
WIEQEGPEYWDEETGK	229.16293@K16,229.16293@W1,	2
QSDDGSHTLQWMYGCDLGPDGR	57.02147@C15,229.16293@Q1,0.98402@Q1,	2
KGGSYSQAASSDSAQGSDVSLTACKV	57.02147@C24,229.16293@K1,229.16293@K25,229.16293@K1,	3
KGGSYTQAASSDSAQGSDVSLTACKV	57.02147@C24,229.16293@K1,229.16293@K25,229.16293@K1,	3
DYIALNEDLSSWTAADTAAQITQLK	229.16293@K25,229.16293@D1,	3
IEQEGPEYWDR	229.16293@I1,	2
CHVQHEGLPEPLTLR	57.02147@C1,229.16293@C1,	4
YTCHVQHKGLPEPLTLR	57.02147@C3,229.16293@K8,229.16293@Y1,0.98402@Q6,	4
WVAVVVPSGQEQR	229.16293@W1,	2
AAQITR	229.16293@A1,	2
GGSYSQAASSDSAQGSDVSLTACK	57.02147@C23,229.16293@K24,229.16293@G1,	2
APWIEQERPEYWDQETR	229.16293@A1,	3
MYACDVGSDWR	57.02147@C4,229.16293@M1,	3
DYIALNGDLRSWTAADTAAQITQR	229.16293@D1,	3
YFYTAVSR	229.16293@Y1,	2
WIEQEGPEYWDQETR	229.16293@W1,	3
EPWVEQEGPEYWDRETQK	229.16293@K18,229.16293@E1,0.98402@Q6,	3
WIEQEGPEYWDGETR	229.16293@W1,	2
SQRMEPRSPWIEQEGPEYWDQETR	229.16293@S1,0.98402@Q2,15.99492@W10,	4
WIEQERPEYWDQETR	229.16293@W1,	3
SGEEQRYTCR	57.02147@C9,229.16293@S1,0.98402@Q5,	2
FIAVGYVNDTQFVR	229.16293@F1,0.98402@N8,	3
WASVVVPSGQEQR	229.16293@W1,	2
HKWEAAHVAEQWR	229.16293@K2,229.16293@H1,	4
GGSCSQAASSNSAQGSDESLIACK	57.02147@C4,57.02147@C23,229.16293@K24,229.16293@G1,	2
AYLEGTCVEWLH	57.02147@C7,229.16293@A1,	2
APWVEQEGPEYWDRETEK	229.16293@K18,229.16293@A1,	3
WVEQEGPEYWDR	229.16293@W1,	2
WVEQEGPEYWDR	229.16293@W1,0.98402@Q4,	2
MYACDVGPDGR	57.02147@C4,229.16293@M1,42.01057@M1,	3
MYACDVGPDGR	57.02147@C4,229.16293@M1,	3
SWTAANMAAQITK	229.16293@K13,229.16293@S1,	3
RRHDQSAYDGK	229.16293@K11,229.16293@R1,	3
QLEAAR	229.16293@Q1,	2
MYACDLGPDGR	57.02147@C4,229.16293@M1,	3
AHSQTDRENLGTLRGYYNQSEAGSHTVQR	229.16293@A1,0.98402@N18,0.98402@Q19,	3
KWETAHEAEQWR	229.16293@K1,229.16293@K1,	4
GLDWRFLR	229.16293@G1,	2
FDSDAANQK	229.16293@K9,229.16293@F1,0.98402@Q8,	3
SWTAADMAAQITK	229.16293@K13,229.16293@S1,0.98402@Q10,	3
KGGSYSQAASSDSAQGSDVSLTACKV	57.02147@C24,229.16293@K1,229.16293@K25,229.16293@K1,0.98402@Q15,	3
GGSYSQAASSDSAQGSDVSLTA	229.16293@G1,	2
GGSYSQAASSDSAQGSDVSLTA	229.16293@G1,0.98402@Q14,	2
GEDQTQDRELVETRPAGDGTFQK	229.16293@K23,229.16293@G1,0.98402@Q6,42.01057@G1,	3
DGEDQTQETELVETRPAGDGTFQK	229.16293@K24,229.16293@D1,	4
FYPEEITLTWQWDGEDQTQDTELVETRPAGDGTFQK	229.16293@K36,229.16293@F1,42.01057@F1,	4
APWIEQEGPEYWDEETGK	229.16293@K18,229.16293@A1,	3
WIEQEGPQYWDR	229.16293@W1,	2
KGGSYSQAASSDSAQGSDVSLTACK	57.02147@C24,229.16293@K1,229.16293@K25,229.16293@K1,	4
GYYNQSEAGSHTIQIMYGCDVGSDGRFLR	57.02147@C19,229.16293@G1,15.99492@M16,0.98402@Q14,42.01057@G1,	4
WVAVVVPSGQEQR	229.16293@W1,	3
DGEDQNQDTELVETRPAGDR	229.16293@D1,0.98402@Q7,	3
SWTAANMAAQITK	229.16293@K13,229.16293@S1,15.99492@M7,	3
LRCWALGFHPAEITLTWQR	57.02147@C3,229.16293@L1,15.99492@W4,	3
HKWEAAHVAEQWR	229.16293@K2,229.16293@H1,42.01057@H1,	4
WEAAHVAEQWR	229.16293@W1,	2
EAGSHTVRR	229.16293@E1,	2
CWALSFYPAKITLTWQR	57.02147@C1,229.16293@K10,229.16293@C1,	3
EQEGPEYWDR	229.16293@E1,	2
FDSDAASQRMEPRAPWIEQEGPEYWDGETREVK	229.16293@K33,229.16293@F1,0.98402@Q19,15.99492@W16,15.99492@W25,	4
LSSWIAADTAAQITQR	229.16293@L1,15.99492@W4,	3
KWEAARVAK	229.16293@K1,229.16293@K9,229.16293@K1,	3
YNQSEDWSHTLQR	229.16293@Y1,0.98402@N2,0.98402@Q3,42.01057@Y1,	2
CYYNQSEDGSHTLQR	57.02147@C1,229.16293@C1,-17.02655@C1,	2
GGSYSQAASSDTAQGSDMSLTACK	57.02147@C23,229.16293@K24,229.16293@G1,0.98402@Q14,	4
WVEQEGPEYWDRETQK	229.16293@K16,229.16293@W1,	3
AAEQRRAYLEG	229.16293@A1,	2
APWIEQEGPEYWDRNTQISK	229.16293@K20,229.16293@A1,15.99492@W12,	3
DYIALNEDLSSWTAADTAAQITQREWEAARVAEQLR	229.16293@D1,	3
APWIEQEGLEYWDRNTQISK	229.16293@K20,229.16293@A1,0.98402@Q6,	3
DYIALNEDLSSWTAAAMAAQITQR	229.16293@D1,15.99492@M17,	3
FIAVGYVNDTQFVR	229.16293@F1,0.98402@N8,0.98402@Q11,	2
WETAHEAEQWR	229.16293@W1,	2
EYWDEEKGK	229.16293@K7,229.16293@K9,229.16293@E1,15.99492@W3,	3
FIAVGCVDDTQFVR	57.02147@C6,229.16293@F1,	3
APWIEQEGPEYWDGETRK	229.16293@K18,229.16293@A1,	3
WIEQEGPEYWDRETQISK	229.16293@K18,229.16293@W1,	4
SWTAADMAAQITK	229.16293@K13,229.16293@S1,	2
GGSYSQAASSDSAQGSDVSLTACKV	57.02147@C23,229.16293@K24,229.16293@G1,0.98402@Q14,	4
DYIALNKDLSSWTAADTAAQITQR	229.16293@K7,229.16293@D1,0.98402@N6,	3
SWTAADMGAQITK	229.16293@K13,229.16293@S1,15.99492@M7,0.98402@Q10,	3
WIEQEGPECWDGETR	57.02147@C9,229.16293@W1,0.98402@Q4,	2
TEPQAPWIEQEGPEYWDR	229.16293@T1,0.98402@Q4,15.99492@W7,15.99492@W16,42.01057@T1,	2
GEDQTQDRELVETRPAGDGTFQK	229.16293@K23,229.16293@G1,42.01057@G1,	3
GGSYSQAASSDSAQGSDVSLTACK	57.02147@C23,229.16293@K24,229.16293@G1,0.98402@Q14,	3
WIEQEGPEYWDGETRK	229.16293@K16,229.16293@W1,	4
APWIEQEEPEYWDEETR	229.16293@A1,	3
WIEQEGPEYWDGETR	229.16293@W1,0.98402@Q4,	2
WIEQEGPEYWDGETR	229.16293@W1,	3
AQTDRENLR	229.16293@A1,	3
AHSQTDRENLR	229.16293@A1,	4
AAVVVPSGEEQR	229.16293@A1,	2
SWTAADRAAQTTK	229.16293@K13,229.16293@S1,0.98402@Q10,	3
DLSSWTAADTTAQITQR	229.16293@D1,0.98402@Q13,	2
APWVEQEGPEYWDRNTQIYMAQAQTDR	229.16293@A1,0.98402@N15,0.98402@Q24,15.99492@W3,15.99492@W12,42.01057@A1,	3
SSQPTIR	229.16293@S1,42.01057@S1,	2
GGSCSQAASSNSAQGSDESLIACK	57.02147@C4,57.02147@C23,229.16293@K24,229.16293@G1,0.98402@Q14,	2
YGCDVGSDWR	57.02147@C3,229.16293@Y1,	2
SWTAADMEAQITK	229.16293@K13,229.16293@S1,	3
DYIALNGDLRSWTAADTAAQITQR	229.16293@D1,0.98402@N6,	3
DYIALNGDLRSWTAADTAAQITQR	229.16293@D1,0.98402@Q20,	3
SFYPAEITLTWQR	229.16293@S1,	2
DYIALNEDLSSWTAADTAAQITQRKWEAAREAEQWK	229.16293@K25,229.16293@K36,229.16293@D1,0.98402@Q34,	4
DYIALNEDLSSWTAADTAAQITQRKWEAAL	229.16293@K25,229.16293@D1,15.99492@W12,15.99492@W26,	4
RALWIEQEGPEYWDGETR	229.16293@R1,15.99492@W4,	3
DYIALNEDMSSWTAADTAAQITQR	229.16293@D1,	3
AQSQTDRVDLGTLR	229.16293@A1,	3
SWTAADMAAPITQR	229.16293@S1,	2
NWQRDGEDQTQDTELVETRPAGDR	229.16293@N1,0.98402@N1,0.98402@Q3,	3
EAACEAEQLR	57.02147@C4,229.16293@E1,0.98402@Q8,42.01057@E1,	2
TVPIVG	229.16293@T1,	2
HKWETAHEAEQWR	229.16293@K2,229.16293@H1,	4
GGSCSQAASSNSAQGSDESLIACKA	57.02147@C4,57.02147@C23,229.16293@K24,229.16293@G1,	3
GGSCSQAASSDSAQGSDESLIACKA	57.02147@C4,57.02147@C23,229.16293@K24,229.16293@G1,	3
TFGCDLGPDGR	57.02147@C4,229.16293@T1,42.01057@T1,	2
DYIALNEDLSSWTAADTAAQITQLK	229.16293@K25,229.16293@D1,0.98402@Q20,	3
GGSYSQAACSDSAQGSDVSLTA	57.02147@C9,229.16293@G1,	3
GGSYSQAACSDSAQGSDVSLTA	57.02147@C9,229.16293@G1,0.98402@Q14,	3
YFFTSVSR	229.16293@Y1,	2
SWTAADMAAQTTK	229.16293@K13,229.16293@S1,	3
GGSYSQAASSDSAQGSDVCLTA	57.02147@C19,229.16293@G1,0.98402@Q14,	2
GGSYSQAACSDSAQGSDVSLTA	57.02147@C9,229.16293@G1,	2
GGGPDPGHGAR	229.16293@G1,	3
VAPRAPWIEQEGPEYWDR	229.16293@V1,42.01057@V1,	2
VAPRAPWIEQEGPEYWDR	229.16293@V1,0.98402@Q10,42.01057@V1,	2
WVEQEGPEYWDRETQK	229.16293@K16,229.16293@W1,0.98402@Q15,	3
ASAQTYR	229.16293@A1,	2
KWEAAHVAEQQR	229.16293@K1,229.16293@K1,	4
KGGSYSQAASSDSAQGSDMSLTACKV	57.02147@C24,229.16293@K1,229.16293@K25,229.16293@K1,0.98402@Q15,	4
SWTAADMAAETTK	229.16293@K13,229.16293@S1,	2
AAQITQLK	229.16293@K8,229.16293@A1,0.98402@Q3,	2
GGSCSQAASSDSAQGSDESLIACK	57.02147@C4,57.02147@C23,229.16293@K24,229.16293@G1,	3
ISVGYVDGTQFVR	229.16293@I1,	2
FIAVGCVDDTQFVR	57.02147@C6,229.16293@F1,	2
DYITLNEDLSSWTAADTAAQITQR	229.16293@D1,0.98402@N6,	3
TNTQTYRECLR	57.02147@C9,229.16293@T1,0.98402@N2,0.98402@Q4,	3
APRTVLLLLWGAVALTETWAGSHSMRY	229.16293@A1,42.01057@A1,	4
RYFDTAVSRPG	229.16293@R1,	3
GCDVGSDWR	57.02147@C2,229.16293@G1,	2
SWTAADMAAQITK	229.16293@K13,229.16293@S1,0.98402@Q10,	2
WIEQEGPEYWDEETGK	229.16293@K16,229.16293@W1,	3
WIEQEGPEYWDQETR	229.16293@W1,0.98402@Q4,	2
EGECVEWLR	57.02147@C4,229.16293@E1,	2
YLEGTCVDGLR	57.02147@C6,229.16293@Y1,	2
WIEQEGPEYWHRNTQIF	229.16293@W1,15.99492@W10,	3
APWIQQEGPEYWDR	229.16293@A1,0.98402@Q6,	2
GVPHFIAVGYVDDTQFVR	229.16293@G1,42.01057@G1,	3
FISVGYVDGTQFVR	229.16293@F1,	2
YTCHVQHEGLPQPLTLR	57.02147@C3,229.16293@Y1,	4
ALNEYLR	229.16293@A1,	2
LRAHLDGTCVEWLR	57.02147@C9,229.16293@L1,	3
DGEDQTQETELVETRPAGDGT	229.16293@D1,	3
RKWEAAHVAEQQR	229.16293@K2,229.16293@R1,	4
APWIEQERPEYWDQETR	229.16293@A1,0.98402@Q6,	3
KWEAVHAAEQR	229.16293@K1,229.16293@K1,	3
RAYLEGLCVESLR	57.02147@C8,229.16293@R1,	3
YTCHVQHEGLPKHLT	57.02147@C3,229.16293@K12,229.16293@Y1,	4
SWTAADTAAPITQR	229.16293@S1,	2
GGSYTQAASSDSAQGSDVSLTACKV	57.02147@C23,229.16293@K24,229.16293@G1,0.98402@Q14,	3
GGSYSQAASSDSAQGSDMSLTACKV	57.02147@C23,229.16293@K24,229.16293@G1,15.99492@M18,	3
GGSYSQAASSDTAQGSDMSLTACKV	57.02147@C23,229.16293@K24,229.16293@G1,0.98402@Q14,	3
DYIALNEDLSSWTAADTAAEITQR	229.16293@D1,	3
GGSYSQAASSDSAQGSDVSLTA	229.16293@G1,0.98402@Q6,	2
KGGSYSQAASSDSAQGSDMSLTACKV	57.02147@C24,229.16293@K1,229.16293@K25,229.16293@K1,	3
AQAQTDRESLR	229.16293@A1,	3
GGSYSQAACSDSAQGSDVSLTA	57.02147@C9,229.16293@G1,0.98402@Q6,	2
GGSYSQAACSNSAQGSDVSLTA	57.02147@C9,229.16293@G1,0.98402@Q14,	2
TNTQTDRESLR	229.16293@T1,	3
GGSYSQAACSDTAQGSDVSLTA	57.02147@C9,229.16293@G1,0.98402@Q14,	2
GGSYSQAASSDSAQGSNVSLTA	229.16293@G1,0.98402@Q6,	2
WIEQEGPEYWDGNTR	229.16293@W1,15.99492@W10,	2
NTQIYK	229.16293@K6,229.16293@N1,	2
WTAVDMAAQITK	229.16293@K12,229.16293@W1,0.98402@Q9,	3
GGSYSQAASTDSAQGSDVSLTA	229.16293@G1,0.98402@Q14,	2
DGEDQTQDTEPVETRPAGDGTFQK	229.16293@K24,229.16293@D1,	3
WIEQEGPEYWDQNTR	229.16293@W1,0.98402@Q4,15.99492@W10,	2
LLLWGAVDLTETWAGSHSMRYFHTSVSRPGRGE	229.16293@L1,15.99492@M19,15.99492@W13,42.01057@L1,	4
KWETAHEAEQWR	229.16293@K1,229.16293@K1,	3
CGYYNQSEAGSHIIQR	57.02147@C1,229.16293@C1,0.98402@N5,0.98402@Q6,	2
WIEQEGPEYWDLQTR	229.16293@W1,	2
MYGCDVGSDGRFLRGYHQYAYDGK	57.02147@C4,229.16293@K24,229.16293@M1,	4
GGSYSQAASSDSAQGSDVSLTACKV	57.02147@C23,229.16293@K24,229.16293@G1,0.98402@Q14,	2
EGTCVEWLR	57.02147@C4,229.16293@E1,	2
THMTQHAVSDHEATLR	229.16293@T1,0.98402@Q5,	4
FDSDAANQK	229.16293@K9,229.16293@F1,0.98402@N7,	3
KGGSYSQAASSDSAQSSDMSLTACK	57.02147@C24,229.16293@K1,229.16293@K25,229.16293@K1,15.99492@M19,0.98402@Q15,	3
AAEQLK	229.16293@K6,229.16293@A1,	2
FIAVGYVNDTQFVR	229.16293@F1,0.98402@N8,	2
FIAVGYVDDTQFVPFDSDAASQRMEPRAPWI	229.16293@F1,0.98402@Q22,15.99492@W30,	3
APWIQQEGPEYWDQETR	229.16293@A1,0.98402@Q6,	2
FIAVGYVDDPQFVR	229.16293@F1,0.98402@Q11,	2
RKWEAAHVAEQQR	229.16293@K2,229.16293@R1,	3
RVTAPRTVLLLLSAALALTVTWAGSH	229.16293@R1,15.99492@W22,42.01057@R1,	2
WVEQEGPEYWDREPQK	229.16293@K16,229.16293@W1,	3
AAVVVPSGQEQR	229.16293@A1,	2
GGSCSQAASSNSAQGSDESLIACK	57.02147@C4,57.02147@C23,229.16293@K24,229.16293@G1,0.98402@Q14,	3
DGEDQTQDIELVETRPAGDR	229.16293@D1,0.98402@Q7,	3
EEPRAPWIEQEGPEYWDR	229.16293@E1,	3
GGSYSQAACSDSAQGSDVSLTA	57.02147@C9,229.16293@G1,0.98402@Q14,	2
MYGGDLGPDGR	229.16293@M1,42.01057@M1,	3
TNTQTDR	229.16293@T1,	2
TCVEWSADTWRTGR	57.02147@C2,229.16293@T1,15.99492@W10,	2
DYIALNEDLSSWTAADTAAEITQR	229.16293@D1,0.98402@N6,	3
APWIEQEGPEYWDRETQICK	57.02147@C19,229.16293@K20,229.16293@A1,	3
DYIALNEDLSSWTAAAMAAQITQR	229.16293@D1,15.99492@W12,	3
HKWEAAHVAEQLR	229.16293@K2,229.16293@H1,	4
KWEAVHAAEQR	229.16293@K1,229.16293@K1,	4
VDDTLFVR	229.16293@V1,	2
KTNTQTYRENLQIALR	229.16293@K1,229.16293@K1,0.98402@N3,0.98402@Q12,	4
APWIEQEGPDYWDRETQISK	229.16293@K20,229.16293@A1,15.99492@W12,	3
WEAVHAAEQLR	229.16293@W1,	2
DYIALNEDLRPWTA	229.16293@D1,15.99492@W12,	2
AYLEGLCMEWLR	57.02147@C7,229.16293@A1,	2
SWTAADKAAQITR	229.16293@K7,229.16293@S1,42.01057@S1,	3
CVDGLR	57.02147@C1,229.16293@C1,	2
DGEDQTQDTELVETRPAGDGTF	229.16293@D1,	3
DGEDQTQDTELVETRPAGDGTFQ	229.16293@D1,	3
GGSYTQAASSDSAQ	229.16293@G1,42.01057@G1,	2
DGEDQTQDTELVETRPAGDRIF	229.16293@D1,	3
WIEQEGPEYWDRNTQISK	229.16293@K18,229.16293@W1,15.99492@W10,	3
SWGGSDHPAQVGGGPCGGAVES	57.02147@C16,229.16293@S1,42.01057@S1,	3
EGLCVEWLR	57.02147@C4,229.16293@E1,	2
GYYNQSEEGSHTLQR	229.16293@G1,0.98402@N4,0.98402@Q5,42.01057@G1,	2
DGEDQNQDTELVETRPAGDR	229.16293@D1,0.98402@N6,0.98402@Q7,	3
SGYYNQSEDGSHTLQR	229.16293@S1,0.98402@N5,0.98402@Q6,42.01057@S1,	2
APWIEQEGPECWDEETGK	57.02147@C11,229.16293@K18,229.16293@A1,	3
FIALGYVDDTQFVR	229.16293@F1,	3
WEAAHVSEQLR	229.16293@W1,	2
KGGSYSQAASSDSAQGSDMSLTACK	57.02147@C24,229.16293@K1,229.16293@K25,229.16293@K1,	4
KGGSYSQAASSDSAQGSDMSLTACK	57.02147@C24,229.16293@K1,229.16293@K25,229.16293@K1,	3
RAPWIEQEGPEYWDQNTQIFK	229.16293@K21,229.16293@R1,0.98402@N16,0.98402@Q18,42.01057@R1,	4
WIQQEGPEYWDGETR	229.16293@W1,	2
WIEQEGPEYWDEETGK	229.16293@K16,229.16293@W1,15.99492@W10,	3
WIEQEGPEYWDEETGK	229.16293@K16,229.16293@W1,0.98402@Q4,	2
RKWEAAHEAEQLR	229.16293@K2,229.16293@R1,	4
KGGSYTQAASSDSAQGSDVSLTACK	57.02147@C24,229.16293@K1,229.16293@K25,229.16293@K1,	4
RKWEAAHEAEQLR	229.16293@K2,229.16293@R1,	3
FDSDAASQRMEPRAPWIEQEGPEYWDGETREVK	229.16293@K33,229.16293@F1,15.99492@W16,15.99492@W25,	4
FDSDAASQRMEPRAPWIEQEGPEYWDGETREVK	229.16293@K33,229.16293@F1,0.98402@Q19,15.99492@W16,15.99492@W25,	3
DGEDQTQDTELLETRPAGDGTFQK	229.16293@K24,229.16293@D1,	4
GYYNQSEDGSHTIQIRYGCDVGPDGRFLRGYR	57.02147@C19,229.16293@G1,	3
AVGYVDDTEFVR	229.16293@A1,	2
VGFDSDAASQR	229.16293@V1,	3
WIEQEGPEYWDRETQICK	57.02147@C17,229.16293@K18,229.16293@W1,0.98402@Q4,	3
WRTYLEGLCVEWLR	57.02147@C9,229.16293@W1,15.99492@W12,42.01057@W1,	3
MYGCDVGSDWR	57.02147@C4,229.16293@M1,	2
ALVVPSGQEQR	229.16293@A1,	2
MYGCDLGPDGRLLRGYNQLGYDGK	57.02147@C4,229.16293@K24,229.16293@M1,15.99492@M1,0.98402@Q18,	3
DYIALNEDLSSWTAADTAAQITQRKWEAASVAEQL	229.16293@K25,229.16293@D1,	3
DYIALNEDLRSWTAADMAAQITKHKWEAAHVAEQLR	229.16293@K23,229.16293@K25,229.16293@D1,15.99492@W26,	4
DYIALNEDLRSCTAADMAA	57.02147@C12,229.16293@D1,15.99492@M17,	2
SSWTAADTAAQITQR	229.16293@S1,	3
KGGSYSQAASSDSAQGSDVSLTACK	57.02147@C24,229.16293@K1,229.16293@K25,229.16293@K1,0.98402@Q15,	4
DGEDQTQDTELVETRPAGDGTFQR	229.16293@D1,	3
SSDMSLTACK	57.02147@C9,229.16293@K10,229.16293@S1,15.99492@M4,	2
CWALGFYTAEITLTWQR	57.02147@C1,229.16293@C1,	2
DYIALNEDLRSGTAADTAAQISQRK	229.16293@K25,229.16293@D1,0.98402@Q23,	2
EPYFIAVGYVDDTQFVR	229.16293@E1,42.01057@E1,	3
APWVEQEGPEYWDRNTQK	229.16293@K18,229.16293@A1,15.99492@W12,	3
GGSYSQAASSDSAQGSDVSLTA	229.16293@G1,0.98402@Q14,	3
APWIEQEEPEYWDEETR	229.16293@A1,	2
WIEQEGPEYWDRNTQIFK	229.16293@K18,229.16293@W1,0.98402@N13,	3
AQTDREDLR	229.16293@A1,	2
DGEDQTQETELVETRPAGDGTFQK	229.16293@K24,229.16293@D1,	3
GGSYTQAASSDSAQGSDVSLTACK	57.02147@C23,229.16293@K24,229.16293@G1,0.98402@Q14,	2
DGEDQTQDTELVETRPAGDRTCQ	57.02147@C22,229.16293@D1,0.98402@Q23,	3
DGEDQTQDTELVETRLAGDGTF	229.16293@D1,	3
WVDGLR	229.16293@W1,	2
FDSDAANQK	229.16293@K9,229.16293@F1,	3
APWIEQEGPEYWDLQTR	229.16293@A1,0.98402@Q15,15.99492@W12,	2
MYGCDVGSDWR	57.02147@C4,229.16293@M1,15.99492@M1,	2
EPWVEQEGPEYWDRETQK	229.16293@K18,229.16293@E1,	3
WIEQEGPECWDQETR	57.02147@C9,229.16293@W1,0.98402@Q4,	3
AAELLR	229.16293@A1,	2
FIAVGYVDDTQFVQFDSDAASPR	229.16293@F1,	3
GGSCSQAACSNSAQGSDESLITCK	57.02147@C4,57.02147@C9,57.02147@C23,229.16293@K24,229.16293@G1,0.98402@Q14,	3
YTCHVQHEGLPGP	57.02147@C3,229.16293@Y1,	3
TIPIVG	229.16293@T1,	2
GGSCSQAASSNSAQGSDESLIACKA	57.02147@C4,57.02147@C23,229.16293@K24,229.16293@G1,0.98402@Q14,	3
AHSQTDRENLGTLRGYYNQSEAGSHTVQR	229.16293@A1,0.98402@Q19,	4
AHSQTDR	229.16293@A1,	2
RYFYTAVYRPGRGEP	229.16293@R1,42.01057@R1,	3
AHEAEQWR	229.16293@A1,	3
RKWEAAHAAEQQR	229.16293@K2,229.16293@R1,	4
AHSQIDRVDLGTLRGYYNQSEAGSHTVQR	229.16293@A1,0.98402@N18,0.98402@Q19,	3
RKWEAVHAAEQR	229.16293@K2,229.16293@R1,	3
WIEQEGPQYWDGETRK	229.16293@K16,229.16293@W1,	3
DYIALNEDLSSWTAAAMAAQITQR	229.16293@D1,15.99492@M17,0.98402@N6,	3
WVEQEGPECWDRETQK	57.02147@C9,229.16293@K16,229.16293@W1,	3
WVEQEGPEYWDRNTQK	229.16293@K16,229.16293@W1,15.99492@W10,	3
AQSQTDRVDLGTLR	229.16293@A1,	2
RKWEAAHAAEQQR	229.16293@K2,229.16293@R1,	3
ARLAEQLRAYLEGTCVEWLR	57.02147@C15,229.16293@A1,	3
RFDSDAASQK	229.16293@K10,229.16293@R1,	3
WAAVVVPSGQQQR	229.16293@W1,	3
VDLGTLRGYYNQSEAGSHTIQIMYG	229.16293@V1,0.98402@N11,0.98402@Q21,	3
GYYNQSEDWSHTLQR	229.16293@G1,0.98402@N4,0.98402@Q5,	2
SWTAADTAARITQR	229.16293@S1,	2
LRGHNQDAYDGK	229.16293@K12,229.16293@L1,	3
ASPGGEPRAPWVEQEGPEYWD	229.16293@A1,0.98402@Q14,15.99492@W11,15.99492@W20,	3
GGSCSQAASSDSAQGSDESLIACK	57.02147@C4,57.02147@C23,229.16293@K24,229.16293@G1,0.98402@Q14,	2
FIAVGYVDDTQFVQFDSDAASPR	229.16293@F1,0.98402@Q11,	3
GGSCSQAASSNSAQGSDESLIACK	57.02147@C4,57.02147@C23,229.16293@K24,229.16293@G1,	4
WIEQEGPQYWDR	229.16293@W1,0.98402@Q4,	2
FIAVDDTQFVRFDSDAASQR	229.16293@F1,	2
LNSWTAADTAAQITQR	229.16293@L1,	3
SWTAADMAAQIPK	229.16293@K13,229.16293@S1,15.99492@M7,	3
CGYYNQSEAGSHTLQR	57.02147@C1,229.16293@C1,0.98402@N5,42.01057@C1,	2
LKWEAAHVAEQLR	229.16293@K2,229.16293@L1,15.99492@W3,	3
WVEQEGPQYWDRETQKY	229.16293@K16,229.16293@W1,15.99492@W10,	3
RYLTTSVSRPGRGEPRFIAVGYVDDTQFVR	229.16293@R1,0.98402@Q27,42.01057@R1,	4
GGSCSQAASSNSAQGSDESLIACK	57.02147@C4,57.02147@C23,229.16293@K24,229.16293@G1,0.98402@Q14,	4
WIEQEGPEYWDLQTR	229.16293@W1,0.98402@Q13,	2
WTPADTAAQITQR	229.16293@W1,15.99492@W1,42.01057@W1,	2
RVYLEGR	229.16293@R1,	3
HKWEAAHVAEQLR	229.16293@K2,229.16293@H1,	3
FDSDAASPREERRA	229.16293@F1,	3
WIEQEGPEYWDRETQISK	229.16293@K18,229.16293@W1,0.98402@Q15,	3
GGSYSQAASSDSAQGSDVSLTACKV	57.02147@C23,229.16293@K24,229.16293@G1,0.98402@Q14,	3
FDSDAASQRMEPRAPWIEQECPEYWDGETR	57.02147@C21,229.16293@F1,15.99492@W16,	3
FDSDAASQRMEPRAPWIEQECPEYWDGETR	57.02147@C21,229.16293@F1,0.98402@Q19,15.99492@W16,	4
APWIQQEGPEYWDGETR	229.16293@A1,0.98402@Q6,	2
YWQDAYDGK	229.16293@K9,229.16293@Y1,0.98402@Q3,15.99492@W2,	2
QSVAGSHTVQR	229.16293@Q1,42.01057@Q1,	2
IAVGYVDDTQFVRFVS	229.16293@I1,0.98402@Q10,	3
DGEDQTQDTELVETRPAGMEPSRSGR	229.16293@D1,	3
FISVGYVDGTQFVRFYSDAASPR	229.16293@F1,0.98402@Q11,	3
WVEQEGPQYWDR	229.16293@W1,0.98402@Q4,	2
WEAAREAESGEPTWR	229.16293@W1,15.99492@W1,	2
GYYNQSDAGSHTLQR	229.16293@G1,0.98402@N4,0.98402@Q5,42.01057@G1,	2
SWTAADTPAQITQR	229.16293@S1,	3
WEAVHAAEQR	229.16293@W1,	2
GGSYTQAASSDSAQGSDVSLTACKV	57.02147@C23,229.16293@K24,229.16293@G1,0.98402@Q14,	2
DGTCVEWLR	57.02147@C4,229.16293@D1,	2
GGSYSQAASSDSAQGSDMSLTACK	57.02147@C23,229.16293@K24,229.16293@G1,15.99492@M18,0.98402@Q14,	3
WEAAVRRSS	229.16293@W1,15.99492@W1,	2
ASLEGTCVEWLR	57.02147@C7,229.16293@A1,	2
EEPRAPWIEQEGPEFWDR	229.16293@E1,15.99492@W16,	3
KEPQAPWIEQEGPEYWDRETQ	229.16293@K1,229.16293@K1,0.98402@Q4,15.99492@W16,	4
WETAHEAEQWRAYLEGRCVESLR	57.02147@C18,229.16293@W1,42.01057@W1,	3
DYIALNEDLSSWTAADTAAQITER	229.16293@D1,0.98402@N6,	3
LRSWTAADRAAQTTK	229.16293@K15,229.16293@L1,0.98402@Q12,15.99492@W4,42.01057@L1,	3
KWETAHEAEQQR	229.16293@K1,229.16293@K1,0.98402@Q10,	3
KWETAHEAEQQR	229.16293@K1,229.16293@K1,	4
YFDTAVSR	229.16293@Y1,	2
YFYTAMSR	229.16293@Y1,15.99492@M6,	2
AHSQTDRENLGTLR	229.16293@A1,	4
YIAPNEDLR	229.16293@Y1,	2
APWVEQEGPEYWDREIQNYKRQA	229.16293@K20,229.16293@A1,0.98402@N18,0.98402@Q17,15.99492@W3,15.99492@W12,42.01057@A1,	3
GYVDDTQFVRFNSDAASPRMAPRAPWIEQ	229.16293@G1,0.98402@Q29,	4
WIEQEGPEYWDRNTHIFK	229.16293@K18,229.16293@W1,0.98402@N13,15.99492@W10,	3
GSQYIQR	229.16293@G1,	2
SWTAADMGAQITK	229.16293@K13,229.16293@S1,15.99492@M7,	3
IALPYYNQSEAGSHTLQRMYGCDVGPDGR	57.02147@C22,229.16293@I1,0.98402@Q8,	3
IALRYYNQSEAGSHTLQMMFDCDVGSDGR	57.02147@C22,229.16293@I1,15.99492@M18,15.99492@M19,0.98402@N7,	3
GGSYSQAASSQSAQGSDVSLTACKV	57.02147@C23,229.16293@K24,229.16293@G1,	3
GYYNQCEDGSHTLQR	57.02147@C6,229.16293@G1,42.01057@G1,	2
DGEDQTQNTELVETRPAGDGTFQK	229.16293@K24,229.16293@D1,0.98402@Q7,	3
GYYNQSEDGSHTLQRMSGCDLGPDGHLLR	57.02147@C19,229.16293@G1,0.98402@Q14,	3
RSWTAAAMAAQITK	229.16293@K14,229.16293@R1,15.99492@M8,15.99492@W3,42.01057@R1,	2
KWETAHEAEQWR	229.16293@K1,229.16293@K1,	2
RRHNQFAYDGK	229.16293@K11,229.16293@R1,	3
SWTAADMAAQITK	229.16293@K13,229.16293@S1,15.99492@M7,	3
ASAQTYRENLR	229.16293@A1,	3
VRFDSEAASPRGEPREPWVEQEGPEYWD	229.16293@V1,0.98402@Q21,15.99492@W18,15.99492@W27,	4
EEPRAPWIEQEGPEYWDR	229.16293@E1,0.98402@Q10,	3
SWTAADMAAQITK	229.16293@K13,229.16293@S1,15.99492@M7,	2
DGEDETQDTELVETRPAGDGTFQK	229.16293@K24,229.16293@D1,	3
EPHFIAVGYVDDTQFVRLDS	229.16293@E1,0.98402@Q14,	3
SWTVADTAAQITQR	229.16293@S1,15.99492@W2,	3
SWTAADMAAQITQRNWETAHE	229.16293@S1,0.98402@N15,0.98402@Q13,15.99492@W16,	3
APWIEQEGLEYWDEETGK	229.16293@K18,229.16293@A1,	3
EAAREAEQWRAYR	229.16293@E1,0.98402@Q8,42.01057@E1,	2
SWTAADMAAQTTRH	229.16293@S1,	2
SWTAADMAAQTIK	229.16293@K13,229.16293@S1,	3
DGGGPDPGHGAR	229.16293@D1,42.01057@D1,	3
WIEQEGPEYWDRNTQICK	57.02147@C17,229.16293@K18,229.16293@W1,15.99492@W10,	3
KGGSYSQAASSDSAQGSDMSLTACK	57.02147@C24,229.16293@K1,229.16293@K25,229.16293@K1,0.98402@Q15,	3
PRGEPRAPWVEQEGPEYWDPETQK	229.16293@K24,229.16293@P1,0.98402@Q12,15.99492@W18,	3
SAYDGKDYIALNQDLRSWTAADTAAQITQR	229.16293@K6,229.16293@S1,42.01057@S1,	4
RGHDQSAYAGKDYIALNEDLSSWTAADTAAQITQR	229.16293@K11,229.16293@R1,42.01057@R1,	3
RGHDQSANDGKDYIALNEDLSSWTAADTAAQITQR	229.16293@K11,229.16293@R1,0.98402@N17,0.98402@Q5,42.01057@R1,	3
APWIEQEGPECWDEETGK	57.02147@C11,229.16293@K18,229.16293@A1,0.98402@Q6,	3
GYHQYAYDGR	229.16293@G1,	2
APWIQQEGPEYWDQETR	229.16293@A1,15.99492@W3,	3
GGSYTQAASSDSAQGSDVSLTACK	57.02147@C23,229.16293@K24,229.16293@G1,	4
SWTAADMAAQIIK	229.16293@K13,229.16293@S1,0.98402@Q10,15.99492@W2,	2
WEAAHVAEQWKAYLEGTCVEWLR	57.02147@C18,229.16293@K11,229.16293@W1,0.98402@Q9,15.99492@W10,	4
YLVNGK	229.16293@K6,229.16293@Y1,	2
GEPHFIAVGYVDNTQFVR	229.16293@G1,0.98402@Q15,	3
WETAHEAEQQR	229.16293@W1,	3
SWTAADMGAQITK	229.16293@K13,229.16293@S1,0.98402@Q10,	2
SWTAADMVAQITK	229.16293@K13,229.16293@S1,15.99492@M7,0.98402@Q10,	3
ETAHEAEQWR	229.16293@E1,	3
KGGSYSQAASSDSAQGSDMSLTACKV	57.02147@C24,229.16293@K1,229.16293@K25,229.16293@K1,15.99492@M19,	4
GGSCSQAASSNSAQGSDESLIACK	57.02147@C4,57.02147@C23,229.16293@K24,229.16293@G1,0.98402@N11,	2
VAEQRRAYLEGECVEWLRR	57.02147@C13,229.16293@V1,15.99492@W16,	3
ALNEDLRCWTAADMAAQITQR	57.02147@C8,229.16293@A1,15.99492@M14,0.98402@N3,	3
VYLEGR	229.16293@V1,	2
LSSWTVADTAAQITQR	229.16293@L1,	3
LAYDGKDYIALNEDLRSWTAADTAAQITQR	229.16293@K6,229.16293@L1,15.99492@W18,	4
DYIALNEDLSSWTAADTAAQITQREWEAARVAEQLR	229.16293@D1,0.98402@Q34,	3
HKWETAHEAEQWR	229.16293@K2,229.16293@H1,0.98402@Q11,	3
HKWETAHEAEQWR	229.16293@K2,229.16293@H1,	3
LLWGALALTETWAGSHSMRYFYTAMSRPGR	229.16293@L1,15.99492@M25,15.99492@W3,15.99492@W12,	4
YNQLGYDGK	229.16293@K9,229.16293@Y1,0.98402@N2,0.98402@Q3,42.01057@Y1,	2
EPWVEQEGPEYWDRETEK	229.16293@K18,229.16293@E1,	3
DGSLLRGHDQSAYDGKDYIALNEDLSSWTAADTAAQITQR	229.16293@K16,229.16293@D1,0.98402@N22,42.01057@D1,	4
YAHDGKDYIALNEDLSSWTAADTAAQITQR	229.16293@K6,229.16293@Y1,0.98402@Q26,15.99492@W18,42.01057@Y1,	4
DYIALNGDLRSWTAADTAAQITQR	229.16293@D1,0.98402@N6,0.98402@Q20,	3
DYIALNEDLSSWTAADTAAQITQRNWEAARVAEQLR	229.16293@D1,0.98402@N25,0.98402@Q34,15.99492@W26,	3
DYIALNEDLSSWTAADTAAEITQR	229.16293@D1,	2
DYIALNEDLPSWTAADTAAQISQR	229.16293@D1,0.98402@N6,0.98402@Q20,	3
SWTAADMAAQITQRKWETAH	229.16293@K15,229.16293@S1,15.99492@W16,	3
MCGCDVGSDWR	57.02147@C2,57.02147@C4,229.16293@M1,	2
DGEDQSLWRPGQQEMEPSR	229.16293@D1,	3
SGALALTQTWAGSHA	229.16293@S1,	2
DGEDQTQDTEPVETRPAGDGTFQK	229.16293@K24,229.16293@D1,0.98402@Q7,	4
GGSCSQAASSDSAQGSDESLIACK	57.02147@C4,57.02147@C23,229.16293@K24,229.16293@G1,	4
YTCHVQHEGLPGP	57.02147@C3,229.16293@Y1,0.98402@Q6,	3
DYIALNEDLSSWTAADTAAEITQR	229.16293@D1,0.98402@N6,	2
WEAVHAAEQLR	229.16293@W1,0.98402@Q9,	2
QSAYGGKDYIALNEDLSSWTAADTAAQITQR	229.16293@K7,229.16293@Q1,42.01057@Q1,	4
WASVVVPSGEEQR	229.16293@W1,15.99492@W1,	2
SWTAADMAAQIPK	229.16293@K13,229.16293@S1,0.98402@Q10,	2
MYGCDVGPDGRLLRGYDQDAYNGK	57.02147@C4,229.16293@K24,229.16293@M1,42.01057@M1,	4
APWIEQEGPQYWDGETRK	229.16293@K18,229.16293@A1,0.98402@Q6,	3
DYIALNEDLRSSTAADMAAQITQR	229.16293@D1,0.98402@N6,	3
DGEDQTQDTELVETRPAGDGTFQKWASMVVPSGQE	229.16293@K24,229.16293@D1,15.99492@M28,0.98402@Q23,	4
DGEDQTQDTELVETRPAGDGTF	229.16293@D1,	2
DGEDQTQNTELVETR	229.16293@D1,	2
WIQQEGPEYWDQETR	229.16293@W1,	2
YLEGTCVQWLR	57.02147@C6,229.16293@Y1,	2
YTCHVQHGGLPEP	57.02147@C3,229.16293@Y1,	3
TEPRVPWIEQEGPEYWDR	229.16293@T1,	2
FIAVGYVNDTQFVR	229.16293@F1,	3
GHNQYAYNGK	229.16293@K10,229.16293@G1,	2
KGGSYSQAASSDSAQGSDVSLTACK	57.02147@C24,229.16293@K1,229.16293@K25,229.16293@K1,0.98402@Q7,	3
SYFHTAMSRPGRGEPRFITVGYVDDTLFVR	229.16293@S1,42.01057@S1,	4
HKWQAAHVAEQLR	229.16293@K2,229.16293@H1,	3
WIEQEGPEYWDRNTQISK	229.16293@K18,229.16293@W1,15.99492@W10,	4
TDPQDTYD	229.16293@T1,	2
APWVEQEGPEYWDRETQNYK	229.16293@K20,229.16293@A1,	3
HVQHEGLPK	229.16293@K9,229.16293@H1,	3
DLRSWTAADTAAQIAQR	229.16293@D1,0.98402@Q13,	2
AGLAVLAVVVTGAVVATVMCR	57.02147@C20,229.16293@A1,15.99492@M19,42.01057@A1,	3
QAQANRVNLR	229.16293@Q1,	2
NQSEDGSHTLQRMYGCDLGLDGR	57.02147@C16,229.16293@N1,15.99492@M13,0.98402@N1,0.98402@Q11,42.01057@N1,	4
WIEQEGPEYWDRNTQIFK	229.16293@K18,229.16293@W1,	3
WIEQEGPECWDEETGK	57.02147@C9,229.16293@K16,229.16293@W1,	3
ETWACSHSMRYFDTAVSWPGRGEPRFI	57.02147@C5,229.16293@E1,15.99492@M9,15.99492@W18,	4
HGYYNQSEAGSHTVQR	229.16293@H1,0.98402@N5,0.98402@Q6,	2
WASVVVPSGQEQR	229.16293@W1,	3
RKWEAAHAAQQQR	229.16293@K2,229.16293@R1,	4
HVQHEGLPK	229.16293@K9,229.16293@H1,	4
DYIALNEDLSSWTAADTAAQITQRKWEAAREAEQWK	229.16293@K25,229.16293@K36,229.16293@D1,0.98402@Q23,	4
TSQRMEPRAPWIEQEGPEYWDR	229.16293@T1,15.99492@M5,0.98402@Q14,	3
APWIEQEEPEYWDEETR	229.16293@A1,0.98402@Q6,	2
FISVGYVDGTQFVR	229.16293@F1,	3
WIEQEGPEYWDQETR	229.16293@W1,0.98402@Q4,	3
RTYLEGLCVESLR	57.02147@C8,229.16293@R1,42.01057@R1,	3
DGEDQTHTRSSWRPGLQGMG	229.16293@D1,	3
GGSCSQAACSDSAQGSDESLITCK	57.02147@C4,57.02147@C9,57.02147@C23,229.16293@K24,229.16293@G1,0.98402@Q14,	3
DGEDQTQDTELVETRPAGNGT	229.16293@D1,	3
DYIALNEDLRSWTPADMAAQITK	229.16293@K23,229.16293@D1,15.99492@M17,15.99492@W12,	3
DYIALNEDLSSWTAADTAAQITQLK	229.16293@K25,229.16293@D1,0.98402@N6,0.98402@Q20,	3
DYIALNQDLSSWTAADTAAQITQLK	229.16293@K25,229.16293@D1,0.98402@Q7,	3
DGEDQTQDTELVETRLAGDGTFQK	229.16293@K24,229.16293@D1,	4
CWALGFYPEEITLTWQWDGEDQTQDTELVETRPAGDGTFQK	57.02147@C1,229.16293@K41,229.16293@C1,0.98402@Q40,15.99492@W15,15.99492@W17,42.01057@C1,	4
DYIALNQDLSSWTAADTAAQITQLK	229.16293@K25,229.16293@D1,	3
IALNKDLSSWTAADTAAQITQR	229.16293@K5,229.16293@I1,42.01057@I1,	3
LAYDGKDYIALNEDLRSWTAADTAAQITQR	229.16293@K6,229.16293@L1,0.98402@N12,	4
YIVLNEDLRSWTAADTAAQITQR	229.16293@Y1,0.98402@N5,15.99492@W11,	3
RFISVGYVDDTQFVR	229.16293@R1,0.98402@Q12,	2
NQSEAGSQTLQNMYGCDVGPDGR	57.02147@C16,229.16293@N1,0.98402@N1,0.98402@Q11,42.01057@N1,	2
AIPRTEPR	229.16293@A1,42.01057@A1,	2
DYIALNEDLSSWTAAAMAAQITQR	229.16293@D1,15.99492@M17,	2
GGSYSQAASSDSAQGSDVSLTACK	57.02147@C23,229.16293@K24,229.16293@G1,0.98402@Q14,	4
CDVGPDGRVLR	57.02147@C1,229.16293@C1,	2
LCFYPAEITLTWQRDGEDQTQDTELVETRPAGDR	57.02147@C2,229.16293@L1,0.98402@Q13,42.01057@L1,	4
DGEDQTQDTDQTSRRQNLPEVGSC	57.02147@C24,229.16293@D1,	3
DGEDQTQDTDQTSRRQNLPEVG	229.16293@D1,	3
DGEDQTQDTELVETRPAGDRTFQKWALWWC	57.02147@C30,229.16293@K24,229.16293@D1,0.98402@Q23,15.99492@W25,15.99492@W28,15.99492@W29,	4
GGSCSQAASSDSAQGSDESLIACK	57.02147@C4,57.02147@C23,229.16293@K24,229.16293@G1,0.98402@Q14,	3
HKWEAAHVAEQWR	229.16293@K2,229.16293@H1,	3
SRPGRGEPRFTSVGYVDDTQFVR	229.16293@S1,	4
SRPGSGETRFIAVGYVDDTQFVR	229.16293@S1,0.98402@Q20,	3
WIEQEGPEYWDRNTQISK	229.16293@K18,229.16293@W1,15.99492@W10,	2
WIEQEGPEYWDRNTHISK	229.16293@K18,229.16293@W1,0.98402@N13,	3
CWALGFYPAEITLTWKR	57.02147@C1,229.16293@K16,229.16293@C1,	3
DYIALNEDLSSWTAADTAAQITQRKWEAAREAEQWK	229.16293@K25,229.16293@K36,229.16293@D1,0.98402@Q34,	3
GFCPAEITLTWQR	57.02147@C3,229.16293@G1,	2
VAEQDRAYLEGMCVEWLR	57.02147@C13,229.16293@V1,0.98402@Q4,15.99492@W16,	3
GYDQYAYDGKDYIALNEDLRFWT	229.16293@K10,229.16293@G1,	4
KGGSYTQAASSDSAQGSDVSLTACK	57.02147@C24,229.16293@K1,229.16293@K25,229.16293@K1,0.98402@Q7,	3
FDSDAASER	229.16293@F1,	2
YTCHVQHEGLLEPL	57.02147@C3,229.16293@Y1,	4
ADDTQFVRFDSDAASQRM	229.16293@A1,0.98402@Q5,	2
FIPVGYVDDTLFVR	229.16293@F1,	3
AYLEGTCVEWLSRYLEN	57.02147@C7,229.16293@A1,0.98402@N17,15.99492@W10,	3
GGSYSQAASSDSAQGSDVCLTA	57.02147@C19,229.16293@G1,0.98402@Q14,	3
CWALGFYPAEITLTWQQDGEDQTQDT	57.02147@C1,229.16293@C1,0.98402@Q17,15.99492@W15,42.01057@C1,	3
QSEAGSHTWQTMYGCDLGPDGR	57.02147@C15,229.16293@Q1,0.98402@Q10,42.01057@Q1,	2
DYIALNEDLRSSTAADMAAQITQR	229.16293@D1,	3
DYIALNEDLRSWTAADTAAQISQP	229.16293@D1,0.98402@N6,0.98402@Q23,	3
NSWTAADTAAQITQR	229.16293@N1,0.98402@N1,15.99492@W3,42.01057@N1,	2
DYIALNEDLGSWTAADMAAQITQR	229.16293@D1,	3
WVEQEGPEYWDRETQKY	229.16293@K16,229.16293@W1,15.99492@W10,	2
WVEQEGPQYWDRETQKY	229.16293@K16,229.16293@W1,15.99492@W10,	2
YFSTSVSRR	229.16293@Y1,	2
YWQDAYDGK	229.16293@K9,229.16293@Y1,15.99492@W2,42.01057@Y1,	2
KEDLRSWTAADMAAQITK	229.16293@K1,229.16293@K18,229.16293@K1,15.99492@M12,0.98402@Q15,	3
GGSCSQAACSDSAQGSDESLITCK	57.02147@C4,57.02147@C9,57.02147@C23,229.16293@K24,229.16293@G1,	3
APWIEQEGPEYWDEETGK	229.16293@K18,229.16293@A1,15.99492@W12,	3
NQSEAGSHTLQWMYGCDLGLDGR	57.02147@C16,229.16293@N1,15.99492@M13,0.98402@Q11,15.99492@W12,42.01057@N1,	4
APWIEQEGPEYWDLQTR	229.16293@A1,	3
AYLEGECVQWLR	57.02147@C7,229.16293@A1,	2
TYHAVSDHEATLR	229.16293@T1,	3
YFYTAVSRPSR	229.16293@Y1,	3
DGEDQTQDTELVETRPAGHGTFQK	229.16293@K24,229.16293@D1,	4
TRAAGDGTFQK	229.16293@K11,229.16293@T1,	2
EEPRAPWIEQEGPQYWDR	229.16293@E1,0.98402@Q10,	3
GGSYSQAASSDSA	229.16293@G1,	2
GGSYSQAASSDSAQGSNVSLTA	229.16293@G1,0.98402@Q14,	2
GGSYSQAACTDSAQGSDVSLT	57.02147@C9,229.16293@G1,	2
YTCHVQHEGLPEPLTL	57.02147@C3,229.16293@Y1,	3
FIAVDDTQFVRFDSDAASQR	229.16293@F1,0.98402@Q8,	2
THMTHHAVSDHEATLR	229.16293@T1,	4
GSHSMR	229.16293@G1,	2
YLEGTCVEWLRSYLENGKETLQR	57.02147@C6,229.16293@K18,229.16293@Y1,0.98402@N16,0.98402@Q22,	4
SWTAADMGAQITK	229.16293@K13,229.16293@S1,0.98402@Q10,	3

## Sheet: crc
peptide	modifications	charge
VDLGTLR	229.16293@V1,	2
GGSYSQAASSDSAQGSDVSLTACK	57.02147@C23,229.16293@K24,229.16293@G1,0.98402@Q14,	3
APWVEEEGPEYWDR	229.16293@A1,	3
YFYTAVSR	229.16293@Y1,	2
AQSQTDR	229.16293@A1,	2
GYQQDAYDGKDYIALNEDLR	229.16293@K10,229.16293@G1,	3
APWIEQEGLEYWDGETR	229.16293@A1,	3
DLSSWTAADTTAQITQR	229.16293@D1,0.98402@Q13,	2
WASVVVPSGQEQR	229.16293@W1,	2
WIEQEGPEYWDQETR	229.16293@W1,	3
WIEQEGPEYWDGETR	229.16293@W1,	3
WIEQEGPEYWDGETR	229.16293@W1,0.98402@Q4,	2
YLEDGKETLQR	229.16293@K6,229.16293@Y1,	3
YFFTSVSR	229.16293@Y1,	2
WATVVVPSGQEQR	229.16293@W1,15.99492@W1,	2
SWTSADTAAQITQR	229.16293@S1,15.99492@W2,	3
SWTAADMAAQITK	229.16293@K13,229.16293@S1,	3
SWTAADMAAQITK	229.16293@K13,229.16293@S1,	2
KGGSYSQAASSDSAQGSDVSLT	229.16293@K1,229.16293@K1,0.98402@Q15,	3
GHNQFAYDGK	229.16293@K10,229.16293@G1,	3
AHSQTHRVDLWTLRGYYNQSEAGSHTVQR	229.16293@A1,0.98402@N18,0.98402@Q19,42.01057@A1,	3
AHSQTHRVDLWTLRGYYNQSEAGSHTVQR	229.16293@A1,0.98402@N18,0.98402@Q19,42.01057@A1,	4
WIEQEGPEYWDGETR	229.16293@W1,	2
YTCHVQHERLPEP	57.02147@C3,229.16293@Y1,	3
GGSCSQAASSNSAQGSDESLIACK	57.02147@C4,57.02147@C23,229.16293@K24,229.16293@G1,	3
QDAYDGKDYIALK	229.16293@K7,229.16293@K13,229.16293@Q1,	3
DGEDQNQDTELVETRPAGDGTFQK	229.16293@K24,229.16293@D1,0.98402@N6,0.98402@Q7,	4
DGEDQTQDTELVETRPSGDGTFQK	229.16293@K24,229.16293@D1,	4
YSTTSVSRPGRGEPRFIAVGYVDDTQFVR	229.16293@Y1,	4
GELRAPWVEQEGPEY	229.16293@G1,0.98402@Q10,15.99492@W7,	3
KGGSYTQAASSDSAQGSDVSLTACK	57.02147@C24,229.16293@K1,229.16293@K25,229.16293@K1,0.98402@Q15,	4
KGGSYSQAASSDSAQGSDMSLTACK	57.02147@C24,229.16293@K1,229.16293@K25,229.16293@K1,	4
AHSQTDRENLR	229.16293@A1,	4
KGGSYSQAASSDSAQGSDVSLTACK	57.02147@C24,229.16293@K1,229.16293@K25,229.16293@K1,0.98402@Q15,	4
GGSYSQAASSDSAQGSDVSLTA	229.16293@G1,0.98402@Q14,	3
GGSYSQAACSDSAQGSDVSLTA	57.02147@C9,229.16293@G1,0.98402@Q14,	3
IEQEGPEYWDR	229.16293@I1,	2
YTCHVQHEGLPKPL	57.02147@C3,229.16293@K12,229.16293@Y1,	4
KGGSYSQAASSDSAQGSDVSLTACK	57.02147@C24,229.16293@K1,229.16293@K25,229.16293@K1,	3
KGGSYSQAASSDSAQGSDVSLTACK	57.02147@C24,229.16293@K1,229.16293@K25,229.16293@K1,	4
GGSYSQAASSDSAQGSDVSLTACK	57.02147@C23,229.16293@K24,229.16293@G1,0.98402@Q6,	3
KGGSYTQAASSDSAQGSDVSLTACK	57.02147@C24,229.16293@K1,229.16293@K25,229.16293@K1,	4
GGSYTQAASSDSAQGSDVSLTACK	57.02147@C23,229.16293@K24,229.16293@G1,	3
MYACDVGSDWR	57.02147@C4,229.16293@M1,	3
MCGCDVGSDWR	57.02147@C2,57.02147@C4,229.16293@M1,	2
KGGSYSQAASSDSAQGSDVSLTACK	57.02147@C24,229.16293@K1,229.16293@K25,229.16293@K1,0.98402@Q7,	3
RPSRGEPRFITVGYVDDTLFVR	229.16293@R1,	3
KGGSYTQAASSDSAQGSDVSLTACK	57.02147@C24,229.16293@K1,229.16293@K25,229.16293@K1,	3
KGGSYTQAASSDSAQGSDVSLTACK	57.02147@C24,229.16293@K1,229.16293@K25,229.16293@K1,0.98402@Q15,	3
YTCHVQHEGLPKPL	57.02147@C3,229.16293@K12,229.16293@Y1,0.98402@Q6,	4
WEAAHVAEQQR	229.16293@W1,	3
KGGSYSQAASSDSAQGSDVSLTACKV	57.02147@C24,229.16293@K1,229.16293@K25,229.16293@K1,0.98402@Q7,	4
NTQICK	57.02147@C5,229.16293@K6,229.16293@N1,	2
APWIEQERPEYWDQETR	229.16293@A1,	3
EGTCVEWLR	57.02147@C4,229.16293@E1,	2
APWIEQEGPEYWDLQTR	229.16293@A1,0.98402@Q15,15.99492@W12,	2
APWIEQEGPEYWDEETGK	229.16293@K18,229.16293@A1,	3
APWIEQEGLEYWDEETGK	229.16293@K18,229.16293@A1,	3
LRGYYNQSKAGS	229.16293@K9,229.16293@L1,	2
APWIEQEGLEYWDQETR	229.16293@A1,	3
NTQIYK	229.16293@K6,229.16293@N1,	2
ALGFYPAEI	229.16293@A1,	2
KWEAAHVAEQQR	229.16293@K1,229.16293@K1,	4
KWEAAHVAEQQR	229.16293@K1,229.16293@K1,	3
AYLEGTCVDGLR	57.02147@C7,229.16293@A1,	2
AYLEGTCVDGLR	57.02147@C7,229.16293@A1,	3
WALGFYPAEI	229.16293@W1,	2
YLEDGK	229.16293@K6,229.16293@Y1,	2
FIAVGYVDDTQFV	229.16293@F1,	2
WIEQEGPEYWDQETR	229.16293@W1,	2
LSSWIAADTAAQITQR	229.16293@L1,15.99492@W4,	3
TLTWQWDGENQTQDTELVETRPAGDGTFQK	229.16293@K30,229.16293@T1,	4
FDSDAASQK	229.16293@K9,229.16293@F1,	2
GYHQYAYDGKDYIALK	229.16293@K10,229.16293@K16,229.16293@G1,	4
KGGSYSQAASSDSAQGSDMSLTACKV	57.02147@C24,229.16293@K1,229.16293@K25,229.16293@K1,	4
KGGSYSQAASSDSAQGSDVSLTACKV	57.02147@C24,229.16293@K1,229.16293@K25,229.16293@K1,	3
KGGSYSQAASSDSAQGSDVSLTACKV	57.02147@C24,229.16293@K1,229.16293@K25,229.16293@K1,	4
KGGSYTQAASSDSAQGSDVSLTACKV	57.02147@C24,229.16293@K1,229.16293@K25,229.16293@K1,0.98402@Q15,	4
KGGSYTQAASSDSAQGSDVSLTACK	57.02147@C24,229.16293@K1,229.16293@K25,229.16293@K1,0.98402@Q7,	3
KGGSYTQAASSDSAQGSDVSLTACK	57.02147@C24,229.16293@K1,229.16293@K25,229.16293@K1,0.98402@Q7,	4
GGSYSQAASTDSAQGSDVSLTA	229.16293@G1,0.98402@Q14,	3
GGSYSQAACSDSAQGSDVSLTA	57.02147@C9,229.16293@G1,	3
GGSYSQAASSDSAQGSDVSLTA	229.16293@G1,0.98402@Q14,	2
GGSYSQAASSDSAQGSDVSLTA	229.16293@G1,	3
THMTHHAVSDHEATLR	229.16293@T1,	4
FVWFDSDAASQK	229.16293@K12,229.16293@F1,15.99492@W3,	3
GGSCSQAASSNSAQGSDESLIACK	57.02147@C4,57.02147@C23,229.16293@K24,229.16293@G1,	4
GGSCSQAASSDSAQGSDESLIACKA	57.02147@C4,57.02147@C23,229.16293@K24,229.16293@G1,	3
DGEDQTQDTELVETRLAGDGTFQK	229.16293@K24,229.16293@D1,	4
GYHQYAYDGKDYIALK	229.16293@K10,229.16293@K16,229.16293@G1,0.98402@Q4,	3
KWEAVHAAEQR	229.16293@K1,229.16293@K1,	4
WEAVHAAEQR	229.16293@W1,	3
MYGCDVGSDWR	57.02147@C4,229.16293@M1,	2
MYACDVGPDGR	57.02147@C4,229.16293@M1,	3
SWTAADMAAQITK	229.16293@K13,229.16293@S1,0.98402@Q10,	2
GYYNQSKAGSHTVQRMY	229.16293@K7,229.16293@G1,15.99492@M16,42.01057@G1,	2
KGGSYSQAASSDSAQGSDMSLTACK	57.02147@C24,229.16293@K1,229.16293@K25,229.16293@K1,0.98402@Q7,	4
GGSYSQAASSDSAQGSNVSLTA	229.16293@G1,0.98402@Q14,	2
AYLEGTCVDGLRR	57.02147@C7,229.16293@A1,	3
KGGSYSQAASSDSAQGSDVSLT	229.16293@K1,229.16293@K1,	3
WASVVVPSGQEQR	229.16293@W1,	3
WIEQEGPEYWDQETR	229.16293@W1,0.98402@Q4,	2
GYLEGLCVESLRR	57.02147@C7,229.16293@G1,	2
LSGYYNQSEAGSHTVQR	229.16293@L1,0.98402@Q16,42.01057@L1,	3
WVEQEGPEYWDR	229.16293@W1,	2
FDSDAASQK	229.16293@K9,229.16293@F1,	3
SWTAANMAAQITK	229.16293@K13,229.16293@S1,15.99492@M7,	3
APWIEQEGPEYWDEETGK	229.16293@K18,229.16293@A1,15.99492@W12,	3
APWIEQEGLEYWDQETR	229.16293@A1,0.98402@Q6,	3
KGGSYSQAASSDSAQGSDVSLTACK	57.02147@C24,229.16293@K1,229.16293@K25,229.16293@K1,0.98402@Q7,	4
GGSYSQAASSDSAQGSDVSLTACKV	57.02147@C23,229.16293@K24,229.16293@G1,0.98402@Q14,	3
GYYNQNEAGSHTLQR	229.16293@G1,0.98402@Q14,	2
EEPRALWIEQEGPEYWDRNTQ	229.16293@E1,0.98402@Q21,15.99492@W16,42.01057@E1,	4
YFDTAVSR	229.16293@Y1,	2
YFYTAMSR	229.16293@Y1,	2
HKWEAAHVAEQLR	229.16293@K2,229.16293@H1,	3
HKWEAAHVAEQLR	229.16293@K2,229.16293@H1,	4
APWIEQEGPECWDEETGK	57.02147@C11,229.16293@K18,229.16293@A1,0.98402@Q6,	3
PGGGEPRFIAVGYVDDTQFVR	229.16293@P1,42.01057@P1,	3
APWIQQEGPEYWDGETR	229.16293@A1,0.98402@Q6,	2
SWTAADMAAQTTK	229.16293@K13,229.16293@S1,	3
EQEGPEYWDR	229.16293@E1,	2
YLEDGKETLQR	229.16293@K6,229.16293@Y1,	2
KGGSYTQAASSDSAQGSDVSLTAC	57.02147@C24,229.16293@K1,229.16293@K1,0.98402@Q15,	3
DGEDQTQDTELVETRPAGNGT	229.16293@D1,0.98402@Q7,	2
MYACDLGPDGR	57.02147@C4,229.16293@M1,	3
FIAVGYVDDTEFVR	229.16293@F1,	2
FISVGYVNDTQFVR	229.16293@F1,	2
KGGSYTQAASSDSAQGSDVSLTACKV	57.02147@C24,229.16293@K1,229.16293@K25,229.16293@K1,0.98402@Q15,	3
KGGSYTQAASSDSAQGSDVSLTACKV	57.02147@C24,229.16293@K1,229.16293@K25,229.16293@K1,	4
KGGSYSEAASSDSAQGSDMSLTACK	57.02147@C24,229.16293@K1,229.16293@K25,229.16293@K1,	4
KGGSYSQAASSDSAQGSDMSLTACKV	57.02147@C24,229.16293@K1,229.16293@K25,229.16293@K1,0.98402@Q15,	4
SWTAADMAAQTTK	229.16293@K13,229.16293@S1,	2
KGGSYSQAASSDSAQGSDVSLTACKV	57.02147@C24,229.16293@K1,229.16293@K25,229.16293@K1,0.98402@Q15,	3
GGSYSQAASSDSAQGSDVSLTA	229.16293@G1,	2
AVGYVDDTEFVR	229.16293@A1,	2
GAPWVEQEGPEYWDR	229.16293@G1,0.98402@Q7,	2
GYQQDA	229.16293@G1,	2
GYQQDAYDGKDYIALNEDLR	229.16293@K10,229.16293@G1,	4
ANLGTLR	229.16293@A1,	2
GGSCSQAASSNSAQGSDESLIACK	57.02147@C4,57.02147@C23,229.16293@K24,229.16293@G1,0.98402@N11,	4
LFISVG	229.16293@L1,	2
DGEDQTQDTELVETKPA	229.16293@K15,229.16293@D1,	3
GAVFAGAVVAAVRWR	229.16293@G1,15.99492@W14,42.01057@G1,	3
WIEQERPEYWDQETR	229.16293@W1,	3
APWIQQEGPEYWDQETR	229.16293@A1,0.98402@Q6,	2
WASVVVPSGEEQR	229.16293@W1,15.99492@W1,	3
WAAMVVPSGEEQR	229.16293@W1,15.99492@W1,	3
LSSWTVADTAAQITQR	229.16293@L1,	3
GRGEPRFIAVGYVDGTQFVRFDSDAASPRT	229.16293@G1,0.98402@Q17,	3
APWIEQEGPEYWDGETRK	229.16293@K18,229.16293@A1,	3
QSEAVSHTWQRMYGCDLGPDGRLLR	57.02147@C15,229.16293@Q1,15.99492@M12,15.99492@W9,	3
SWTAADMAAQITK	229.16293@K13,229.16293@S1,15.99492@M7,	3
GYHQYAYDGKDYIALK	229.16293@K10,229.16293@K16,229.16293@G1,	3
DGEDQTQDTELVETRPAGDGTYQK	229.16293@K24,229.16293@D1,0.98402@Q23,	4
DYIALNEDLSSWTAGDTAAQITQR	229.16293@D1,15.99492@W12,	3
WAAMVVPSGEEQR	229.16293@W1,15.99492@W1,	2
KWETAHEAEQWR	229.16293@K1,229.16293@K1,	3
QEGPEYWDEEKGK	229.16293@K11,229.16293@K13,229.16293@Q1,15.99492@W7,	3
RFDSDAASQR	229.16293@R1,	3
SWTAADKAAQITR	229.16293@K7,229.16293@S1,42.01057@S1,	3
DTAVSRPGRGEPRFISVGYVGDTQFVRFDSDAASPRGEP	229.16293@D1,0.98402@Q24,42.01057@D1,	4
QDAYDGKDYIALNQDLR	229.16293@K7,229.16293@Q1,0.98402@N13,	3
KGGSYTQAASSDSAQGSDVSLTACKV	57.02147@C24,229.16293@K1,229.16293@K25,229.16293@K1,	3
KGGSYSQAASSDSAQGSDVSLTACKV	57.02147@C24,229.16293@K1,229.16293@K25,229.16293@K1,0.98402@Q7,	3
ASPRTEPRAPWIEQEGPEYWNRNTQIFK	229.16293@K28,229.16293@A1,0.98402@Q25,	4
RVYLEGR	229.16293@R1,	3
QEGPEYWDEEKGK	229.16293@K11,229.16293@K13,229.16293@Q1,0.98402@Q1,15.99492@W7,42.01057@Q1,	3
WASVVVPSGQEQR	229.16293@W1,0.98402@Q10,	2
MYGCDVGSDWR	57.02147@C4,229.16293@M1,15.99492@M1,	2
RKWEAAHVAEQQR	229.16293@K2,229.16293@R1,	4
FISVGYVDGTQFVR	229.16293@F1,	3
FISVGYVDGTQFVR	229.16293@F1,	2
SWTAADTAVQITQR	229.16293@S1,	2
APWIEQEGPEYWDLQTR	229.16293@A1,	3
GGSCSQAASSNSAQGSDESLIACK	57.02147@C4,57.02147@C23,229.16293@K24,229.16293@G1,0.98402@N11,0.98402@Q14,	3
HYPVSDHEATLR	229.16293@H1,	4
APVAEQQR	229.16293@A1,42.01057@A1,	2
AHSQTDRENLR	229.16293@A1,	3
YLENGKDTLER	229.16293@K6,229.16293@Y1,	3
KGGSYTQAASSDSAQGSDVSLT	229.16293@K1,229.16293@K1,	3
SWTAADMAAQITKRKWEAVHAAEQR	229.16293@K13,229.16293@K15,229.16293@S1,15.99492@W16,	4
YTCHVEHEGLPKPLTLR	57.02147@C3,229.16293@K12,229.16293@Y1,	3
GGSCSQAASSNSAQGSDESLIACK	57.02147@C4,57.02147@C23,229.16293@K24,229.16293@G1,0.98402@Q14,	3
ASAQTYR	229.16293@A1,	2
ALTQTWAGSHSMRCFFTSVSR	57.02147@C14,229.16293@A1,0.98402@Q4,15.99492@W6,42.01057@A1,	3
DGEDQTQDTELVETRPSGDGTFQK	229.16293@K24,229.16293@D1,0.98402@Q23,	4
APWIEQEGPEYWDGNTR	229.16293@A1,15.99492@W12,	2
QLRAYLEDLCVEWLRR	57.02147@C10,229.16293@Q1,15.99492@W13,	2
SWTAAEMAAQITQR	229.16293@S1,	3
APWIEQERPEYWDQETR	229.16293@A1,0.98402@Q6,	3
APWVEQEGPEYWDRNTQK	229.16293@K18,229.16293@A1,15.99492@W12,	3
APWIEQEGPEYWDGETRK	229.16293@K18,229.16293@A1,0.98402@Q6,	3
SDAAGPRGEPRAPWVEQEGPEY	229.16293@S1,	3
APWVEEEGPEYWDR	229.16293@A1,	2
TCVEWSADTWRTGR	57.02147@C2,229.16293@T1,15.99492@W10,	2
KWETAHEAEQWR	229.16293@K1,229.16293@K1,	4
AAEQLRAYLEGTADTCGVAPQIPGER	57.02147@C16,229.16293@A1,0.98402@Q21,	3
VGFDSDAASQR	229.16293@V1,	3
KGGSYSQAASSDSAQGSDV	229.16293@K1,229.16293@K1,	3
KGGSYTQAASSDSAQGSDVSLT	229.16293@K1,229.16293@K1,0.98402@Q15,	3
GYNQLAYDGKDYIALNEDLSSWTAADTAAQITQR	229.16293@K10,229.16293@G1,0.98402@N16,	4
WIEQEGPEYWDRSTR	229.16293@W1,0.98402@Q4,15.99492@W10,	2
WASVLVPSGQEQR	229.16293@W1,0.98402@Q10,15.99492@W1,	3
TYGCDVGPDGRLLRGYQQDAYDGK	57.02147@C4,229.16293@K24,229.16293@T1,42.01057@T1,	4
KGGSYSQAASSDSAQGSDMSLTACK	57.02147@C24,229.16293@K1,229.16293@K25,229.16293@K1,	3
GHNQYSYDGK	229.16293@K10,229.16293@G1,	3
GGSCSQAASSNSAQGSDESLIACKA	57.02147@C4,57.02147@C23,229.16293@K24,229.16293@G1,	3
DGEDQTQDTELVETRPSGDGTFQK	229.16293@K24,229.16293@D1,0.98402@Q5,	4
DGENQTQDTELVETRPAGDGTFQK	229.16293@K24,229.16293@D1,0.98402@Q7,	3
DGEDQTQDTELVETRPAGHGTFQK	229.16293@K24,229.16293@D1,0.98402@Q7,	4
GCDVGSDWR	57.02147@C2,229.16293@G1,	2
WVAVVVPSGQEQR	229.16293@W1,	2
GGSYSQAASSDSAQGSDVSLTACK	57.02147@C23,229.16293@K24,229.16293@G1,	3
NEDLSSWTAADTAAQITQLK	229.16293@K20,229.16293@N1,	3
EAAHVAEQQR	229.16293@E1,	3
GYQQDAYNGKDYIALNEDLR	229.16293@K10,229.16293@G1,0.98402@N8,0.98402@Q4,	3
WIEQEGPEYWDEETR	229.16293@W1,0.98402@Q4,	2
YTCHVQHEGLPKPL	57.02147@C3,229.16293@K12,229.16293@Y1,	3
GGSYTQAASSDSAQGSDVSLTACKV	57.02147@C23,229.16293@K24,229.16293@G1,	3
KGGSYSQAASSDSAQGSDMSLTACK	57.02147@C24,229.16293@K1,229.16293@K25,229.16293@K1,0.98402@Q15,	4
GGSYSQAACSDSAQGSDVSLTA	57.02147@C9,229.16293@G1,0.98402@Q14,	2
DGEDQTQDTELLETRPAGDGTFQK	229.16293@K24,229.16293@D1,	4
SWTAADMAAQTTK	229.16293@K13,229.16293@S1,15.99492@M7,	3
APWIEQEGPEYWDGETRK	229.16293@K18,229.16293@A1,	4
APWIEQEGPEYWDGKTRN	229.16293@K15,229.16293@A1,15.99492@W12,	3
WVEQEGPEYWDR	229.16293@W1,0.98402@Q4,	2
WASVVVPSGQEQR	229.16293@W1,15.99492@W1,	3
GYDQSAYDGKDYIALNQDLR	229.16293@K10,229.16293@G1,0.98402@N16,	3
ERRAPWIEQEGPEY	229.16293@E1,0.98402@Q9,15.99492@W6,	3
RHNQYAYDGK	229.16293@K10,229.16293@R1,0.98402@Q4,	2
QSEAVSHTWQRMYGCDLGPDGRLLR	57.02147@C15,229.16293@Q1,15.99492@M12,0.98402@Q10,15.99492@W9,	3
GYQQDAYDGKDYIALNQDLR	229.16293@K10,229.16293@G1,0.98402@N16,	3
LPGYYNQSEAGSHTVQR	229.16293@L1,0.98402@Q16,	3
DYIALNEDLSSWTAAVTAAQITQLK	229.16293@K25,229.16293@D1,15.99492@W12,	4
DYIALNEDLSSWTAADTAAQITQLK	229.16293@K25,229.16293@D1,15.99492@W12,	4
DYIALNEDLSSWTAADTAAQITQLK	229.16293@K25,229.16293@D1,	3
VAEQDRVY	229.16293@V1,0.98402@Q4,	2
YTCHVQHKGLPEPLTLR	57.02147@C3,229.16293@K8,229.16293@Y1,0.98402@Q6,	4
APWIEQEGPEYWDEETGK	229.16293@K18,229.16293@A1,0.98402@Q6,	3
APWIEQEGPEYWDEETGK	229.16293@K18,229.16293@A1,	2
DGEDQTQDTELMETRPAGDGTFQK	229.16293@K24,229.16293@D1,	3
YLEDGKETLQR	229.16293@K6,229.16293@Y1,0.98402@Q10,	2
GGSCSQAASSNSAQGSDESLIACKA	57.02147@C4,57.02147@C23,229.16293@K24,229.16293@G1,0.98402@N11,	3
SWTAADMGAQITK	229.16293@K13,229.16293@S1,15.99492@M7,0.98402@Q10,	3
KGGSYTQAASSDSAQGSDVSLT	229.16293@K1,229.16293@K1,0.98402@Q7,	3
DGEDQTQDTELVEIRPAGDGT	229.16293@D1,	3
WIEQEGPEYWDQNTR	229.16293@W1,15.99492@W10,	2
KGGSYSQAASSDSAQGSDVSLTACKV	57.02147@C24,229.16293@K1,229.16293@K25,229.16293@K1,0.98402@Q15,	4
GGSYSQAASSDSAQGSDVSLTACKV	57.02147@C23,229.16293@K24,229.16293@G1,	3
DGEDQTQDTELVETRPAGHGTFQK	229.16293@K24,229.16293@D1,0.98402@Q23,	4
DLQDQHTDLPR	229.16293@D1,	2
FISVGHVDDTQFVR	229.16293@F1,42.01057@F1,	3
KWEAVHAAEQR	229.16293@K1,229.16293@K1,	3
VYLAGR	229.16293@V1,	2
APWIEQEGLEYWDEETGK	229.16293@K18,229.16293@A1,15.99492@W3,15.99492@W12,	3
DGEDQTQDTELLETRPAGDGT	229.16293@D1,	3
AHSQTDRENLGTLR	229.16293@A1,	3
AHSQTDRENLGTLR	229.16293@A1,	4
DLSSWTAADTAAQITQR	229.16293@D1,15.99492@W5,42.01057@D1,	2
DYIALNEDLSSWTAADTAAQITQLK	229.16293@K25,229.16293@D1,	4
GGSCSQAASSNSAQGSDESLIACKA	57.02147@C4,57.02147@C23,229.16293@K24,229.16293@G1,0.98402@N11,0.98402@Q14,	3
DGEDQTQDTELVETRLAGDGTFQK	229.16293@K24,229.16293@D1,0.98402@Q23,	4
GHNQFAYDGKDYIALNEDLSSWTAADTAAQITQR	229.16293@K10,229.16293@G1,	4
DGEDQTQDTELVETRPAGDGTYQK	229.16293@K24,229.16293@D1,	3
YTCHMQHEGLPKPLTLR	57.02147@C3,229.16293@K12,229.16293@Y1,	4
DGEDQTQDTQLVETRPAGDGTFQK	229.16293@K24,229.16293@D1,	4
QVGGGPCGGAAESLPGGPVRGVAPQIPGER	57.02147@C7,229.16293@Q1,0.98402@Q25,42.01057@Q1,	4
SWTSADTAAQITQR	229.16293@S1,15.99492@W2,	2
DGEDQTQDTELVETRLAGDGTFQK	229.16293@K24,229.16293@D1,0.98402@Q7,	4
SHPPVDVWLRR	229.16293@S1,15.99492@W8,42.01057@S1,	2
DGEDQTQDTELVETRPSGDGTFQK	229.16293@K24,229.16293@D1,	3
EAAHEAEQLR	229.16293@E1,	3
SWTSADTAAQITQR	229.16293@S1,	3
AYLEGTCVDGLRR	57.02147@C7,229.16293@A1,	2
GGSCSQAASSDSAQGSDESLIACK	57.02147@C4,57.02147@C23,229.16293@K24,229.16293@G1,	3
KGGSYSQAASSDSAQGSDMSLTACK	57.02147@C24,229.16293@K1,229.16293@K25,229.16293@K1,0.98402@Q15,	3
APWIEQEGPEYWDLQTR	229.16293@A1,	2
APWIEQEGLEYWDLQTR	229.16293@A1,	3

## Sheet: gbm
peptide	modifications	charge
GGSYSQAASSDSAQGSDVSLTACK	57.02147@C23,229.16293@K24,229.16293@G1,	2
GGSYSQAASSDSAQGSDVSLTACK	57.02147@C23,229.16293@K24,229.16293@G1,	3
GGSYSQAASSDSAQGSDMSLTACK	57.02147@C23,229.16293@K24,229.16293@G1,0.98402@Q14,	2
GGSYSQAASSDSAQGSDMSLTACK	57.02147@C23,229.16293@K24,229.16293@G1,	3
APRVEQEGPEYWDR	229.16293@A1,0.98402@Q6,42.01057@A1,	2
THMIHHPISDHEATLR	229.16293@T1,15.99492@M3,	3
GGSYTQAASSDSAQGSDVSLTACK	57.02147@C23,229.16293@K24,229.16293@G1,	3
YFHTAMSR	229.16293@Y1,	3
GGSYSQAASSDNAQGSDVSLTACK	57.02147@C23,229.16293@K24,229.16293@G1,	3
TIPIVG	229.16293@T1,	2
SWTAADMAAQTTK	229.16293@K13,229.16293@S1,	3
AHSQTDRENLGTLR	229.16293@A1,	3
SWTSADMAAQTTK	229.16293@K13,229.16293@S1,15.99492@M7,15.99492@W2,	3
WVEQEGPEYWDR	229.16293@W1,	2
SWTAADMAAQTTK	229.16293@K13,229.16293@S1,15.99492@M7,	3
SWTAADMAAQTTK	229.16293@K13,229.16293@S1,	2
KGGSYTQAASSDSAQGSDVSLTACKV	57.02147@C24,229.16293@K1,229.16293@K25,229.16293@K1,	4
KGGSYSQAASSDSAQGSDVSLTACKV	57.02147@C24,229.16293@K1,229.16293@K25,229.16293@K1,	4
KGGSYSQAASSDSAQGSDVSLTACKV	57.02147@C24,229.16293@K1,229.16293@K25,229.16293@K1,	3
WIEQEGPEYWDEETGK	229.16293@K16,229.16293@W1,	3
KWEAAHVAEQQR	229.16293@K1,229.16293@K1,	4
AYLEGTCVDGPRR	57.02147@C7,229.16293@A1,	3
SWTAADMAAQFTQRK	229.16293@K15,229.16293@S1,	3
DSDAASQR	229.16293@D1,	2
DGEDQTQDTELVETRPAGDGTFQR	229.16293@D1,	3
YFYTAMSR	229.16293@Y1,	2
YFYTAMSR	229.16293@Y1,15.99492@M6,	2
AVSDHEATLR	229.16293@A1,	3
KGGSYSQAASSDSAQGSDVSLTACK	57.02147@C24,229.16293@K1,229.16293@K25,229.16293@K1,0.98402@Q7,	3
NTQNFK	229.16293@K6,229.16293@N1,	2
WEAAHVAEQWR	229.16293@W1,	3
DYIALNEDMRSWTAADTAAQITQR	229.16293@D1,15.99492@M9,0.98402@N6,15.99492@W12,42.01057@D1,	3
YFDTAVSRPGSGEPR	229.16293@Y1,	2
AQITQR	229.16293@A1,	2
APWIEQERPEYWDQETR	229.16293@A1,	3
GGSYTQAASSDSAQGSDVSLTACK	57.02147@C23,229.16293@K24,229.16293@G1,0.98402@Q14,	3
WIEQEGPEYWDGETRK	229.16293@K16,229.16293@W1,	3
GGSYTQAASSDSAQGSHVSLTACK	57.02147@C23,229.16293@K24,229.16293@G1,	3
WIEQEGPEYWDRNTQISK	229.16293@K18,229.16293@W1,15.99492@W10,	3
APWIEQEGPEYWDGETRK	229.16293@K18,229.16293@A1,	3
WIEQEGPEYWDRETQICK	57.02147@C17,229.16293@K18,229.16293@W1,	3
WVAVVVPSGQEQR	229.16293@W1,	2
DYIALNEYLRSWTAADTAAQITQR	229.16293@D1,0.98402@N6,42.01057@D1,	3
SWTAADMAAQTTR	229.16293@S1,	2
WIEQEGPEYWDRETQISK	229.16293@K18,229.16293@W1,	3
TLTWQWNGEDQTQDTELVETRPAGDGTFQK	229.16293@K30,229.16293@T1,0.98402@Q13,	4
DGEDQTQDTELVETRPAGDGTFQKC	57.02147@C25,229.16293@K24,229.16293@D1,0.98402@Q23,	4
DGEDQTQDTELVETRPAGHGTFQK	229.16293@K24,229.16293@D1,	4
DGEDQTQDTELVETRPAGHGTFQK	229.16293@K24,229.16293@D1,0.98402@Q23,	3
QFAYDGKDYIALNEDLSSWTAADSAAQITQR	229.16293@K7,229.16293@Q1,0.98402@N13,0.98402@Q30,	4
AHSQTDR	229.16293@A1,	2
AHSQTDRENLR	229.16293@A1,	4
DGEDQTQDTELVETRLAGDGTFQK	229.16293@K24,229.16293@D1,	3
DGEGQTQDTELVETRPAGDGTFQK	229.16293@K24,229.16293@D1,42.01057@D1,	3
GGSYSQAASSDSAQGSNVSLTA	229.16293@G1,0.98402@Q6,	2
GGSYSQAASSNSAQGSDESLIACKA	57.02147@C23,229.16293@K24,229.16293@G1,	4
YLEGTCVEWLR	57.02147@C6,229.16293@Y1,	2
GHNQYAYDGR	229.16293@G1,	2
MEPRAPWVEQEGPEYWDGETR	229.16293@M1,15.99492@W7,	3
DGEDQTQDTELVETRPAGDGI	229.16293@D1,	3
WEAAHEAEQR	229.16293@W1,0.98402@Q9,42.01057@W1,	2
YFDTAVSR	229.16293@Y1,	2
APWIEQEGPEYWDGETRK	229.16293@K18,229.16293@A1,0.98402@Q6,	3
AYLEGTCVDGLR	57.02147@C7,229.16293@A1,	2
WIEQEGPEYWDRNTQICK	57.02147@C17,229.16293@K18,229.16293@W1,15.99492@W10,	3
WIEQEGPEYWDRETQISK	229.16293@K18,229.16293@W1,0.98402@Q15,	3
KGGSYTQAASSDSAQGSDVSLTACK	57.02147@C24,229.16293@K1,229.16293@K25,229.16293@K1,	4
SWTAADMAAQIPK	229.16293@K13,229.16293@S1,15.99492@M7,	3
FIAVGYVDDTQFV	229.16293@F1,	2
MYGCDVGSDWR	57.02147@C4,229.16293@M1,	3
MYGCDVGSDWR	57.02147@C4,229.16293@M1,15.99492@M1,	3
GGSYSQAASSDSAQGSDMSLTACKV	57.02147@C23,229.16293@K24,229.16293@G1,	3
WEPRFIAVGYVDDTQFVR	229.16293@W1,15.99492@W1,	3
FDSDAASQK	229.16293@K9,229.16293@F1,	2
TNTQTDRESLR	229.16293@T1,	2
GGSYSQAACSDSAQGSDVSLTA	57.02147@C9,229.16293@G1,	3
AHSQTDRENLR	229.16293@A1,	3
ANLGTLR	229.16293@A1,	2
VDLGTLR	229.16293@V1,	2
GGSYSQAASSDSAQGSNVSLTA	229.16293@G1,0.98402@Q14,	2
GGSYSQAASSNSAQGSDVSLTA	229.16293@G1,	3
AQSQTDR	229.16293@A1,	2
DAEDQTQDTELVETRPAGDGTFQK	229.16293@K24,229.16293@D1,0.98402@Q5,	3
KWETAHEAEQWR	229.16293@K1,229.16293@K1,	4
MTHHTVSDHEATLR	229.16293@M1,15.99492@M1,	4
TNTQTDR	229.16293@T1,	2
DGEDQNQDTELVETRPAGDGTFQK	229.16293@K24,229.16293@D1,0.98402@Q23,	4
WVDGLR	229.16293@W1,	2
MTHHVVSDHEATLR	229.16293@M1,15.99492@M1,	4
MTHHGVSDHEATLR	229.16293@M1,42.01057@M1,	4
SWTAADMAAQITR	229.16293@S1,	2
DQTQDMELVETRPAGDGTFQK	229.16293@K21,229.16293@D1,0.98402@Q20,42.01057@D1,	3
EAAHEAEQLR	229.16293@E1,	3
YTCHVQHEGLPGPS	57.02147@C3,229.16293@Y1,	3
WIEQEGPEYWDRNTR	229.16293@W1,0.98402@N13,	2
KGGSYSQAASSDSAQGSDV	229.16293@K1,229.16293@K1,0.98402@Q7,	3
AYLEGLCMEWLR	57.02147@C7,229.16293@A1,	2
CWALSFYPAEI	57.02147@C1,229.16293@C1,	2
MYGCDVGSDWR	57.02147@C4,229.16293@M1,15.99492@M1,	2
THVTHHPVSDHEATLSAG	229.16293@T1,	3
GGSYSQAASSDSAQGSDMSLTACK	57.02147@C23,229.16293@K24,229.16293@G1,	2
APWIEQEGPEYWDQETRNVK	229.16293@K20,229.16293@A1,0.98402@N18,	3
APWIEQEGPEYWDQETRNVK	229.16293@K20,229.16293@A1,0.98402@N18,0.98402@Q6,	3
GGSYSQAASSQSAQGSDVSLTACK	57.02147@C23,229.16293@K24,229.16293@G1,0.98402@Q14,	3
APWIEQEGPEYWEEETGK	229.16293@K18,229.16293@A1,0.98402@Q6,	3
FYPAEITLTWQRDGEDQTQDTELVETRPAGDGTFQK	229.16293@K36,229.16293@F1,0.98402@Q35,42.01057@F1,	4
KWEAAHVAEQQR	229.16293@K1,229.16293@K1,	3
SWTAADMAAETTK	229.16293@K13,229.16293@S1,	2
APWIEQEGPEYWEQETR	229.16293@A1,15.99492@W12,	3
NTQIYK	229.16293@K6,229.16293@N1,	2
GGSYSQAASSDSAQSSDMSLTACK	57.02147@C23,229.16293@K24,229.16293@G1,15.99492@M18,0.98402@Q14,	3
EDLRSWTAADTAAK	229.16293@K14,229.16293@E1,15.99492@W6,42.01057@E1,	3
GYDQSAHDGK	229.16293@K10,229.16293@G1,0.98402@Q4,42.01057@G1,	2
GEPRAQWVEQEGPEYWDRETQNYK	229.16293@K24,229.16293@G1,0.98402@N22,0.98402@Q21,15.99492@W7,15.99492@W16,42.01057@G1,	3
GSHSMR	229.16293@G1,	2
WVEQEGPEYWDR	229.16293@W1,0.98402@Q4,	2
WEAAHVAEQQR	229.16293@W1,	3
GGSYSQAASSDSAQGSDVSLTACK	57.02147@C23,229.16293@K24,229.16293@G1,0.98402@Q14,	2
WASVVVPSGQEQR	229.16293@W1,15.99492@W1,	3
GSYTQAASSDSAQGSHVSLTACK	57.02147@C22,229.16293@K23,229.16293@G1,0.98402@Q5,42.01057@G1,	3
THMTHHAVTDH	229.16293@T1,	4
THVTHYPISDHEATLR	229.16293@T1,	4
THMTHHAVSDHEATLR	229.16293@T1,	3
WIEQEGTEYWDR	229.16293@W1,	2
APWIEQEGPEYWDEETGK	229.16293@K18,229.16293@A1,	3
ASAQTYR	229.16293@A1,	2
APWIEQEGTEYWDQETR	229.16293@A1,	3
WIEQERPEYWDQETR	229.16293@W1,	3
EEPRAPWIEQEGPEYWDQNTQIYK	229.16293@K24,229.16293@E1,	3
YTCHVQHEGLPGP	57.02147@C3,229.16293@Y1,	3
YTCHVQHEGLPEL	57.02147@C3,229.16293@Y1,	3
AHVAEQQR	229.16293@A1,	3
DGEDQTQETELVETRPAGDGTFQK	229.16293@K24,229.16293@D1,	3
SWTAADMAAQITK	229.16293@K13,229.16293@S1,0.98402@Q10,	2
SWTAADMAAQITK	229.16293@K13,229.16293@S1,	3
MFGCDVGSDWR	57.02147@C4,229.16293@M1,15.99492@M1,	3
YGCDVGSDWRFLSGYHQYAYDGK	57.02147@C3,229.16293@K23,229.16293@Y1,0.98402@Q17,15.99492@W9,	4
SGEEQRYTCR	57.02147@C9,229.16293@S1,0.98402@Q5,	2
AYLEGTCVDGLRR	57.02147@C7,229.16293@A1,	3
DGEDQTQDTELVEIRPAGDGT	229.16293@D1,	3
APWIEQEGPEYWDEETGK	229.16293@K18,229.16293@A1,0.98402@Q6,	2
RWIEQEGPEYWDQETR	229.16293@R1,15.99492@W2,	3
SDSAQGSVVSLTA	229.16293@S1,0.98402@Q5,	2
SMRYFYTVMSRPGRGEPRFIA	229.16293@S1,15.99492@M9,	3
GGSYSQAACSDSAQGSDVSLTA	57.02147@C9,229.16293@G1,0.98402@Q14,	3
THMTHHAVSDHEATLR	229.16293@T1,15.99492@M3,	4
AHSQTDRESLR	229.16293@A1,	4
AQAQTDRESLR	229.16293@A1,	3
HVQHEGLPK	229.16293@K9,229.16293@H1,	3
LVLLGTVIAGAVVAAVMWR	229.16293@L1,15.99492@W18,	3
MYGCDVGSDWR	57.02147@C4,229.16293@M1,	2
SWTAADMAAQITK	229.16293@K13,229.16293@S1,15.99492@M7,	3
SWTAADMAAQITK	229.16293@K13,229.16293@S1,	2
GGSYTQAASSDSAQGSDVSLTACKV	57.02147@C23,229.16293@K24,229.16293@G1,	4
GGSYSQAASSDSAQGSDMSLTACKV	57.02147@C23,229.16293@K24,229.16293@G1,0.98402@Q14,	3
SWTAADMAA	229.16293@S1,	2
APWVEQEGPEYWDRETEK	229.16293@K18,229.16293@A1,0.98402@Q6,	3
APWVEQEGPEYWDRETEK	229.16293@K18,229.16293@A1,	3
LLLSGV	229.16293@L1,	2
AAQITR	229.16293@A1,	2
GGSCSQAASSNSAQGSDESLIACKA	57.02147@C4,57.02147@C23,229.16293@K24,229.16293@G1,	3
CWALGFYPAEITLTWQWDGEDQTQGTEL	57.02147@C1,229.16293@C1,15.99492@W17,	3
APWVEEEGPEYWDR	229.16293@A1,	2
AAVVVPSGEEQR	229.16293@A1,	2
AQSQTDRVDLGTLR	229.16293@A1,	3
WASVVVPSGQEQR	229.16293@W1,	3
DLSSWTAADTTAQITQR	229.16293@D1,0.98402@Q13,	2
GGSYTQAASSDSAQGSDVSLTACK	57.02147@C23,229.16293@K24,229.16293@G1,0.98402@Q14,	2
APWIEQEGLEYWDR	229.16293@A1,	3
APWIQQEGPEYWDR	229.16293@A1,0.98402@Q6,	3
WIQQEGPEYWDGETRK	229.16293@K16,229.16293@W1,	3
DAASPRGEPGAPW	229.16293@D1,	3
FISVGYVDDTQFVRFDSDAASPSG	229.16293@F1,	3
GGSCSQAACSNSAQGSDESLITCK	57.02147@C4,57.02147@C9,57.02147@C23,229.16293@K24,229.16293@G1,	3
GGSCSQAASSNSAQGSDESLIACK	57.02147@C4,57.02147@C23,229.16293@K24,229.16293@G1,	2
GGSCSQAASSDSAQGSDESLIACK	57.02147@C4,57.02147@C23,229.16293@K24,229.16293@G1,	3
AAVVVPSGQEQR	229.16293@A1,	2
MCGCDVGSDWR	57.02147@C2,57.02147@C4,229.16293@M1,	2
WASVVVPSGQEQR	229.16293@W1,	2
GGSYSQAASSDSAQGSDVSLTACKV	57.02147@C23,229.16293@K24,229.16293@G1,	3
SVVVPSGQEQR	229.16293@S1,	2
GGSYSQAASSDTAQGSDMSLTACK	57.02147@C23,229.16293@K24,229.16293@G1,0.98402@Q14,	3
SWTATDMAAQITK	229.16293@K13,229.16293@S1,15.99492@W2,	3
WASVVVPSGEEQR	229.16293@W1,15.99492@W1,	2
EAAHVAEQQR	229.16293@E1,	2
DGEDQTQDTELVETRPAGDGNFQK	229.16293@K24,229.16293@D1,0.98402@N21,	4
MEPRAPWIEQER	229.16293@M1,15.99492@M1,0.98402@Q10,15.99492@W7,42.01057@M1,	2
KGGSYSQAASSDSAQGSDVSLT	229.16293@K1,229.16293@K1,	3
DYIALNEDLSSWNAADTAAQITQR	229.16293@D1,15.99492@W12,	3
DYIALNEDLSSWTSADTAAQITQR	229.16293@D1,15.99492@W12,	3
WVEQEGPEYWDRETQK	229.16293@K16,229.16293@W1,	3
THMIHHAVSDHEATLR	229.16293@T1,15.99492@M3,	3
ASAQTYRENLR	229.16293@A1,	3
WASVVVPSGEEQR	229.16293@W1,	2
WVEQEGPEYWDRETQK	229.16293@K16,229.16293@W1,0.98402@Q15,	3
WEAVHAAEQLR	229.16293@W1,	3
WIEQEGPEYWDGETR	229.16293@W1,	2
WIEQEGPEYWDGETR	229.16293@W1,	3
WIEQEGPEYWDLQTR	229.16293@W1,0.98402@Q13,15.99492@W10,	2
WIEQEGPEYWDQETR	229.16293@W1,	3
RKWEAAHEAEQLR	229.16293@K2,229.16293@R1,	4
KGGSYSQAASSDSAQGSDMSLTACKV	57.02147@C24,229.16293@K1,229.16293@K25,229.16293@K1,	4
APWIEQEGPEYWDEETGR	229.16293@A1,	3
VPWIEQEGPEYWDR	229.16293@V1,0.98402@Q6,15.99492@W12,	3
MSRPGRGEPGFIAVG	229.16293@M1,15.99492@M1,42.01057@M1,	2
EPWVEQEGPEYWDR	229.16293@E1,	2
WIEQEK	229.16293@K6,229.16293@W1,15.99492@W1,	2
IEQEGPEYWDR	229.16293@I1,	2
DGEDQTQETELVETRPAGDGTFQK	229.16293@K24,229.16293@D1,	4
DGEDQTQETELVETRPAGDGTFQK	229.16293@K24,229.16293@D1,0.98402@Q7,	4
KGGSYSQAASSDSAQGSDVSLTACKV	57.02147@C24,229.16293@K1,229.16293@K25,229.16293@K1,0.98402@Q15,	3
KGGSYTQAASSDSAQGSDVSLTACKV	57.02147@C24,229.16293@K1,229.16293@K25,229.16293@K1,0.98402@Q15,	4
MYACDVGPDGR	57.02147@C4,229.16293@M1,	3
SWTAADMAAQITQRKWEAAC	57.02147@C20,229.16293@K15,229.16293@S1,0.98402@Q13,	3
GGSYTQAASSDSAQGSDVSLTACKV	57.02147@C23,229.16293@K24,229.16293@G1,	3
WIEQEGPEYWNR	229.16293@W1,15.99492@W10,	2
EEPRAPWIEQEGPEYWDR	229.16293@E1,	3
DGEDQNQDTELVETRPAGDR	229.16293@D1,0.98402@N6,0.98402@Q7,	3
DGEDQTQDTELLETRPAGDGT	229.16293@D1,	3
GGSCSQAASSNSAQGSDESLIACKA	57.02147@C4,57.02147@C23,229.16293@K24,229.16293@G1,0.98402@Q14,	3
GGSCSQAASSDSAQGSDESLIACKA	57.02147@C4,57.02147@C23,229.16293@K24,229.16293@G1,	3
AAEQLRAYLEGTCVGWLR	57.02147@C13,229.16293@A1,0.98402@Q4,15.99492@W16,	3
RFDSDAASQR	229.16293@R1,	3
YTCHVQHEGLPGP	57.02147@C3,229.16293@Y1,	2
SCWTAADTAAQITQR	57.02147@C2,229.16293@S1,	2
APWIEQEGPEYWDLQTR	229.16293@A1,	3
EDQTQDTELVETRR	229.16293@E1,0.98402@Q5,	2
APWVEEEGPEYWDR	229.16293@A1,	3
FIAVGYVDDTEFVR	229.16293@F1,	2
VAEQER	229.16293@V1,	2
APWIEQEGPEYWDRNTQIFK	229.16293@K20,229.16293@A1,	3
GGSYSQAASSDSAQGSDVSLTA	229.16293@G1,	2
DGEDQTQDTELLETRPAGDGTFQK	229.16293@K24,229.16293@D1,	4
GGSYSQAACSDSAQGSDVSLTA	57.02147@C9,229.16293@G1,	2
GAPWVEQEGPEYWDR	229.16293@G1,0.98402@Q7,	2
RAPWIEQEGPEYWDQNTQIFK	229.16293@K21,229.16293@R1,0.98402@N16,0.98402@Q18,42.01057@R1,	3
TLLLTVV	229.16293@T1,	2
WAAVVVPSGQQQR	229.16293@W1,15.99492@W1,	2
APWVEQEGLEYWDR	229.16293@A1,15.99492@W12,	2
GEILGV	229.16293@G1,	2
KGGSYSQAASSDSAQGSDVSLTACK	57.02147@C24,229.16293@K1,229.16293@K25,229.16293@K1,	3
KGGSYSQAASSDSAQGSDVSLTACK	57.02147@C24,229.16293@K1,229.16293@K25,229.16293@K1,0.98402@Q15,	3
KGGSYSQAASSDSAQGSDVSLTACK	57.02147@C24,229.16293@K1,229.16293@K25,229.16293@K1,	4
YFFTSVSR	229.16293@Y1,	2
WIEQEGPEYWDQETR	229.16293@W1,15.99492@W10,	3
HNQSEAGSHIIQR	229.16293@H1,0.98402@N2,42.01057@H1,	2
MTHHTVSDHEATLR	229.16293@M1,	4
FDSDAASQRMEPRAPWIEQEGPEYWDGETREVK	229.16293@K33,229.16293@F1,0.98402@Q8,15.99492@W16,15.99492@W25,	3
FDSDAASQRMEPRAPWIEQEGPEYWDGETREVK	229.16293@K33,229.16293@F1,0.98402@Q19,15.99492@W16,15.99492@W25,	4
WVEQEGPEYWNR	229.16293@W1,15.99492@W10,	2
GSYTQAASSDSAQGSHVSLTACK	57.02147@C22,229.16293@K23,229.16293@G1,0.98402@Q5,42.01057@G1,	4
DGEDQTQDTELVETRPAGDGTFQR	229.16293@D1,0.98402@Q7,	3
YFYTAVSR	229.16293@Y1,	2
WVAVVVPSGQEQR	229.16293@W1,	3
SWTAADMVAQITQR	229.16293@S1,0.98402@Q13,15.99492@W2,42.01057@S1,	2
SPRPTHR	229.16293@S1,	3
GGSYSQAASSDSAQGSDMSLTACKV	57.02147@C23,229.16293@K24,229.16293@G1,15.99492@M18,	3
THMTHHAVSDHEATLR	229.16293@T1,15.99492@M3,	3
THMTHHAVSDHEATLR	229.16293@T1,	4
GGSCSQAASSNSAQGSDESLIACK	57.02147@C4,57.02147@C23,229.16293@K24,229.16293@G1,	3
LRSWSAADMAAQITK	229.16293@K15,229.16293@L1,15.99492@M9,0.98402@Q12,15.99492@W4,	3
YGCDVGSDWR	57.02147@C3,229.16293@Y1,	2
GGSYSQAASSDSAQGSDVSLTACK	57.02147@C23,229.16293@K24,229.16293@G1,0.98402@Q14,	3
DYIALNEDLSSWTTADTAAQITQR	229.16293@D1,	3
DYIALNEDLSSWSAADTAAQITQR	229.16293@D1,15.99492@W12,	3
DYIALNEDQSSWTAADTAAQITQR	229.16293@D1,0.98402@Q9,15.99492@W12,	3
DGEDQTQDTELVETRPAGDGN	229.16293@D1,	3
PRARWIEQEGPEYWDGETR	229.16293@P1,0.98402@Q8,42.01057@P1,	3
PREPWIEQEGPEYWDGETR	229.16293@P1,0.98402@Q8,42.01057@P1,	3
SWTAAAMAAQITQR	229.16293@S1,15.99492@W2,	3
DGEDQNQDTELVETRPAGDR	229.16293@D1,0.98402@N6,	3
WALGFYPAEI	229.16293@W1,	2
APWIEQEGPEYWDRETQICK	57.02147@C19,229.16293@K20,229.16293@A1,	3
WAAVAVPSGQEQR	229.16293@W1,0.98402@Q10,15.99492@W1,42.01057@W1,	3
GGSYSQAASTDSAQGSDVSLTACKV	57.02147@C23,229.16293@K24,229.16293@G1,0.98402@Q14,	3
ETQICK	57.02147@C5,229.16293@K6,229.16293@E1,	2
DYIALEEDLR	229.16293@D1,	2
GGSCSQAASSNSAQGSDESLIACK	57.02147@C4,57.02147@C23,229.16293@K24,229.16293@G1,0.98402@Q14,	2
THVSHHPVSDHEATLR	229.16293@T1,42.01057@T1,	4
APWIEQEGPEYWDQNTR	229.16293@A1,15.99492@W12,	2
WVEQEGPEYWDR	229.16293@W1,15.99492@W1,	2
YTCHVQHEGLPGP	57.02147@C3,229.16293@Y1,0.98402@Q6,	3
YVDDTQFVR	229.16293@Y1,	2
ASVVVPSGQEQR	229.16293@A1,	2
THMTHHAVSEHEATLR	229.16293@T1,	3
WEAVHAAEQR	229.16293@W1,	3
GGSRSQAASSNSAQGSDESLIACKA	57.02147@C23,229.16293@K24,229.16293@G1,0.98402@N11,0.98402@Q6,	3
SCSQVASSNSAQGSDESLITCK	57.02147@C2,57.02147@C21,229.16293@K22,229.16293@S1,0.98402@Q12,42.01057@S1,	3
AHSQIDR	229.16293@A1,	2
LSSRTAADTAAQITQR	229.16293@L1,	2
LRGYYNQSEAGPHTLQSMYGCDVGPDGR	57.02147@C21,229.16293@L1,0.98402@Q7,	4
QSEAGSHTMMYGCDVGPDGR	57.02147@C13,229.16293@Q1,15.99492@M9,15.99492@M10,42.01057@Q1,	2
APWIEQEGPQYWDGETR	229.16293@A1,0.98402@Q6,	2
EAGSHTWQMMYGCDLGPDGR	57.02147@C13,229.16293@E1,15.99492@M9,15.99492@W7,	2
THMTYHAVSDHEATLR	229.16293@T1,	3
QWEAAHVAEQQR	229.16293@Q1,	3
GGSYSQAASSDSAQGSDVSLTACKV	57.02147@C23,229.16293@K24,229.16293@G1,0.98402@Q14,	2
GSYSQTASSDSAQGSDVSLTACKV	57.02147@C22,229.16293@K23,229.16293@G1,0.98402@Q5,42.01057@G1,	3
APWVEEEGPEYWDRETQK	229.16293@K18,229.16293@A1,	3
AHVAEQQR	229.16293@A1,	2
GCDVGSDWR	57.02147@C2,229.16293@G1,	2
EPWVEQEGPEYWDRETQK	229.16293@K18,229.16293@E1,	3
WIEQEGPEYWDQETR	229.16293@W1,	2
GGSYSQAASSDSAQSSDMSLTACK	57.02147@C23,229.16293@K24,229.16293@G1,15.99492@M18,	3
EPWVEEEGPEYWDRETQK	229.16293@K18,229.16293@E1,	3
ARWIEQEGPEYWDRNTR	229.16293@A1,0.98402@Q6,15.99492@W3,42.01057@A1,	3
DGENQTQDTELVETRPAGDGTFQK	229.16293@K24,229.16293@D1,0.98402@Q7,	4
APWIEQEGPQYWDGETRK	229.16293@K18,229.16293@A1,0.98402@Q6,	3
DYIALNEDLSSWTAADTAAQITQLK	229.16293@K25,229.16293@D1,	3
WIEQEGPEYWDQETR	229.16293@W1,0.98402@Q4,	3
WIEQEGPEYWDQDTR	229.16293@W1,0.98402@Q12,15.99492@W10,	3
EAEQWRAYR	229.16293@E1,15.99492@W5,	2
WEAAHVAEQWR	229.16293@W1,	2
DGEDQNQDTELVETRPAGDR	229.16293@D1,0.98402@Q7,	3
EDLRSWTAADMAAQTTK	229.16293@K17,229.16293@E1,	3
AYLEGECMEWLR	57.02147@C7,229.16293@A1,	2
WEAAYEAEQLR	229.16293@W1,	2
YTCHVQHEGLPEPLTL	57.02147@C3,229.16293@Y1,	3
HAVSDHEATLR	229.16293@H1,	4
GGSYSQAASSDSAQGSDMSLTACK	57.02147@C23,229.16293@K24,229.16293@G1,0.98402@Q14,	3
LLLLGAM	229.16293@L1,	2
THVTHHPVPDHEATLR	229.16293@T1,	3
TLTWQWNGEDQTQDTELVETRPAGDGTFQK	229.16293@K30,229.16293@T1,0.98402@N7,	4
APWIEQEGPQYWDGETRK	229.16293@K18,229.16293@A1,0.98402@Q10,	3
EPWVEQEGPEYWDRETQKYQRQAQADRVN	229.16293@K18,229.16293@E1,0.98402@Q6,	4
EPWVEQEGPEYWDR	229.16293@E1,	3
GGSYSQAASSDSAQGSNVSLTA	229.16293@G1,0.98402@N17,	3
GGSYSQAASSDSAQGSDVSLTA	229.16293@G1,0.98402@Q14,	2
AGDGTFQNWAAVVVPSGQEQR	229.16293@A1,15.99492@W9,42.01057@A1,	3
AYLEGTCVEWLRRYLENPA	57.02147@C7,229.16293@A1,0.98402@N17,15.99492@W10,	3
WIEQEGTEYWDGETR	229.16293@W1,	3
GGSCSQAASSNSAQGSDESLIAC	57.02147@C4,57.02147@C23,229.16293@G1,	3
AHSQTHRMDLGTLR	229.16293@A1,15.99492@M8,	2
APVAEQQR	229.16293@A1,42.01057@A1,	2
DGEDQTQDTELVETRPAGDGTYQK	229.16293@K24,229.16293@D1,	3
FLGGYR	229.16293@F1,	2
MTHHAVSDHEATLR	229.16293@M1,15.99492@M1,	4
EEPRAPWIEQVGPEYWDR	229.16293@E1,-18.01056@E1,	3
APWIEQEGPEYWDRNTQIYK	229.16293@K20,229.16293@A1,0.98402@N15,	3
FISVGYVDGTQFVR	229.16293@F1,0.98402@Q11,	2
FISVGYVDGTQFVR	229.16293@F1,	2
YSTTSVSRPGR	229.16293@Y1,42.01057@Y1,	3
GGSCSQVACSNSAQGSDESLITCK	57.02147@C4,57.02147@C9,57.02147@C23,229.16293@K24,229.16293@G1,	3
ETLQRTDAPK	229.16293@K10,229.16293@E1,0.98402@Q4,	2
GYHQYAYDGR	229.16293@G1,	2
APWVEQEGPEYWDRETQNYK	229.16293@K20,229.16293@A1,0.98402@Q6,	3
APWVEQEGPEYWDRETQNYK	229.16293@K20,229.16293@A1,	3
APWVEQEGPDYWDRETQNYK	229.16293@K20,229.16293@A1,15.99492@W12,	3
WIEQEGPEYWDQETR	229.16293@W1,0.98402@Q4,	2
TIQMMYGCDVGSNGR	57.02147@C8,229.16293@T1,	2
EAEQWRAYMEGLCVEWLR	57.02147@C13,229.16293@E1,0.98402@Q4,42.01057@E1,	3
HVGSDWRFLRGYHQYAYDGK	229.16293@K20,229.16293@H1,	4
GGSCSQAASSNSAQGSDESLIACK	57.02147@C4,57.02147@C23,229.16293@K24,229.16293@G1,0.98402@N11,	3
VGFDSDAASQR	229.16293@V1,	3
GGSYSQAASSDSAQGSDMSLTACKV	57.02147@C23,229.16293@K24,229.16293@G1,	4
KWEAARVAEQDRAYLEGECVEWLR	57.02147@C19,229.16293@K1,229.16293@K1,15.99492@W2,42.01057@K1,	3
DAASPRMAHRA	229.16293@D1,42.01057@D1,	2
AEGYVDDTQFVR	229.16293@A1,	2
GGSCSQAASSNSAQGSDESLIACK	57.02147@C4,57.02147@C23,229.16293@K24,229.16293@G1,0.98402@Q14,	3
GGSCSQAACSNSAQGSDESLITCK	57.02147@C4,57.02147@C9,57.02147@C23,229.16293@K24,229.16293@G1,0.98402@Q14,	3
ETLQSAEHPK	229.16293@K10,229.16293@E1,0.98402@Q4,42.01057@E1,	2
APWIEQEGTEYWDQETR	229.16293@A1,15.99492@W12,	3
ATWIEQEGPEYWDGETR	229.16293@A1,	3
GGSYTQAASSDSAQGSHVSLTACK	57.02147@C23,229.16293@K24,229.16293@G1,0.98402@Q14,	3
MYGCDVGPDGGL	57.02147@C4,229.16293@M1,	2
YAASQR	229.16293@Y1,	2
TLTWRRDGEDQTQDTELVETRPAGDGTFQK	229.16293@K30,229.16293@T1,0.98402@Q11,	4
FYTAMSR	229.16293@F1,	2
AYLEGLCMEWLR	57.02147@C7,229.16293@A1,15.99492@M8,	2
THMTHHAVSDHEAT	229.16293@T1,	3
RTHMTHHAVSDHEATLR	229.16293@R1,15.99492@M4,42.01057@R1,	4
APWIEQEGLEYWDGETR	229.16293@A1,	3
EAAREAEQWRAYR	229.16293@E1,0.98402@Q8,42.01057@E1,	2
YTCHVK	57.02147@C3,229.16293@K6,229.16293@Y1,	2
HNQFAYGGK	229.16293@K9,229.16293@H1,0.98402@Q3,42.01057@H1,	2
TIQRMCGCDVGPDGR	57.02147@C6,57.02147@C8,229.16293@T1,15.99492@M5,0.98402@Q3,42.01057@T1,	3
DAEDQTQDTELVETRPAGDR	229.16293@D1,0.98402@Q5,	3
MTHHGVSDHEATLR	229.16293@M1,15.99492@M1,42.01057@M1,	4
PRVEQEGPEYWDR	229.16293@P1,	2
CWALSFYPADITLTWQ	57.02147@C1,229.16293@C1,15.99492@W2,15.99492@W15,42.01057@C1,	2
MYGSDLGPDGR	229.16293@M1,15.99492@M1,	2
DGENQTQDTELVETRPAGDGTFQK	229.16293@K24,229.16293@D1,0.98402@Q7,	3
WPGRGEPRFIAVGYVDDTQFLR	229.16293@W1,0.98402@Q19,	3
SWTAADTAAPITQR	229.16293@S1,	2
DGEDQTQDTELVETRPSGDGTFQK	229.16293@K24,229.16293@D1,	3
DYIALNEDVSSWTAADTAAQITQR	229.16293@D1,0.98402@N6,15.99492@W12,	3
AAEQWR	229.16293@A1,	2
VTHRPVSDHEATLR	229.16293@V1,	4
ECTCVEWLR	57.02147@C2,57.02147@C4,229.16293@E1,42.01057@E1,	2
APWIEEEGPEYWDR	229.16293@A1,	2
FDSEAASPREEPRAPW	229.16293@F1,	4
HKWEAAHVAEQLR	229.16293@K2,229.16293@H1,	4
SWTAADMAAQTTRH	229.16293@S1,0.98402@Q10,	2
WIEQEGTEYWDR	229.16293@W1,0.98402@Q4,	2
CSHSMR	57.02147@C1,229.16293@C1,	2
APWVEQEGPECWDR	57.02147@C11,229.16293@A1,0.98402@Q6,	2
RKWEAAHVAEQQR	229.16293@K2,229.16293@R1,	4
WEAAHVAEQQR	229.16293@W1,	2
THVTHYPISDHEATLR	229.16293@T1,	3
EGGSHTWQTMYGCDVGPDGR	57.02147@C13,229.16293@E1,15.99492@W7,	2
VTWPGRGEPR	229.16293@V1,	2
SWTAADMAAQITQRKWEAAG	229.16293@K15,229.16293@S1,15.99492@W16,	3
APWIEQEGPEYWVSK	229.16293@K15,229.16293@A1,15.99492@W12,	3
APWTEQEGPEYWDEETGK	229.16293@K18,229.16293@A1,15.99492@W3,15.99492@W12,	3
APWIQQEGPEYWDQETR	229.16293@A1,0.98402@Q6,	2
AYLEGTCVDGLRR	57.02147@C7,229.16293@A1,	2
MFGCDLGPDAR	57.02147@C4,229.16293@M1,15.99492@M1,	2
HKWEAAHVAEQLR	229.16293@K2,229.16293@H1,	3
WIEQEGLEYWDGETR	229.16293@W1,	3
HNQSEAGSHIIQR	229.16293@H1,0.98402@N2,42.01057@H1,	3
TNTQTDRESLR	229.16293@T1,	3
GGSYSQAACSDSAQGSDVSLTA	57.02147@C9,229.16293@G1,0.98402@Q14,	2
GGSYSQAACSNSAQGSDVSLTA	57.02147@C9,229.16293@G1,0.98402@Q14,	3
DGEDQTQDTELLETRPAGDGTFQK	229.16293@K24,229.16293@D1,	3
ALGFYPAEITLTWQRDGEDQTQDTELVETRR	229.16293@A1,0.98402@Q22,15.99492@W13,	4
AQAQTDRESLR	229.16293@A1,	2
GGSYSQAASSDSAQGSDVSLTA	229.16293@G1,0.98402@Q6,	2
VDLATLR	229.16293@V1,	2
MIHHAVSDHEATLR	229.16293@M1,15.99492@M1,	4
SWTAADMAAQITR	229.16293@S1,	3
AQAQADRESLR	229.16293@A1,0.98402@Q4,	2
KGGSYSQAASSDSAQGSDVSLTACK	57.02147@C24,229.16293@K1,229.16293@K25,229.16293@K1,0.98402@Q7,	4
ALNEGLSSWTAADTAAQITQR	229.16293@A1,0.98402@N3,15.99492@W9,	3
TWAGSHSMRYFYTSVSRPGRGEPGFIAVG	229.16293@T1,15.99492@M8,	3
VAEQDRVY	229.16293@V1,0.98402@Q4,	2
SRPGSGETRFIAVGYVDDTQFVR	229.16293@S1,	3
RVTAPRTVLLLLSAALALTVTWAGSH	229.16293@R1,15.99492@W22,42.01057@R1,	2
SWTAADKAAQITR	229.16293@K7,229.16293@S1,42.01057@S1,	3
FIAVGCVDDTQFVR	57.02147@C6,229.16293@F1,	3
RKWEAAHAAEQQR	229.16293@K2,229.16293@R1,	4
HLGPDGR	229.16293@H1,	2
MYACDLGPDGR	57.02147@C4,229.16293@M1,	3
THMAHHPISDHEATLR	229.16293@T1,15.99492@M3,42.01057@T1,	3
WEAAGWAEQ	229.16293@W1,15.99492@W6,	2
EGTCVEWLR	57.02147@C4,229.16293@E1,	2
MTHHAVSDHEATLR	229.16293@M1,42.01057@M1,	4
WQAAHVAEQLR	229.16293@W1,	2
EAGSHTVQRMYGCDVG	57.02147@C13,229.16293@E1,42.01057@E1,	2
KGGSYTQAASSDSAQGSDVSLTACKV	57.02147@C24,229.16293@K1,229.16293@K25,229.16293@K1,0.98402@Q15,	3
KGGSYSQAASSDSAQGSDMSLTACK	57.02147@C24,229.16293@K1,229.16293@K25,229.16293@K1,	4
KGGSYSQAASSDSAQGSDMSLTACK	57.02147@C24,229.16293@K1,229.16293@K25,229.16293@K1,0.98402@Q15,	4
EGQTQDTELVETRPAGDR	229.16293@E1,	3
WEAVHAAEQLR	229.16293@W1,	2
QTQADRVSLR	229.16293@Q1,-17.02655@Q1,	2
DYIALNEDLSSWSAADTAAQITQR	229.16293@D1,0.98402@N6,15.99492@W12,	3
DYIALNEHLSSWTAADTAAQITQR	229.16293@D1,0.98402@N6,	3
DGEDQNQDTELVETRPAGDGTFQK	229.16293@K24,229.16293@D1,0.98402@N6,	3
IQIMYGCDVGPDGLFLRGYR	57.02147@C7,229.16293@I1,15.99492@M4,0.98402@Q2,	3
SWTAADNAAQITQR	229.16293@S1,0.98402@Q10,42.01057@S1,	3
AYLEGTCVEGLR	57.02147@C7,229.16293@A1,	2
TEPWAPWIEQEGPEYWDGETR	229.16293@T1,0.98402@Q10,15.99492@W7,	3
LALTETWAYSHSMRYFSTS	229.16293@L1,	3
DGEDQTQETELVETRPAGDGTFQK	229.16293@K24,229.16293@D1,0.98402@Q7,	3
DAEDQTQDTELVETRPAGDGTFQK	229.16293@K24,229.16293@D1,0.98402@Q7,	3
GEDQTQDRELVETRPAGDGTFQK	229.16293@K23,229.16293@G1,0.98402@Q6,42.01057@G1,	3
EPWVEEEGPEYWDR	229.16293@E1,	2
RKWEAVHAAEQR	229.16293@K2,229.16293@R1,	4
WIEQEGPKYWDGETRN	229.16293@K8,229.16293@W1,15.99492@W10,	3
APWIEQEGTEYWDR	229.16293@A1,	3
GYDQSSYDGK	229.16293@K10,229.16293@G1,0.98402@Q4,	2
THVTHHPVSDHEANLR	229.16293@T1,	4
DYIALNEDLSSWTGADTAAQITQR	229.16293@D1,15.99492@W12,	3
DYIALNEDLSSWTAAAMAAQITQR	229.16293@D1,15.99492@M17,	3
DYIALNEDLSTWTAADTAAQITQR	229.16293@D1,15.99492@W12,	3
DYIALNEDLSTWTAADTAAQITQR	229.16293@D1,0.98402@N6,15.99492@W12,	3
DYIALNEDLRSWTAADTAAK	229.16293@K20,229.16293@D1,	3
ATWIEQEGPEYWDGETR	229.16293@A1,	2
AQWIEQEGPEYWDGETR	229.16293@A1,0.98402@Q2,	3
WIEQEGPEYWDGNTR	229.16293@W1,15.99492@W10,	2
ATSPRNEPRAPWIEQEGPEYWDR	229.16293@A1,15.99492@W12,	3
LRGYYNQREDGS	229.16293@L1,0.98402@N6,0.98402@Q7,	2
FDSDAASQRMEPRAPWIEQEGPEYWDGETREVK	229.16293@K33,229.16293@F1,15.99492@M10,0.98402@Q8,15.99492@W16,	4
FDSDAASQRMEPRAPWIEQEGPEYWDGETREVK	229.16293@K33,229.16293@F1,15.99492@M10,0.98402@Q19,15.99492@W16,	4
AYLEGECVQWLRR	57.02147@C7,229.16293@A1,	3
DGEDQTQDTQLVETRPAGDGTFQK	229.16293@K24,229.16293@D1,	4
DGEDQNQDTELVETRPAGDGTFQK	229.16293@K24,229.16293@D1,	4
SWTAADMAAQTTK	229.16293@K13,229.16293@S1,15.99492@M7,	2
APWVEEEGPEYWDRETQK	229.16293@K18,229.16293@A1,	4
WEAAGEAEQR	229.16293@W1,15.99492@W1,42.01057@W1,	2
GYVDGTQFVR	229.16293@G1,	2
VVVAVMWRR	229.16293@V1,15.99492@W7,	2
AHSQTDRESLR	229.16293@A1,	3
GGSYSEAASSDSAQGSDMSLTACKV	57.02147@C23,229.16293@K24,229.16293@G1,15.99492@M18,0.98402@Q14,42.01057@G1,	3
IEQEGPEYWDR	229.16293@I1,0.98402@Q3,	2
GGSYSQAASSDSAQGSNVSLTA	229.16293@G1,0.98402@Q14,	3
WIEQEGPEYWDGETR	229.16293@W1,0.98402@Q4,	2
GGSYSQAASTDSAQGSDVSLTACK	57.02147@C23,229.16293@K24,229.16293@G1,0.98402@Q14,	3
APWIEQEGPEYWDRGTQ	229.16293@A1,15.99492@W12,	3
APWIEQEGPQYWDGETR	229.16293@A1,15.99492@W12,	3
APWVEQEGPEYWDRNTQK	229.16293@K18,229.16293@A1,15.99492@W12,	3
AYLEGECMEWLR	57.02147@C7,229.16293@A1,15.99492@W10,	2
LRGYYNQSEDGSLTLQ	229.16293@L1,0.98402@Q7,	3
DLSSWNAADTAAQITQR	229.16293@D1,0.98402@Q13,	2
WVEQEGPEYWDRETQNYK	229.16293@K18,229.16293@W1,	3
SSWTEADTAAQITQR	229.16293@S1,15.99492@W3,	3
VDLLQLR	229.16293@V1,	2
KGGSYTQAASSDSAQGSDVSLTACK	57.02147@C24,229.16293@K1,229.16293@K25,229.16293@K1,	3
AYLEGTCVEWLRRYLENGKDTLER	57.02147@C7,229.16293@K19,229.16293@A1,0.98402@N17,15.99492@W10,	4
WAAVVVSSGEEQR	229.16293@W1,	3
APWIEQEGPEYWDEETGK	229.16293@K18,229.16293@A1,	2
AHVAEQWR	229.16293@A1,	3
APWIEQEGPQYWDGETRK	229.16293@K18,229.16293@A1,	4
SWTAADMVAQITQR	229.16293@S1,15.99492@M7,	3
SWTAANMAAQITK	229.16293@K13,229.16293@S1,15.99492@M7,	3
MEPRAPWIEQEEYWDR	229.16293@M1,0.98402@Q10,15.99492@W7,15.99492@W14,	3
LRGYYNQSEARSH	229.16293@L1,0.98402@Q7,	3
TLTWQWDGENQTQDTELVETRPAGDGTFQK	229.16293@K30,229.16293@T1,0.98402@Q13,	4
RQAQADQVNLRK	229.16293@K12,229.16293@R1,0.98402@Q2,42.01057@R1,	3
QHTDPPK	229.16293@K7,229.16293@Q1,0.98402@Q1,42.01057@Q1,	2
RKWEAAHVAEQQR	229.16293@K2,229.16293@R1,	3
THMTHHAV	229.16293@T1,	3
THVTHHPISEH	229.16293@T1,	4
WETAHEAEQWR	229.16293@W1,	3
APWIEQEGPEYWDRER	229.16293@A1,0.98402@Q6,	2
APWTEQEGPEYWDEETGK	229.16293@K18,229.16293@A1,0.98402@Q6,15.99492@W3,15.99492@W12,	3
VPWVEQEGPEYWDR	229.16293@V1,0.98402@Q6,	2
KGGSYTQAASSDSAQGSDVSLTACKV	57.02147@C24,229.16293@K1,229.16293@K25,229.16293@K1,	3
APWIEQEGPEYWDEETGK	229.16293@K18,229.16293@A1,0.98402@Q6,	3
APWIQQEGPEYWDGETR	229.16293@A1,0.98402@Q6,	2
QAQTDQVSLRNLR	229.16293@Q1,-17.02655@Q1,	2
APWIEQEGLEYWDQETR	229.16293@A1,	3
WASVAVPSGQEQR	229.16293@W1,0.98402@Q10,42.01057@W1,	3
KWEAAHAGEQQRAYLE	229.16293@K1,229.16293@K1,0.98402@Q11,15.99492@W2,42.01057@K1,	3
SSDSAQGSDVSLTACK	57.02147@C15,229.16293@K16,229.16293@S1,	3
GGSYSQAASSDSAQGSNVSLT	229.16293@G1,0.98402@Q6,	2
FSTSVSWPGHGEPRFIAVGYVDDTQFV	229.16293@F1,15.99492@W7,	3
GHDQYAYDGR	229.16293@G1,	2
GEPHFIAVGYVDDTQFVRFDSDAASRRM	229.16293@G1,	3
SGALALTKTW	229.16293@K8,229.16293@S1,	3

## Sheet: ov
peptide	modifications	charge
ALGFYPAEITLTWQR	229.16293@A1,	2
ALGFYPAEITLTWQR	229.16293@A1,	3
DYIALNQDLSSWTAADTAAQITQR	229.16293@D1,0.98402@N6,	3
DYIALNEDLSSWSAADTAAQITQR	229.16293@D1,15.99492@W12,	2
DYIALNEDLSSWSAADTAAQITQR	229.16293@D1,15.99492@W12,	3
NSWTAADTAAQITQR	229.16293@N1,0.98402@N1,15.99492@W3,42.01057@N1,	2
AYLEGTCVDGLR	57.02147@C7,229.16293@A1,	2
AYLEGTCVDGLR	57.02147@C7,229.16293@A1,	3
DYIALNEDVSSWTAADTAAQITQR	229.16293@D1,15.99492@W12,	3
DYIALNEDLSSWTAAAMAAQITQR	229.16293@D1,15.99492@M17,	3
DYIALNEDLSSWTAAAMAAQITQR	229.16293@D1,15.99492@M17,0.98402@N6,	3
DYIALNEDLSSWTAAAMAAQITQR	229.16293@D1,15.99492@M17,0.98402@N6,	4
WASVVVPSGEEQR	229.16293@W1,15.99492@W1,	2
WASVVVPSGEEQR	229.16293@W1,15.99492@W1,	3
WEAVHAAEQR	229.16293@W1,	3
APWIQQEGPEYWDR	229.16293@A1,0.98402@Q6,	2
FFTSVSR	229.16293@F1,	2
AAVVVPSGQEQR	229.16293@A1,	3
AAVVVPSGQEQR	229.16293@A1,	2
ETQICK	57.02147@C5,229.16293@K6,229.16293@E1,	2
APWIEQEGPEYWDLQTR	229.16293@A1,0.98402@Q6,	2
FDSDAASQK	229.16293@K9,229.16293@F1,	2
AYLEGECMEWLR	57.02147@C7,229.16293@A1,	2
MYGCDVGSDWR	57.02147@C4,229.16293@M1,	2
GYHQYAYDGKDYIALNEDLR	229.16293@K10,229.16293@G1,	4
FDSDAASQK	229.16293@K9,229.16293@F1,	3
YFYTAMSR	229.16293@Y1,	2
IAVGYVDDTQFVR	229.16293@I1,	2
SWTAADMAAQTTK	229.16293@K13,229.16293@S1,15.99492@M7,	3
DGEDQTQDTELVETRPAGDGTFQK	229.16293@K24,229.16293@D1,0.98402@Q7,	3
DGEDQTQDTELVETRPAGDGTFQK	229.16293@K24,229.16293@D1,0.98402@Q23,	4
DGEDQTQDTELVETRPAGDGTFQK	229.16293@K24,229.16293@D1,0.98402@Q23,	3
KGGSYSQAASSDSAQGSDVSLT	229.16293@K1,229.16293@K1,	3
TAADMAAETTK	229.16293@K11,229.16293@T1,	2
LDQETRNMK	229.16293@K9,229.16293@L1,	2
QTDPESLR	229.16293@Q1,	2
GEILGV	229.16293@G1,	2
YLENGKDTLER	229.16293@K6,229.16293@Y1,	3
VDLGTLR	229.16293@V1,	2
DGEDQTQDTELVETRPAGDGTFQK	229.16293@K24,229.16293@D1,	3
DGEDQTQDTELVETRPAGDGTFQK	229.16293@K24,229.16293@D1,	4
AQSQTDR	229.16293@A1,	2
DGEDQTQDTELMETRPAGDGTFQK	229.16293@K24,229.16293@D1,	4
GEDQTQDRELVETRPAGDGTFQK	229.16293@K23,229.16293@G1,42.01057@G1,	4
GEDQTQDRELVETRPAGDGTFQK	229.16293@K23,229.16293@G1,0.98402@Q6,42.01057@G1,	3
GEDQTQDRELVETRPAGDGTFQK	229.16293@K23,229.16293@G1,0.98402@Q4,42.01057@G1,	4
DYIALNEDLSSWTAADTAAQITQLK	229.16293@K25,229.16293@D1,	4
DYIALNEDLSSWTAADTAAQITQLK	229.16293@K25,229.16293@D1,	3
DGEDQTQDTEPVETRPAGDGTFQK	229.16293@K24,229.16293@D1,	3
DGEDQTQDTELVETRLAGDGTFQK	229.16293@K24,229.16293@D1,0.98402@Q23,	4
DLSSWTAADTEAQITQR	229.16293@D1,0.98402@Q13,	2
QSEAVSHTWQRMYGCDLGPDGRLLR	57.02147@C15,229.16293@Q1,15.99492@M12,15.99492@W9,	3
GSHSMR	229.16293@G1,	3
YFHTAMSR	229.16293@Y1,	3
FYTSVSR	229.16293@F1,	2
KWEAAHVAEQQR	229.16293@K1,229.16293@K1,	3
WAAMVVPSGEEQR	229.16293@W1,15.99492@W1,	3
ASAQTYR	229.16293@A1,	2
DGEDQTQDTELMETRPAGDR	229.16293@D1,	3
FIAVGYVDDTEFVR	229.16293@F1,	2
WVAVVVPSGQEQR	229.16293@W1,	2
GGSYSQAASSDSAQGSDVSLTACK	57.02147@C23,229.16293@K24,229.16293@G1,	3
GGSYTQAASSDSAQGSDVSLTACK	57.02147@C23,229.16293@K24,229.16293@G1,	3
AAVVVPSGEEQR	229.16293@A1,	2
AAVVVPSGEEQR	229.16293@A1,	3
GAVFAGAVVAAVRWR	229.16293@G1,15.99492@W14,42.01057@G1,	2
AGAVVAAVR	229.16293@A1,	2
WAAMVVPSGEEQR	229.16293@W1,	2
KGGSYSQAASSDSAQGSDMSLTACKV	57.02147@C24,229.16293@K1,229.16293@K25,229.16293@K1,15.99492@M19,	4
KGGSYSQAASSDSAQGSDMSLTACKV	57.02147@C24,229.16293@K1,229.16293@K25,229.16293@K1,	4
KGGSYSQAASSDSAQGSDMSLTACKV	57.02147@C24,229.16293@K1,229.16293@K25,229.16293@K1,0.98402@Q15,	3
KGGSYSQAASSDSAQGSDMSLTACKV	57.02147@C24,229.16293@K1,229.16293@K25,229.16293@K1,15.99492@M19,0.98402@Q15,	3
SWTAADMAAQTTK	229.16293@K13,229.16293@S1,	3
SWTAADMAAQTTK	229.16293@K13,229.16293@S1,	2
IEQEGPEYWDGE	229.16293@I1,15.99492@W9,	2
NTQIYK	229.16293@K6,229.16293@N1,	2
IEQEGPEYWDR	229.16293@I1,	2
IEQEGPEYWDR	229.16293@I1,	3
APWIEQEGPEYWDEETGK	229.16293@K18,229.16293@A1,	3
SVVVPSGEEQR	229.16293@S1,	2
VAEQER	229.16293@V1,	2
SWTAADMAAQITK	229.16293@K13,229.16293@S1,15.99492@M7,	3
YTCHVQHEGLPKPL	57.02147@C3,229.16293@K12,229.16293@Y1,	4
AHSQTDR	229.16293@A1,	2
TNTQTDR	229.16293@T1,	2
SLPGGPVR	229.16293@S1,	2
YLEGTCVEWLR	57.02147@C6,229.16293@Y1,	2
APWIEQEGPEYWDGETRK	229.16293@K18,229.16293@A1,	3
GYVDGTQFVR	229.16293@G1,	2
WEAVHAAEQLR	229.16293@W1,	2
FYTAMSR	229.16293@F1,	2
APWIEQERPEYWDQETR	229.16293@A1,0.98402@Q6,	3
APWIEQERPEYWDQETR	229.16293@A1,	3
WEAAHVAEQQR	229.16293@W1,	3
GGSYTQAASSDSAQGSDVSLTACKV	57.02147@C23,229.16293@K24,229.16293@G1,0.98402@Q14,	3
DLSSWTEADTAAQITQR	229.16293@D1,0.98402@Q13,	2
YFYTAVSR	229.16293@Y1,	2
KDYVALK	229.16293@K1,229.16293@K7,229.16293@K1,	3
EGTCVEWLR	57.02147@C4,229.16293@E1,	2
SWTAADMAAQITK	229.16293@K13,229.16293@S1,	2
SWTAADMAAQITK	229.16293@K13,229.16293@S1,	3
WASVVVPSGQEQR	229.16293@W1,	3
WASVVVPSGQEQR	229.16293@W1,	2
NTQTYR	229.16293@N1,	2
WASMVVPSGQEQR	229.16293@W1,15.99492@M4,	3
WASMVVPSGQEQR	229.16293@W1,15.99492@M4,	2
WASVVVPSGEEQR	229.16293@W1,	2
MYACDVGPDGR	57.02147@C4,229.16293@M1,	3
VYLAGR	229.16293@V1,	2
FSTSVSR	229.16293@F1,	2
KGGSYSQAASSDSAQGSDVSLTACKV	57.02147@C24,229.16293@K1,229.16293@K25,229.16293@K1,0.98402@Q15,	4
KGGSYSQAASSDSAQGSDVSLTACKV	57.02147@C24,229.16293@K1,229.16293@K25,229.16293@K1,	3
KGGSYSQAASSDSAQGSDVSLTACK	57.02147@C24,229.16293@K1,229.16293@K25,229.16293@K1,0.98402@Q7,	4
KGGSYTQAASSDSAQGSDVSLTACK	57.02147@C24,229.16293@K1,229.16293@K25,229.16293@K1,	3
KGGSYTQAASSDSAQGSDVSLTACK	57.02147@C24,229.16293@K1,229.16293@K25,229.16293@K1,	4
KGGSYSQAASSDSAQGSDMSLTACK	57.02147@C24,229.16293@K1,229.16293@K25,229.16293@K1,0.98402@Q15,	4
DTQIFK	229.16293@K6,229.16293@D1,	2
FYPAEITLTWQR	229.16293@F1,0.98402@Q11,	2
DSDAASQR	229.16293@D1,	2
GYQQDAYDGKDYIALNEDLR	229.16293@K10,229.16293@G1,	3
GYDQSAYDGKDYIALNQDLR	229.16293@K10,229.16293@G1,0.98402@N16,	3
WIEQEGPEYWDGETR	229.16293@W1,	3
WIEQEGPEYWDGETR	229.16293@W1,	2
WIEQEGPEYWDGETR	229.16293@W1,0.98402@Q4,	2
YTCHVQHEGLPGPSP	57.02147@C3,229.16293@Y1,	3
AHSQTDRENLR	229.16293@A1,	3
AHSQTDRENLR	229.16293@A1,0.98402@Q4,	2
AHSQTDRENLR	229.16293@A1,	4
AHSQTDRENLR	229.16293@A1,	2
DGEDQTQDTELVETRPAGDGTFQK	229.16293@K24,229.16293@D1,	2
DGEDQTQDTELVETRPAGDGTFQK	229.16293@K24,229.16293@D1,0.98402@Q7,	2
DGEDQTQDTELVETRPSGDGTFQK	229.16293@K24,229.16293@D1,	3
DGEDQTQDTELVETRLAGDGTFQK	229.16293@K24,229.16293@D1,	4
DGEDQTQDTELVETRLAGDGTFQK	229.16293@K24,229.16293@D1,0.98402@Q7,	4
CDLGPDGR	57.02147@C1,229.16293@C1,	2
DGEDQTQDTELVETRPAGDGTFQRWA	229.16293@D1,0.98402@Q23,15.99492@W25,	4
DGEDQTQDTELMETRPAGDGTFQK	229.16293@K24,229.16293@D1,	3
DGEDQTQDTELMETRPAGDGTFQK	229.16293@K24,229.16293@D1,15.99492@M12,0.98402@Q23,	4
DGEDQTQDTELVETRPAGYGTFQK	229.16293@K24,229.16293@D1,0.98402@Q23,	3
DGEDQTQDTELVENRPAGDGTFQK	229.16293@K24,229.16293@D1,0.98402@N14,	3
DGEDQNQDTELVETRPAGDGTFQK	229.16293@K24,229.16293@D1,0.98402@N6,0.98402@Q7,	4
KGGSYSQAASSDSAQGSDVSLTACKV	57.02147@C24,229.16293@K1,229.16293@K25,229.16293@K1,0.98402@Q15,	3
KGGSYSQAASSDSAQGSDVSLTACKV	57.02147@C24,229.16293@K1,229.16293@K25,229.16293@K1,	4
KGGSYTQAASSDSAQGSDVSLTACKV	57.02147@C24,229.16293@K1,229.16293@K25,229.16293@K1,	3
KGGSYTQAASSDSAQGSDVSLTACKV	57.02147@C24,229.16293@K1,229.16293@K25,229.16293@K1,	4
FIAVGYVDDTEFVR	229.16293@F1,	3
KWEAAHVAEQQR	229.16293@K1,229.16293@K1,	4
EPWVEQEGPEYWDR	229.16293@E1,	3
HKWEAAHVAEQLR	229.16293@K2,229.16293@H1,	4
WAAMVVPSGEEQR	229.16293@W1,15.99492@W1,	2
NEDLSSWTAADTAAEITQR	229.16293@N1,	2
IVAGLAVLAVLAVLGTMVAVVMCRRK	57.02147@C23,229.16293@K26,229.16293@I1,15.99492@M22,	4
WIEQERPEYWDQETR	229.16293@W1,	3
GYQQDAYDGKDYIALNEDLR	229.16293@K10,229.16293@G1,0.98402@Q4,	3
APWIEQEGLEYWDQETR	229.16293@A1,	3
YGCDVGSDWR	57.02147@C3,229.16293@Y1,	2
KGGSYTQAASSDSAQGSDVSLTACKV	57.02147@C24,229.16293@K1,229.16293@K25,229.16293@K1,0.98402@Q15,	3
SWNAADMAAQITQR	229.16293@S1,0.98402@N3,15.99492@W2,	3
SWTAADMAAETTK	229.16293@K13,229.16293@S1,	2
DGKDYIALNEDLCSWTAADMAAQITQR	57.02147@C13,229.16293@K3,229.16293@D1,42.01057@D1,	4
YAYDGMDYIALNEDLR	229.16293@Y1,15.99492@M6,42.01057@Y1,	3
VDDTEFVR	229.16293@V1,	2
GYDQSAYDGKDYIALNQDLR	229.16293@K10,229.16293@G1,0.98402@Q17,	4
YVDDTQFVR	229.16293@Y1,	2
WVEQEGPEYWDR	229.16293@W1,0.98402@Q4,	2
VDLGILR	229.16293@V1,	2
GCDVGSDGR	57.02147@C2,229.16293@G1,	2
AYLEGTCVDGLRR	57.02147@C7,229.16293@A1,	3
DGEDETQDTELVETRPAGDGTFQK	229.16293@K24,229.16293@D1,0.98402@Q23,	4
GGSCSQAASSNSAQGSDESLIACK	57.02147@C4,57.02147@C23,229.16293@K24,229.16293@G1,	3
GGSCSQAASSNSAQGSDESLIACK	57.02147@C4,57.02147@C23,229.16293@K24,229.16293@G1,	4
GGSCSQAASSDSAQGSDESLIACK	57.02147@C4,57.02147@C23,229.16293@K24,229.16293@G1,	3
GGSCSQAASSNSAQGSDESLIACK	57.02147@C4,57.02147@C23,229.16293@K24,229.16293@G1,0.98402@N11,0.98402@Q14,	4
GGSCSQAASSNSAQGSDESLIACK	57.02147@C4,57.02147@C23,229.16293@K24,229.16293@G1,	2
GGSCSQAASSNSAQGSDESLIACK	57.02147@C4,57.02147@C23,229.16293@K24,229.16293@G1,0.98402@Q14,	2
GSHSMR	229.16293@G1,	2
AYLEGLCMEWLR	57.02147@C7,229.16293@A1,	2
QVGGGPCGGAAESLPGGRVRGVAPQIPGER	57.02147@C7,229.16293@Q1,0.98402@Q25,	4
KGGSYTQAASSDSAQGSDVSLTACKV	57.02147@C24,229.16293@K1,229.16293@K25,229.16293@K1,0.98402@Q15,	4
KGGSYSQTASSDSAQGSDVSLTACKV	57.02147@C24,229.16293@K1,229.16293@K25,229.16293@K1,	4
YTCHVQHEGLPKPL	57.02147@C3,229.16293@K12,229.16293@Y1,	3
TDTQTYR	229.16293@T1,	2
KGGSYSQAASSDSAQGSDVSLTACKV	57.02147@C24,229.16293@K1,229.16293@K25,229.16293@K1,0.98402@Q7,	3
KGGSYSQAASSDSAQGSDVSLTACK	57.02147@C24,229.16293@K1,229.16293@K25,229.16293@K1,	4
KGGSYSQAASSDSAQGSDVSLTACK	57.02147@C24,229.16293@K1,229.16293@K25,229.16293@K1,	3
KGGSYSQAASSDSAQGSDVSLTACK	57.02147@C24,229.16293@K1,229.16293@K25,229.16293@K1,0.98402@Q7,	3
KGGSYSQAASSDSAQGSDMSLTACK	57.02147@C24,229.16293@K1,229.16293@K25,229.16293@K1,15.99492@M19,	4
KGGSYSQAASSDSAQGSDMSLTACK	57.02147@C24,229.16293@K1,229.16293@K25,229.16293@K1,	4
SWTAADTAPQITQR	229.16293@S1,0.98402@Q10,	2
DGEDQTQDTELVETRPTGDR	229.16293@D1,	3
WASMVVPSGQEQR	229.16293@W1,	2
WASMVVPSGQEQR	229.16293@W1,	3
YTCHVQHERLPEP	57.02147@C3,229.16293@Y1,	3
AHSQIDR	229.16293@A1,	3
AHSQIDR	229.16293@A1,	2
WASVVVPSGQEQR	229.16293@W1,0.98402@Q10,	2
WASVVVPSGQEQR	229.16293@W1,0.98402@Q10,	3
TNTETYR	229.16293@T1,	2
EGLCVEWLR	57.02147@C4,229.16293@E1,	2
SWTAADMAAQTTK	229.16293@K13,229.16293@S1,15.99492@M7,	2
DGENQTQDTELVETRPAGDGTFQK	229.16293@K24,229.16293@D1,0.98402@Q7,	3
AAGPRGEPRA	229.16293@A1,42.01057@A1,	2
GEDQTQDRELVETRPAGDGTFQK	229.16293@K23,229.16293@G1,42.01057@G1,	3
GCDVGSDWR	57.02147@C2,229.16293@G1,	2
EAAHVAEQLR	229.16293@E1,	3
SWTAANMAAQITK	229.16293@K13,229.16293@S1,15.99492@M7,	3
DGEDQTQDMELVETRPAGDGTFQK	229.16293@K24,229.16293@D1,	4
DGEDQTQDTELVETRPAGVGTFQK	229.16293@K24,229.16293@D1,	3
FDSDAASSRG	229.16293@F1,	2
GYHQYAYDGKDYIALK	229.16293@K10,229.16293@K16,229.16293@G1,0.98402@Q4,	3
AYDGKDYIALK	229.16293@K5,229.16293@K11,229.16293@A1,	3
EGECVEWLR	57.02147@C4,229.16293@E1,	2
RVYLEGR	229.16293@R1,	3
EAVHAAEQR	229.16293@E1,	3
DGEDETQDTELVETRPAGDGTFQK	229.16293@K24,229.16293@D1,	3
ITVGYVDDTQFVR	229.16293@I1,	2
WIEQEGPEYWDQETR	229.16293@W1,	3
WIEQEGPEYWDQETR	229.16293@W1,	2
WIEQEGPEYWDQETR	229.16293@W1,0.98402@Q4,	2
WIEQEGPEYWDQETR	229.16293@W1,0.98402@Q12,	3
FISVGHVDDTQFVR	229.16293@F1,42.01057@F1,	3
KWEAVHAAEQR	229.16293@K1,229.16293@K1,	4
FTSVSR	229.16293@F1,	2
GYHQYAYDGKDYIALK	229.16293@K10,229.16293@K16,229.16293@G1,	4
FTTSVSR	229.16293@F1,	2
DSDATSPR	229.16293@D1,	2
YFTTSVSR	229.16293@Y1,	2
AHSQTHR	229.16293@A1,0.98402@Q4,	3
ALTQTWAGSHSMRCFFTSVSR	57.02147@C14,229.16293@A1,0.98402@Q4,15.99492@W6,42.01057@A1,	3
KGGSYSQAASSDSAQGSDVSLT	229.16293@K1,229.16293@K1,0.98402@Q15,	3
GYNQLAYDGKDYIALNEDLSSWTAADTAAQITQR	229.16293@K10,229.16293@G1,	4
SWTSADTAAQITQR	229.16293@S1,15.99492@W2,	3
WVEQEGPEYWDR	229.16293@W1,	2
GGSCSQAACSNSAQGSDESLITCK	57.02147@C4,57.02147@C9,57.02147@C23,229.16293@K24,229.16293@G1,0.98402@N11,	3
QVGGGPCGGAAESLPGGPVRGVAPQIPGER	57.02147@C7,229.16293@Q1,0.98402@Q25,42.01057@Q1,	4
GYVDDTEFVR	229.16293@G1,	2
QDAYDGKDYIALNQDLR	229.16293@K7,229.16293@Q1,0.98402@N13,	3
SWTAADMAAQTTKHKWEAA	229.16293@K13,229.16293@K15,229.16293@S1,15.99492@W16,	3
SWTAADMAAEITQR	229.16293@S1,	2
AQTDREDLR	229.16293@A1,	2
VAEQDRAYLEDTC	57.02147@C13,229.16293@V1,0.98402@Q4,	3
WIEQEGPEYWDEETGK	229.16293@K16,229.16293@W1,0.98402@Q4,	3
GGSYTQAASSDSAQGSDVSLTACKV	57.02147@C23,229.16293@K24,229.16293@G1,	3
VEQEGPEYWDR	229.16293@V1,	2
YLENGKDTLER	229.16293@K6,229.16293@Y1,0.98402@N4,	2
CSHSMR	57.02147@C1,229.16293@C1,	3
GGSYSQAASSDSAQGSDVSLTACKV	57.02147@C23,229.16293@K24,229.16293@G1,	3
DLSSWNAADTAAQITQR	229.16293@D1,0.98402@Q13,	2
ISVGYVDGTQFVR	229.16293@I1,	2
ISVGYVDGTQFVR	229.16293@I1,	3
SGALALTEAWAGSHSMR	229.16293@S1,15.99492@M16,42.01057@S1,	3
KGGSYSQAASSDSAQGSDMSLTACK	57.02147@C24,229.16293@K1,229.16293@K25,229.16293@K1,	3
KGGSYTQAASSDSAQGSDVSLTACK	57.02147@C24,229.16293@K1,229.16293@K25,229.16293@K1,0.98402@Q15,	4
CDVGSDWR	57.02147@C1,229.16293@C1,	2
WASVVVPSGEEQR	229.16293@W1,	3
WASVVVPSGQEQR	229.16293@W1,0.98402@Q10,15.99492@W1,	3
APWIEQEGLEYWDGETR	229.16293@A1,	3
SWTAADMAAQITK	229.16293@K13,229.16293@S1,0.98402@Q10,	2
DGEDQTQDTELVETRLAGDGTFQK	229.16293@K24,229.16293@D1,0.98402@Q23,	3
DGEDQTQDTELVETRPAGDGTYQK	229.16293@K24,229.16293@D1,	3
YFYTAMSR	229.16293@Y1,15.99492@M6,	2
APWIEQEGPEYWDEETGK	229.16293@K18,229.16293@A1,	4
GYQEDAYDGK	229.16293@K10,229.16293@G1,	2
WETAHEAEQWR	229.16293@W1,	3
GYQQDAYDGKDYIALNEDLR	229.16293@K10,229.16293@G1,	4
GAVFAGAVVAAVRWR	229.16293@G1,15.99492@W14,42.01057@G1,	3
SSDMSLTACK	57.02147@C9,229.16293@K10,229.16293@S1,15.99492@M4,	2
GYHQYSYDGK	229.16293@K10,229.16293@G1,	3
AAELLR	229.16293@A1,	2
SWTAAEMAAQITQR	229.16293@S1,	3
YFFTSVSR	229.16293@Y1,	2
KGGSYTQAASSDSAQGSDVSLT	229.16293@K1,229.16293@K1,0.98402@Q15,	3
KGGSYTQAASSDSAQGSDVSL	229.16293@K1,229.16293@K1,0.98402@Q15,	3
GYNQLAYDGKDYIALNEDLSSWTAADTAAQITQR	229.16293@K10,229.16293@G1,0.98402@N16,	4
SWTAADTASQITQR	229.16293@S1,	3
SFYPAEITLTWQR	229.16293@S1,	2
AYLEGTCVDGLRR	57.02147@C7,229.16293@A1,	2
GYDQSAYDGKDYIALNEDLRSWTAADIAAQITQR	229.16293@K10,229.16293@G1,0.98402@N16,0.98402@Q30,15.99492@W22,	4
YFHTSVSRPSR	229.16293@Y1,	2
SWTAADMAAQITK	229.16293@K13,229.16293@S1,15.99492@M7,	2
KGGSYSQAASSDSAQGSDVSLTACK	57.02147@C24,229.16293@K1,229.16293@K25,229.16293@K1,0.98402@Q15,	4
KGGSYTQAASSDSAQGSDVSLTACK	57.02147@C24,229.16293@K1,229.16293@K25,229.16293@K1,0.98402@Q7,	3
EPWVEQEGPEYWDR	229.16293@E1,	2
WAAMVVPSGEEQR	229.16293@W1,	3
KGGSYTQAASSDSAQGSDVSLTACK	57.02147@C24,229.16293@K1,229.16293@K25,229.16293@K1,0.98402@Q7,	4
NTQICK	57.02147@C5,229.16293@K6,229.16293@N1,	2
YTCHVQHEGLPKPL	57.02147@C3,229.16293@K12,229.16293@Y1,0.98402@Q6,	4
KGGSYSQAASSDSAQGSDVSLTACK	57.02147@C24,229.16293@K1,229.16293@K25,229.16293@K1,0.98402@Q15,	3
KGGSYTQAASSDSAQGSDVSLTACK	57.02147@C24,229.16293@K1,229.16293@K25,229.16293@K1,0.98402@Q15,	3
KGGSYSQAASSDSAQGPDVSLTACK	57.02147@C24,229.16293@K1,229.16293@K25,229.16293@K1,0.98402@Q15,	4
WVDGIR	229.16293@W1,	2
CHVQHEGLPK	57.02147@C1,229.16293@K10,229.16293@C1,	4
KGGSYSQAASSDSAQGSDV	229.16293@K1,229.16293@K1,	3
YLENGKDTLER	229.16293@K6,229.16293@Y1,	2
EAAHAAEQQR	229.16293@E1,	3
AAEQLK	229.16293@K6,229.16293@A1,	2
GYNQFAYDGKDYIALNEDLSSWTAADTAAQITQR	229.16293@K10,229.16293@G1,0.98402@Q4,	4
DGEDETQDTELVETRPAGDGTFQK	229.16293@K24,229.16293@D1,0.98402@Q23,	3
DGEDETQDTELVETRPAGDGTFQK	229.16293@K24,229.16293@D1,0.98402@Q7,	3
WASVVVPSGQEQR	229.16293@W1,15.99492@W1,	2
WASVVVPSGQEQR	229.16293@W1,15.99492@W1,	3
GYHQYAYDGKDYIAL	229.16293@K10,229.16293@G1,	3
AAHMAEQQR	229.16293@A1,0.98402@Q7,	2
YFDNAVSRPGRGEPRFISVGYVDDTQFVR	229.16293@Y1,	3
GYDQSTYDGK	229.16293@K10,229.16293@G1,	2
NEDLSSWTAADTAAQITQLK	229.16293@K20,229.16293@N1,	3
YTCHVKHEGLPKPLTLR	57.02147@C3,229.16293@K6,229.16293@K12,229.16293@Y1,	4
DLSSWTAADTTAQITQR	229.16293@D1,0.98402@Q13,	2
NEDLSSWTTADTAAQITQR	229.16293@N1,15.99492@W7,	3
QVGGGPCGGAAESLPGGRVRGVAPQIPGER	57.02147@C7,229.16293@Q1,0.98402@Q25,	3
IAVGYVDDTQFVR	229.16293@I1,	3
QDAYDGKDYIALK	229.16293@K7,229.16293@K13,229.16293@Q1,	3
SWTAANTAAQITQR	229.16293@S1,15.99492@W2,	3
DGEDQTQDTELVETRPSGDGTFQK	229.16293@K24,229.16293@D1,	4
YFDTAVSR	229.16293@Y1,	2
DGEDQTQDTELVETRPAGYGTFQK	229.16293@K24,229.16293@D1,	3
DGEDQTQETELVETRPAGDGTFQK	229.16293@K24,229.16293@D1,0.98402@Q7,	3
DGEDQTQETELVETRPAGDGTFQK	229.16293@K24,229.16293@D1,	4
GYQQDAYNGKDYIALNEDLR	229.16293@K10,229.16293@G1,0.98402@N8,	4
APWIEQEGPEYWDEETGK	229.16293@K18,229.16293@A1,0.98402@Q6,	2
GKDYIALNVDLRSWTAADTAAQITQR	229.16293@K2,229.16293@G1,0.98402@N8,	4
APWIEQEGLEYWDEETGK	229.16293@K18,229.16293@A1,	3
GHDQSAYDGKDYIALNQDLSSWTAADTAAQITQR	229.16293@K10,229.16293@G1,0.98402@N16,	4
GGSYSQAASSDSAQGSDMSLTACKV	57.02147@C23,229.16293@K24,229.16293@G1,0.98402@Q14,	3
HKWEAAHVAQQLR	229.16293@K2,229.16293@H1,0.98402@Q11,	4
MYGCDLGSDWR	57.02147@C4,229.16293@M1,15.99492@M1,	2
APWIEQEGPEYWDQNTQIFK	229.16293@K20,229.16293@A1,0.98402@Q14,15.99492@W3,42.01057@A1,	4
GHCCWPGCPSSCGHR	57.02147@C3,57.02147@C4,57.02147@C8,57.02147@C12,229.16293@G1,42.01057@G1,	2
WIEQEGPEYWDLQTR	229.16293@W1,0.98402@Q13,15.99492@W10,	2
WVEQEGPEYWDR	229.16293@W1,	3
AAVVVPSGEEQR	229.16293@A1,0.98402@Q11,	2
SLTACK	57.02147@C5,229.16293@K6,229.16293@S1,	2
RYFDSAVSRPGRGEPRFISVGYVDDTQFVR	229.16293@R1,42.01057@R1,	4
DYIALNQDLSSWTAADTAAQITQR	229.16293@D1,0.98402@Q7,	3
DYIALNEDLSSWTAADTAAEITQR	229.16293@D1,	2
SWTAADTATQITQR	229.16293@S1,	2
DYIALNEDMSSWTAA	229.16293@D1,15.99492@W12,	2
HVPEQLRAYLEGTCVEWLR	57.02147@C14,229.16293@H1,0.98402@Q5,42.01057@H1,	3
APWIEQEGPEYWDQNTR	229.16293@A1,0.98402@Q6,15.99492@W12,	2
APWIEEEGPEYWDGETR	229.16293@A1,	2
IAVGYVDDTQFVRFVS	229.16293@I1,0.98402@Q10,	3
DYIALNQDLSSWTAADTAAQITQR	229.16293@D1,0.98402@Q7,	4
DYIALNQDLSSWTAADTAAQITQR	229.16293@D1,0.98402@N6,0.98402@Q7,	3
DYIALNEDLSSWTAAAMAAQITQR	229.16293@D1,15.99492@M17,0.98402@N6,15.99492@W12,	3
ADLGTLR	229.16293@A1,	2
APWIEEEGPEYWDR	229.16293@A1,	2
MYGCDVGSDWR	57.02147@C4,229.16293@M1,15.99492@M1,	2
DGEDQTQDTELVETRPAGNGT	229.16293@D1,	3
MAAQITQPKWEAARVAEQLR	229.16293@K9,229.16293@M1,15.99492@M1,0.98402@Q7,15.99492@W10,	3
DGEDQNQDTELVETRPAGDR	229.16293@D1,0.98402@N6,0.98402@Q7,	3
WASVVVPSGQEQR	229.16293@W1,0.98402@Q10,15.99492@W1,	2
DYIALNQDLSSWTAADTAAQITQR	229.16293@D1,	3
GGSCSQAASSNSAQGSDESLIACKA	57.02147@C4,57.02147@C23,229.16293@K24,229.16293@G1,	3
GYQQDAYDGKDYNALNEDLR	229.16293@K10,229.16293@G1,	3
APWIEQEGPEYWDEETGK	229.16293@K18,229.16293@A1,	2
GYQQDAYDGKDYIALNQDLR	229.16293@K10,229.16293@G1,0.98402@N16,	3
VGSDGRFLRGCR	57.02147@C11,229.16293@V1,	2
QDSYDGKDYIALNEDLR	229.16293@K7,229.16293@Q1,	3
YDSDAASPR	229.16293@Y1,	2
WAAAVVPSGQEQR	229.16293@W1,15.99492@W1,42.01057@W1,	3
FDSDAASER	229.16293@F1,	2
SWTAADMAAQITK	229.16293@K13,229.16293@S1,	4
VSDHEATLR	229.16293@V1,	3
GYQQDAYDGKDYIALNEDLR	229.16293@K10,229.16293@G1,	2
GGSYSQAASSDSAQGSDVSLTACK	57.02147@C23,229.16293@K24,229.16293@G1,0.98402@Q14,	2
GCYNQSEAGSHILQ	57.02147@C2,229.16293@G1,0.98402@N4,0.98402@Q14,42.01057@G1,	3
GYQQNAYDGKDYIALNEDLR	229.16293@K10,229.16293@G1,0.98402@Q4,	3
AYLEGLCMEWLR	57.02147@C7,229.16293@A1,	3
AYLEGLCVEWVR	57.02147@C7,229.16293@A1,15.99492@W10,	3
FYPAEITLTWQR	229.16293@F1,	2
APWIEQEGPEYWDEETGK	229.16293@K18,229.16293@A1,0.98402@Q6,	4
APWIEQEGPEYWDEETGK	229.16293@K18,229.16293@A1,15.99492@W12,	3
FISVGYVDGTQFVR	229.16293@F1,	3
FISVGYVDGTQFVR	229.16293@F1,	2
GGSCSQAASSNSAQGSDESLIACK	57.02147@C4,57.02147@C23,229.16293@K24,229.16293@G1,0.98402@Q14,	4
LRGYYNQSKAGS	229.16293@K9,229.16293@L1,	2
SWTAADKAAQITR	229.16293@K7,229.16293@S1,42.01057@S1,	3
GTTTRARPG	229.16293@G1,42.01057@G1,	2
EQEGPEYWDR	229.16293@E1,	2
YFYTAMSWPGRGEPRFIAVGYVDDTQFVR	229.16293@Y1,15.99492@W8,42.01057@Y1,	4
WIEQEGPEYWDGNTR	229.16293@W1,15.99492@W10,	2
MYGCDVGSDWR	57.02147@C4,229.16293@M1,15.99492@M1,	3
WEAAHEAEQLSLPGWHVRGVAPQIPGER	229.16293@W1,0.98402@Q23,15.99492@W1,15.99492@W15,42.01057@W1,	4
EAAHVAEQQR	229.16293@E1,	3
DGSHNLQR	229.16293@D1,0.98402@N5,	2
SWTAAETAAQITQR	229.16293@S1,	3
VEQEGPEYWDR	229.16293@V1,0.98402@Q3,	2
EPRFITVGYVDDMLFVRFDSDATSPRKEPRAPWIEQE	229.16293@K27,229.16293@E1,0.98402@Q36,15.99492@W33,	3
IEQEGPEYWDR	229.16293@I1,0.98402@Q3,	2
DYIALNEDLSSWTAADTAAQITQLK	229.16293@K25,229.16293@D1,0.98402@N6,0.98402@Q20,	3
SWTAADMAAQITK	229.16293@K13,229.16293@S1,0.98402@Q10,	3
WVEQEGPEYWDRETQNYKRQAQADR	229.16293@K18,229.16293@W1,0.98402@N16,0.98402@Q22,	4
WVAVVVPSGQEQR	229.16293@W1,	3
TNTQTDR	229.16293@T1,0.98402@Q4,	2
AHSQTDR	229.16293@A1,0.98402@Q4,	2
AHSQTDR	229.16293@A1,0.98402@Q4,	3
LLSGALALTQTWAGSHFMRYFFTSVSR	229.16293@L1,	4
TFQNWAAVVVPSGEEQR	229.16293@T1,0.98402@N4,0.98402@Q3,15.99492@W5,	3
SWTAADMAAQITK	229.16293@K13,229.16293@S1,15.99492@M7,15.99492@W2,	3
AHSQTHR	229.16293@A1,	3
QEGPEYWDEEKGK	229.16293@K11,229.16293@K13,229.16293@Q1,0.98402@Q1,15.99492@W7,42.01057@Q1,	3
GGSYSQAASSDSAQGSDVSLTACKV	57.02147@C23,229.16293@K24,229.16293@G1,0.98402@Q14,	3
GGSYSQAASSDSAQGSDMSLTACK	57.02147@C23,229.16293@K24,229.16293@G1,0.98402@Q14,	3
WIEQEGPEYWDGNTR	229.16293@W1,0.98402@Q4,15.99492@W10,	2
MYACDVGPDGR	57.02147@C4,229.16293@M1,	2
MYACDVGPDGR	57.02147@C4,229.16293@M1,42.01057@M1,	3
SRFIAVGYVDDTQFVR	229.16293@S1,	3
DGEDETQDTELVETRPAGDGTFQK	229.16293@K24,229.16293@D1,0.98402@Q23,	2
GGSYTQAASSDSAQGSDVSLTACK	57.02147@C23,229.16293@K24,229.16293@G1,	4
CDVGPDGR	57.02147@C1,229.16293@C1,	2
WIEQEGPEYWDEETGK	229.16293@K16,229.16293@W1,	3
ASVVVPSGQEQR	229.16293@A1,	2
GGSYSQAACSDSAQGSDVSL	57.02147@C9,229.16293@G1,	3
FFAVGYVDDTQFVR	229.16293@F1,	3
SWTAADTATQISQR	229.16293@S1,	3
GGSCSQAASSNSAQGSDESLIACK	57.02147@C4,57.02147@C23,229.16293@K24,229.16293@G1,0.98402@N11,	3
WIEQEGQEYWDR	229.16293@W1,0.98402@Q7,15.99492@W10,	3
WTEQEGPEYWDR	229.16293@W1,15.99492@W1,42.01057@W1,	2
GHNQYSYDGK	229.16293@K10,229.16293@G1,0.98402@N3,	3
AQWIEQEGPEYWDQETR	229.16293@A1,0.98402@Q2,15.99492@W12,	3
GYYNQSEDGSHTLQWMYGCDLWPDGR	57.02147@C19,229.16293@G1,15.99492@M16,0.98402@N4,0.98402@Q14,15.99492@W15,	3
SWTAAAMAAQITQR	229.16293@S1,15.99492@M7,	2
DGEDQTQDTELVETRPAGDGTYQK	229.16293@K24,229.16293@D1,0.98402@Q23,	4
LQAQTDRVSLR	229.16293@L1,42.01057@L1,	3
SWTSADTAAQITQR	229.16293@S1,	3
DGEDQTQETELVETRPAGDGTFQK	229.16293@K24,229.16293@D1,0.98402@Q7,	4
ASRTLLLLLSGALALTQTWAGS	229.16293@A1,0.98402@Q17,	3
ASAQTYR	229.16293@A1,0.98402@Q4,	2
GGSYTQAASSDSAQGSDVSLTACK	57.02147@C23,229.16293@K24,229.16293@G1,0.98402@Q14,	3
GGSYSQAASSDSAQGSDMSLTACK	57.02147@C23,229.16293@K24,229.16293@G1,	3
WASVAVPSGQEQR	229.16293@W1,0.98402@Q10,42.01057@W1,	3
SFYPAEITLTWQR	229.16293@S1,	3
AGSHSMR	229.16293@A1,	3
KGGSYSQAASSDSAQGSDMSLTACKV	57.02147@C24,229.16293@K1,229.16293@K25,229.16293@K1,0.98402@Q15,	4
KGGSYSQAASSDSAQGSDMSLTACKV	57.02147@C24,229.16293@K1,229.16293@K25,229.16293@K1,	3
YLEGTCVEWLR	57.02147@C6,229.16293@Y1,	3
APWIEQEGPEYWDGETRK	229.16293@K18,229.16293@A1,0.98402@Q6,	3
WEAAQVAEQWR	229.16293@W1,15.99492@W10,	2
GGSYSQAACSDSAQGSDVSL	57.02147@C9,229.16293@G1,0.98402@Q6,	2
WIEQEGPEYWDQETR	229.16293@W1,0.98402@Q12,	2
WIEQEGPEYWDEETGK	229.16293@K16,229.16293@W1,0.98402@Q4,	2
EQEGPEYWDEEKGK	229.16293@K12,229.16293@K14,229.16293@E1,0.98402@Q2,15.99492@W8,	3
DGEDQTQDTELVETRPAEDR	229.16293@D1,	3
GHDQSSYDGK	229.16293@K10,229.16293@G1,	3
DGEDQTQDTELVEIRPAGDGT	229.16293@D1,	3
ANLGTLR	229.16293@A1,	2
KGGSYSQAASSDSAQGSDMSLTACKV	57.02147@C24,229.16293@K1,229.16293@K25,229.16293@K1,0.98402@Q7,	4
CTCHVQHEGLPK	57.02147@C1,57.02147@C3,229.16293@K12,229.16293@C1,0.98402@Q6,	2
AQAQTDGESLRNL	229.16293@A1,0.98402@Q4,	2
SVVVPSGQEQR	229.16293@S1,	2
SWTAADMAAQTTK	229.16293@K13,229.16293@S1,15.99492@W2,	3
SVGYVDGTQFVR	229.16293@S1,	2
EDGSHTLR	229.16293@E1,	3
AGDGTFQNWAAVVVPSGEEQR	229.16293@A1,0.98402@Q7,15.99492@W9,42.01057@A1,	3
YVDDTQFVR	229.16293@Y1,0.98402@Q6,	2
AHSQTDRENLGTLR	229.16293@A1,	4
FHTSVSRPGLGEPRFISVGYVDGTQFVR	229.16293@F1,	4
DGEDQTQNTELVETRPAGDGTFQK	229.16293@K24,229.16293@D1,0.98402@Q5,	4
DGEDQTQDTELVETRPSGDGTFQK	229.16293@K24,229.16293@D1,0.98402@Q7,	4
SWTAADMAAQTTK	229.16293@K13,229.16293@S1,15.99492@M7,15.99492@W2,	3
SWTSADMAAQTTK	229.16293@K13,229.16293@S1,15.99492@M7,15.99492@W2,	2
SWTAADTAVQITQR	229.16293@S1,	2
RVAEQDR	229.16293@R1,	3
DGEDQNQDTELVETRPAGDR	229.16293@D1,0.98402@N6,	3
APWIEQEGPEYWDEETGK	229.16293@K18,229.16293@A1,0.98402@Q6,	3
APWIEQQGPEYWDQETR	229.16293@A1,0.98402@Q14,	3
DGEDQNQDTELVETRPAGDGTFQK	229.16293@K24,229.16293@D1,0.98402@N6,0.98402@Q7,	3
YLENGKDTLER	229.16293@K6,229.16293@Y1,0.98402@N4,	3
DGEDQTQDTELLETRPAGDGT	229.16293@D1,	3
DLQDQHTDLPR	229.16293@D1,	2
WAAVAVPSGQEQR	229.16293@W1,0.98402@Q10,15.99492@W1,42.01057@W1,	3
YLEGTCVDGLR	57.02147@C6,229.16293@Y1,	3
FDSDATNPRKEPR	229.16293@K10,229.16293@F1,	2
YIALNEYLRSWTAADTAAQITQR	229.16293@Y1,15.99492@W11,	4
DYIALNEDQSSWTAADTAAQITQR	229.16293@D1,	3
APWIEQEGPQYWDR	229.16293@A1,0.98402@Q6,	2
TNTDLPRGPADPAPLLQPERGR	229.16293@T1,0.98402@N2,42.01057@T1,	3
AGDGTFQNWAAVVVPSGEEQR	229.16293@A1,0.98402@N8,0.98402@Q7,15.99492@W9,42.01057@A1,	3
RCWPLGFYPAEITLTWQR	57.02147@C2,229.16293@R1,42.01057@R1,	4
DYIALNEDVSSWTAADTAAQITQR	229.16293@D1,0.98402@N6,15.99492@W12,	3
ALNQDLSSWTAADTAAQITQR	229.16293@A1,0.98402@N3,	3
EAAHEAEQLR	229.16293@E1,	3
SWTAADMAAETTK	229.16293@K13,229.16293@S1,	3
DGEDQTQDTELVETRPEGDGTFQK	229.16293@K24,229.16293@D1,	3
YGCDVGSDGR	57.02147@C3,229.16293@Y1,	2
AVGYVDDTEFVR	229.16293@A1,	2
SILLVSL	229.16293@S1,	2
DGTCVEWLR	57.02147@C4,229.16293@D1,	2
AYLEGLCVEWLH	57.02147@C7,229.16293@A1,15.99492@W10,	2
AYLQGLCVEWLR	57.02147@C7,229.16293@A1,	3
GYQEDAYDGKDYIALNEDLR	229.16293@K10,229.16293@G1,0.98402@N16,	3
TVGYVDDTLFVR	229.16293@T1,	2
DYIALNEDLSSWTAADTAAEITQR	229.16293@D1,0.98402@N6,	3

## Sheet: ucec
peptide	modifications	charge
AHSQIDR	229.16293@A1,	2
WIEQEGPEYWDGETR	229.16293@W1,	2
WASVVVPSGEEQR	229.16293@W1,15.99492@W1,	2
SWTAADMAAQITK	229.16293@K13,229.16293@S1,	2
SWTAADMAAQITK	229.16293@K13,229.16293@S1,15.99492@M7,	3
SVVVPSGQEQR	229.16293@S1,	2
MYGCDVGSDWR	57.02147@C4,229.16293@M1,	2
DYIALEEDLR	229.16293@D1,	2
AGLAVLAVVVTGAVVATVMCR	57.02147@C20,229.16293@A1,15.99492@M19,42.01057@A1,	3
AAQITR	229.16293@A1,	2
SGEEQRYTCR	57.02147@C9,229.16293@S1,0.98402@Q5,	2
TLTWQWDGEDQTQDTELVETRPAGDGTFQK	229.16293@K30,229.16293@T1,	4
AYLEGECMEWLR	57.02147@C7,229.16293@A1,15.99492@W10,	2
AYLEGECMEWLR	57.02147@C7,229.16293@A1,	2
WALGFYPAEI	229.16293@W1,	2
WEAAHVAEQWR	229.16293@W1,	3
YFYTAMSR	229.16293@Y1,	2
DGEDQTQDTELVEIRPAGDGT	229.16293@D1,	3
WVEQEGPEYWDRETQNYK	229.16293@K18,229.16293@W1,	3
GGSYSQAASSDSAQGSDVSLTACKV	57.02147@C23,229.16293@K24,229.16293@G1,	3
RKWEAVHAAEQR	229.16293@K2,229.16293@R1,	4
GGSYTQAASSDSAQGSDVSLTACK	57.02147@C23,229.16293@K24,229.16293@G1,	3
EGTCVEWLR	57.02147@C4,229.16293@E1,	2
GGSYSQAASSDSAQGSDMSLTACK	57.02147@C23,229.16293@K24,229.16293@G1,	3
WIEQEGPEYWDGETRK	229.16293@K16,229.16293@W1,	3
SFYPAEITLTWQR	229.16293@S1,	3
SWTAADMAAQITK	229.16293@K13,229.16293@S1,	3
GGSYTQAASSDSAQGSDVSLTACKV	57.02147@C23,229.16293@K24,229.16293@G1,	3
YTCHVQHEGLPEPLTL	57.02147@C3,229.16293@Y1,	3
GGSYSQAASSDTAQGSDMSLTACK	57.02147@C23,229.16293@K24,229.16293@G1,0.98402@Q14,	3
THVTHYPISDHEATLR	229.16293@T1,	4
APWIEQEGPEYWDEETGK	229.16293@K18,229.16293@A1,	3
APWIEQEGPEYWDEETGK	229.16293@K18,229.16293@A1,0.98402@Q6,	3
APWIQQEGPEYWDQETR	229.16293@A1,0.98402@Q6,	2
SWTAADMAAQITK	229.16293@K13,229.16293@S1,15.99492@M7,	2
GGSYSQAASSDSAQGSDMSLTACKV	57.02147@C23,229.16293@K24,229.16293@G1,	3
GGSYSQAASSDSAQGSDMSLTACKV	57.02147@C23,229.16293@K24,229.16293@G1,0.98402@Q14,	3
SWTAADMAAQITQRKWEMAHE	229.16293@K15,229.16293@S1,15.99492@M18,0.98402@Q13,15.99492@W16,	4
GGSYTQAASSDSAQGSDVSLTACKV	57.02147@C23,229.16293@K24,229.16293@G1,0.98402@Q14,	3
WIEQEGPQYWDR	229.16293@W1,15.99492@W10,	2
KGGSYSQAASSDSAQGSDVSLTACKV	57.02147@C24,229.16293@K1,229.16293@K25,229.16293@K1,0.98402@Q15,	4
NTQIYK	229.16293@K6,229.16293@N1,	2
WIEQEGPEYWDGETR	229.16293@W1,	3
MYACDVGPDGR	57.02147@C4,229.16293@M1,	3
GGSYTQAASSDSAQGSDVSLTACK	57.02147@C23,229.16293@K24,229.16293@G1,0.98402@Q14,	2
GGSYSQAACSDSAQGSDVSLTA	57.02147@C9,229.16293@G1,0.98402@Q14,	3
GGSYSQAACSDSAQGSDVSLTA	57.02147@C9,229.16293@G1,	3
GGSYSQAASSDSAQGSDVSLTA	229.16293@G1,	2
AHSQTDRENLR	229.16293@A1,	3
YLEGTCVEWLR	57.02147@C6,229.16293@Y1,	2
GGSYSQAASSDSAQGSDVSLTACKV	57.02147@C23,229.16293@K24,229.16293@G1,0.98402@Q14,	3
GYHQYAYDDK	229.16293@K10,229.16293@G1,	3
ALNEDLSSWTAADTAAQITQLK	229.16293@K22,229.16293@A1,	3
DYIALNKDLSSWTAADTAAQITQR	229.16293@K7,229.16293@D1,0.98402@N6,	3
APWIEQEGPECWDEETGK	57.02147@C11,229.16293@K18,229.16293@A1,	3
WETAHEAEQWR	229.16293@W1,	2
THMTHHAVSDHEATLR	229.16293@T1,	4
SWTAADMAAQITQRKWETAHVAEQWRAYLEGR	229.16293@K15,229.16293@S1,15.99492@M7,15.99492@W2,42.01057@S1,	4
WIEQERPEYWDQETR	229.16293@W1,	3
HKWEAAHVAEQLR	229.16293@K2,229.16293@H1,	4
GGSCSQAASSNSAQGSDESLIACK	57.02147@C4,57.02147@C23,229.16293@K24,229.16293@G1,	3
IEQEGQEYWDRETQISK	229.16293@K17,229.16293@I1,0.98402@Q6,	3
THVTHHSISDHEATLR	229.16293@T1,	4
ASAQTYR	229.16293@A1,	2
CSHSMR	57.02147@C1,229.16293@C1,	2
GGSYSQAASSDSAQGSDMSLTACK	57.02147@C23,229.16293@K24,229.16293@G1,0.98402@Q14,	3
GGSYSQAASSDSAQGSDVSLTACK	57.02147@C23,229.16293@K24,229.16293@G1,	3
APWIEQERPEYWDQETR	229.16293@A1,	3
CDVGPDGRVLR	57.02147@C1,229.16293@C1,	2
GEILGV	229.16293@G1,	2
AYLEGTCVDGLRR	57.02147@C7,229.16293@A1,	3
DQTQDMELVETRPAGDGTFQK	229.16293@K21,229.16293@D1,0.98402@Q4,42.01057@D1,	3
KWETAHEAEQWRVYLEG	229.16293@K1,229.16293@K1,15.99492@W11,	4
YNQSEAGPHTLQR	229.16293@Y1,0.98402@N2,0.98402@Q12,42.01057@Y1,	3
FYPAEITLTWQR	229.16293@F1,	2
EAVHAAEQR	229.16293@E1,	3
DGEDQTQDTELVETRPAGHGTFQK	229.16293@K24,229.16293@D1,	4
GGSYSQAASSDSAQGSDVSLTACKV	57.02147@C23,229.16293@K24,229.16293@G1,0.98402@Q14,	2
APWVEQEGPEYWDRNTQK	229.16293@K18,229.16293@A1,15.99492@W12,	4
SWTAADMAAQTTK	229.16293@K13,229.16293@S1,15.99492@M7,	3
SWTAADMAAQTTK	229.16293@K13,229.16293@S1,	3
KGGSYTQAASSDSAQGSDVSLTACKV	57.02147@C24,229.16293@K1,229.16293@K25,229.16293@K1,	4
WIEQEGPEYWDQETR	229.16293@W1,	2
WIEQEGPEYWDEETGKVK	229.16293@K16,229.16293@K18,229.16293@W1,15.99492@W10,	4
SWTSADMAAQTTK	229.16293@K13,229.16293@S1,15.99492@M7,15.99492@W2,	2
SWTSADMAAQTTK	229.16293@K13,229.16293@S1,15.99492@M7,15.99492@W2,	3
EPWVEQEGPEYWDRETQK	229.16293@K18,229.16293@E1,	3
GGSCSQAASSNSAQGSDESLIARK	57.02147@C4,229.16293@K24,229.16293@G1,0.98402@N11,0.98402@Q14,	3
WVEQEGPEYWDR	229.16293@W1,	2
AQSQTDRVDLGTLR	229.16293@A1,	3
WASVVVPSGQEQR	229.16293@W1,	2
AAVVVPSGEEQR	229.16293@A1,	2
FISVGYVDGTQFVR	229.16293@F1,	2
FISVGYVDGTQFVR	229.16293@F1,0.98402@Q11,	2
ISVGYVDNTQFVR	229.16293@I1,	2
DYIALNEDLSSWTAADTAAQITQRKWEAACEAEQ	57.02147@C30,229.16293@K25,229.16293@D1,0.98402@Q23,15.99492@W12,15.99492@W26,	3
DGEDQTQDTELVETRPAGDGN	229.16293@D1,	3
DAEDQTQDTELVETRPAGDR	229.16293@D1,0.98402@Q5,	3
SAQTYR	229.16293@S1,	2
GYVDDTQFVQFDSDAASPR	229.16293@G1,0.98402@Q10,	2
GYVDDTQFVQFDSDAASPR	229.16293@G1,	3
TEPQAPWIEQEGPEYWDR	229.16293@T1,0.98402@Q4,15.99492@W7,15.99492@W16,42.01057@T1,	3
FDSDAASQK	229.16293@K9,229.16293@F1,	2
APWIEQEGPEYWDGETRK	229.16293@K18,229.16293@A1,	3
APWIEQEGPEYWDGETRK	229.16293@K18,229.16293@A1,0.98402@Q6,	3
AYLEGTCVDGLR	57.02147@C7,229.16293@A1,	2
WIEQEGPEYWDRETQISK	229.16293@K18,229.16293@W1,	3
WIEQEGPEYWDQETR	229.16293@W1,	3
KGGSYSQAASSDSAQGSDVSLTACKV	57.02147@C24,229.16293@K1,229.16293@K25,229.16293@K1,	4
KGGSYSQAASSDSAQGSDVSLTACKV	57.02147@C24,229.16293@K1,229.16293@K25,229.16293@K1,0.98402@Q7,	3
YFFTSVSR	229.16293@Y1,	2
GGSCSQAACSNSAQGSDESLITCK	57.02147@C4,57.02147@C9,57.02147@C23,229.16293@K24,229.16293@G1,	3
WIEQEGQEYWDR	229.16293@W1,0.98402@Q7,15.99492@W1,	2
WIEQEGQEYWDR	229.16293@W1,0.98402@Q7,	2
WVEQEGPEYWDR	229.16293@W1,15.99492@W1,	2
APWIQQEGPEYWDGETR	229.16293@A1,0.98402@Q6,	2
APWIEQEGLEYWDGETR	229.16293@A1,	3
YGCDVGSDWR	57.02147@C3,229.16293@Y1,	2
DGEDQTQDTELLETRPAGDGT	229.16293@D1,	3
KGGSYSQAASSDSAQGSDVSLTACKV	57.02147@C24,229.16293@K1,229.16293@K25,229.16293@K1,0.98402@Q7,	4
DYIALNEDLSSWTAADTAAQITQLK	229.16293@K25,229.16293@D1,	3
LSSWIAADTAAQITQR	229.16293@L1,15.99492@W4,	3
MEAQITQR	229.16293@M1,42.01057@M1,	2
FLGGYR	229.16293@F1,	2
MYGCDVGSDWR	57.02147@C4,229.16293@M1,15.99492@M1,	2
PPTLVLLLSGALALTQTWAGS	229.16293@P1,15.99492@W18,	4
FISVSY	229.16293@F1,	2
FDSDAASQRIWPRAPWIEQEGPEYWDR	229.16293@F1,0.98402@Q19,15.99492@W11,	4
KWETAHEAEQWR	229.16293@K1,229.16293@K1,	4
ETAHEAEQWR	229.16293@E1,	3
VEQEGPEYWDR	229.16293@V1,	2
AYLEGECVQWLR	57.02147@C7,229.16293@A1,15.99492@W10,	2
AQTDREDLR	229.16293@A1,	2
DGEDQTQDTELVETRPAGDGTYQK	229.16293@K24,229.16293@D1,	3
EGLCVEWLR	57.02147@C4,229.16293@E1,	2
APWIEQEGPEYWDLQTR	229.16293@A1,	3
TLTWQWDGEDQTQDTELVETRPAGDGTFQK	229.16293@K30,229.16293@T1,0.98402@Q29,	4
GGSYSQAASSDSAQGSDVSLTA	229.16293@G1,0.98402@Q14,	2
EPWVEQEGPEYWDR	229.16293@E1,	2
NEDLSSWTAADTAAQITQLK	229.16293@K20,229.16293@N1,	3
VDLGTLR	229.16293@V1,	2
DGEDQTQDTELLETRPAGDGTFQK	229.16293@K24,229.16293@D1,	3
ASVVVPSGQEQR	229.16293@A1,	2
WIEQEGPEYWDRETQICK	57.02147@C17,229.16293@K18,229.16293@W1,	3
ETQICK	57.02147@C5,229.16293@K6,229.16293@E1,	2
YLEDGK	229.16293@K6,229.16293@Y1,	2
RQAQTDRV	229.16293@R1,	3
QTQADRVSLR	229.16293@Q1,-17.02655@Q1,	2
AHAAEQQR	229.16293@A1,	3
GGSYSQAACSDSAQGSDVSLTA	57.02147@C9,229.16293@G1,	2
GGSCSQAASSNSAQGSDESLIACK	57.02147@C4,57.02147@C23,229.16293@K24,229.16293@G1,0.98402@Q14,	3
GGSRSQAASSNSAQGSDESLIACK	57.02147@C23,229.16293@K24,229.16293@G1,0.98402@N11,	3
DLSSWTAADTTAQITQR	229.16293@D1,0.98402@Q13,	2
WASVVVPSGQEQR	229.16293@W1,0.98402@Q10,	2
VGFDSDAASQR	229.16293@V1,	3
WEAVHAAEQLR	229.16293@W1,	2
SFYPAEITLTWQR	229.16293@S1,	2
CHVQHEGLPK	57.02147@C1,229.16293@K10,229.16293@C1,	3
SWTAADMAAQTTK	229.16293@K13,229.16293@S1,	2
KWEAAHVAEQQR	229.16293@K1,229.16293@K1,	4
WVEQEGPEYWDR	229.16293@W1,0.98402@Q4,	2
SWTAADMAAETTK	229.16293@K13,229.16293@S1,	2
GSHSMR	229.16293@G1,	2
IWPRAPWIEQEGPEYWDR	229.16293@I1,	2
LRGYYNQSEDGSHTLQWMYGCDLGPNGRLLR	57.02147@C21,229.16293@L1,0.98402@N6,0.98402@Q16,	4
DGEDQTQDTELVETRPAGDGI	229.16293@D1,	3
DGEDQTQDIELVETRPAGDR	229.16293@D1,0.98402@Q7,	3
WEAVHAAEQR	229.16293@W1,	3
GGSYSQAASSDSAQGSDMSLTACK	57.02147@C23,229.16293@K24,229.16293@G1,15.99492@M18,0.98402@Q14,	3
THMTHHAVSDHEATLR	229.16293@T1,15.99492@M3,	4
QIMYGCDVGSDGR	57.02147@C6,229.16293@Q1,	2
GGSYSQAASSDSAQGSDMSLTACK	57.02147@C23,229.16293@K24,229.16293@G1,15.99492@M18,	3
RKWEAVHAAEQR	229.16293@K2,229.16293@R1,	3
LSGGLALTETWACSHSMRYFDTV	57.02147@C13,229.16293@L1,15.99492@M17,	3
APWVEQEGPECWDRETQK	57.02147@C11,229.16293@K18,229.16293@A1,	3
APWVEEEGPEYWDRETQK	229.16293@K18,229.16293@A1,	3
VASPREEPRAPWIEQEGPEYWDRNTQIYKAQA	229.16293@K29,229.16293@V1,	4
GGSCSQAASSNSAQGSDESLIACKA	57.02147@C4,57.02147@C23,229.16293@K24,229.16293@G1,	3
ARWIEQEGPEYWDRNTR	229.16293@A1,0.98402@Q6,15.99492@W3,42.01057@A1,	3
EGDAAARR	229.16293@E1,	2
WEAAHVAEQQR	229.16293@W1,	3
WVEQEGPDYWDRETQK	229.16293@K16,229.16293@W1,15.99492@W10,	3
WEAAYAAEQQR	229.16293@W1,	3
WVEQEGPEYWDRETQK	229.16293@K16,229.16293@W1,0.98402@Q4,	3
WVEQEGPEYWDRETQK	229.16293@K16,229.16293@W1,	3
DYIALNEDLSSWTAADTAAQITQREWEAARVAEQLR	229.16293@D1,0.98402@N6,0.98402@Q34,	3
DYIALNEDLSSWNAADTAAQITQR	229.16293@D1,0.98402@N13,15.99492@W12,	3
RFITMGYVDDTLFVR	229.16293@R1,15.99492@M5,42.01057@R1,	3
KGGSYSQAASSDSAQGSDVSLTAC	57.02147@C24,229.16293@K1,229.16293@K1,	3
KGGSYSQAASSDSAQGSDVSLTAC	57.02147@C24,229.16293@K1,229.16293@K1,0.98402@Q15,	3
KGGSYSQAASSDSAQGSDVSLT	229.16293@K1,229.16293@K1,0.98402@Q15,	3
DYIALNEDVSSWTAADTAAQITQR	229.16293@D1,0.98402@N6,15.99492@W12,	3
AQITQR	229.16293@A1,	2
KWETAHEAEQWR	229.16293@K1,229.16293@K1,	3
GGSCSQAASSNSAQGSDESLIAC	57.02147@C4,57.02147@C23,229.16293@G1,	3
EDLSSWTAADTAAQIAQR	229.16293@E1,0.98402@Q14,	2
MEPRAPWIEQEGPEYWDRS	229.16293@M1,15.99492@M1,15.99492@W7,15.99492@W16,42.01057@M1,	3
TLTWQWDGENQTQDTELVETRPAGDGTFQK	229.16293@K30,229.16293@T1,0.98402@Q11,	4
FYTAMSR	229.16293@F1,	2
WVAVVVPSGQEQR	229.16293@W1,	2
AYLEGLCMEWLR	57.02147@C7,229.16293@A1,15.99492@W10,	2
AYLEGLCMEWLR	57.02147@C7,229.16293@A1,	2
DTLEGADPPK	229.16293@K10,229.16293@D1,	2
EPWVEQEGPEYWDR	229.16293@E1,	3
FFTSVSR	229.16293@F1,	2
QWMYGCDVGPDGR	57.02147@C6,229.16293@Q1,15.99492@M3,0.98402@Q1,15.99492@W2,42.01057@Q1,	2
DGEDQTQETELVETRPAGDGTFQK	229.16293@K24,229.16293@D1,	4
MQVMYGCDVGPDGR	57.02147@C7,229.16293@M1,15.99492@M1,15.99492@M4,0.98402@Q2,	2
DGEDQTQETELVETRPAGDGTFQK	229.16293@K24,229.16293@D1,0.98402@Q7,	4
SWTAAEMAAQITQR	229.16293@S1,	3
GGSYSQAASSDSAQGSDVSLTACK	57.02147@C23,229.16293@K24,229.16293@G1,0.98402@Q14,	3
CWALGFYLRR	57.02147@C1,229.16293@C1,-17.02655@C1,	2
KGGSYTQAASSDSAQGSDVSLTACKV	57.02147@C24,229.16293@K1,229.16293@K25,229.16293@K1,0.98402@Q15,	3
GCDVGSDWR	57.02147@C2,229.16293@G1,	2
WIEQEGPEYWDGETR	229.16293@W1,0.98402@Q4,	3
VSDAASQR	229.16293@V1,	2
RFDSDAASQK	229.16293@K10,229.16293@R1,	3
GGSCSQAACSDSAQGSDESLITCK	57.02147@C4,57.02147@C9,57.02147@C23,229.16293@K24,229.16293@G1,	3
HDQSAYGGK	229.16293@K9,229.16293@H1,0.98402@Q3,	2
YDQSAYDGK	229.16293@K9,229.16293@Y1,	2
FIAVGYVNDTQFVR	229.16293@F1,	2
TDHEATLR	229.16293@T1,	3
RTWTAADMAAQITQR	229.16293@R1,15.99492@W3,42.01057@R1,	3
MYACDVGSDWR	57.02147@C4,229.16293@M1,	3
KGGSYTQAASSDSAQGSDVSLTACK	57.02147@C24,229.16293@K1,229.16293@K25,229.16293@K1,0.98402@Q7,	4
WIEQEGPEYWDLQTR	229.16293@W1,0.98402@Q13,15.99492@W10,	2
EPWVEEEGPEYWDR	229.16293@E1,	2
TNTQTDR	229.16293@T1,	2
GGSYSQAASSDSAQGSDVSLTA	229.16293@G1,	3
GCNQFAYDGK	57.02147@C2,229.16293@K10,229.16293@G1,	2
DGEDQTQDTELVETRPSGDGTFQK	229.16293@K24,229.16293@D1,	3
GGSYSQAASSDSAQGSNVSLT	229.16293@G1,0.98402@Q14,	2
AQTDRENLR	229.16293@A1,	3
MEPRAPWIEQER	229.16293@M1,15.99492@M1,0.98402@Q10,15.99492@W7,42.01057@M1,	2
DLRPWTAADTAAQITQR	229.16293@D1,15.99492@W5,	3
APWIEQEGLEYWDRNTQISK	229.16293@K20,229.16293@A1,	3
DYIALNEDLSSWTAADTAAQITQRNWEAARVAEQLR	229.16293@D1,0.98402@Q34,15.99492@W26,	3
WEAVHAAEQLR	229.16293@W1,	3
WQAAHVAEQLR	229.16293@W1,	2
KGGSYSQAASSDSAQGSDVSLT	229.16293@K1,229.16293@K1,	3
AAEQLK	229.16293@K6,229.16293@A1,	2
YGCDVGSDGR	57.02147@C3,229.16293@Y1,	2
MEPRAPWIEQEGPEYWDQETGK	229.16293@K22,229.16293@M1,0.98402@Q10,15.99492@W7,	3
AHSQTDRENLR	229.16293@A1,	4
SHTLQMMFGCDVGSDGRFLR	57.02147@C10,229.16293@S1,0.98402@Q5,	3
EQEGPEYWDR	229.16293@E1,	2
TVPIVG	229.16293@T1,	2
YAYDGKDYIALNEDLRSWTAADTAAQIAQR	229.16293@K6,229.16293@Y1,0.98402@N12,0.98402@Q26,15.99492@W18,	4
WVEQEGPEYWDR	229.16293@W1,	3
RYLEDGK	229.16293@K7,229.16293@R1,	3
APWVEEEGPEYWDR	229.16293@A1,	2
KGGSYSQAASSDSAQGSDMSLTACKV	57.02147@C24,229.16293@K1,229.16293@K25,229.16293@K1,0.98402@Q15,	3
GGSYSQAASSDSAQGSDVSLTACK	57.02147@C23,229.16293@K24,229.16293@G1,0.98402@Q14,	2
LSSWNAADTAAQITQR	229.16293@L1,	2
AQSQTDR	229.16293@A1,	2
GGSYSQAACSDSAQGSDVSLTA	57.02147@C9,229.16293@G1,0.98402@Q14,	2
DGEDQTQDTELVENRPAGDGTFQK	229.16293@K24,229.16293@D1,0.98402@N14,	3
DGEDQTQDTELVETRLAGDGTFQK	229.16293@K24,229.16293@D1,	3
IEQEGPEYWDR	229.16293@I1,	2
DGEDQTQETELVETRPAGDGTFQK	229.16293@K24,229.16293@D1,0.98402@Q7,	3
VAEQER	229.16293@V1,	2
DTAVSRPGRGEPRFISVGYVDDTQFVRFDSDAASPRGAP	229.16293@D1,0.98402@Q24,42.01057@D1,	4
AHSQIDR	229.16293@A1,	3
APWIEQEGPEYWDRNTQISK	229.16293@K20,229.16293@A1,15.99492@W12,	3
AHSQTHR	229.16293@A1,	3
DYIALNEDLSSWTAADTAAQITQRNWEAARVAEQLR	229.16293@D1,0.98402@N6,15.99492@W26,	3
DYIALNEDLSSWTTADTAAQITQR	229.16293@D1,	3
DYIALNEDLSSWTTADTAAQITQR	229.16293@D1,0.98402@N6,	3
PGGGEPRFISVGYVDDTQFVR	229.16293@P1,42.01057@P1,	3
KGGSYSQAASSDSAQGSDVSLTACKV	57.02147@C24,229.16293@K1,229.16293@K25,229.16293@K1,0.98402@Q15,	3
KGGSYSQAASSDSAQGSDVSLTACKV	57.02147@C24,229.16293@K1,229.16293@K25,229.16293@K1,	3
WIEQEGLEYWDGETR	229.16293@W1,	3
WEAVHAAEQR	229.16293@W1,	2
APWIEQEGPEYWDGETRK	229.16293@K18,229.16293@A1,	4
APWVEQEGPEYWDRETQNYK	229.16293@K20,229.16293@A1,0.98402@N18,0.98402@Q6,	3
APWIQQEGPEYWDGETRK	229.16293@K18,229.16293@A1,	3
DGEDQTQDTELVETRPVGDR	229.16293@D1,	3
YFDTAVSR	229.16293@Y1,	2
GGSCSQAASSNSAQGSDESLIACK	57.02147@C4,57.02147@C23,229.16293@K24,229.16293@G1,0.98402@Q14,	2
KWEAVHAAEQR	229.16293@K1,229.16293@K1,	4
RKWEAAHAAEQQR	229.16293@K2,229.16293@R1,	4
PWIEQEEPEYWDEETRN	229.16293@P1,0.98402@Q5,15.99492@W2,15.99492@W11,42.01057@P1,	2
YFYTAVSR	229.16293@Y1,	2
CHVQHEGLPK	57.02147@C1,229.16293@K10,229.16293@C1,	4
AHVAEQQR	229.16293@A1,	2
GTFQRWAAVVVPSGEEQR	229.16293@G1,	2
WIEQEGPEYWDQETR	229.16293@W1,0.98402@Q4,	2
LEGLCVEWLR	57.02147@C5,229.16293@L1,	2
WIQQEGPEYWDR	229.16293@W1,15.99492@W1,	2
EAAHEAEQLR	229.16293@E1,	3
FDSDAASQRMEPRAPWIEQEGPEYWDGETREVK	229.16293@K33,229.16293@F1,0.98402@Q19,15.99492@W16,15.99492@W25,	4
DYIALNEDLSSWNAADTAAQITQR	229.16293@D1,15.99492@W12,	3
DYIALNEDLSSWTTA	229.16293@D1,15.99492@W12,	2
DYIALNEDLSSWTSADTAAQITQR	229.16293@D1,15.99492@W12,	3
DYIALNEDLSSWSAADTAAQITQR	229.16293@D1,15.99492@W12,	3
DYIALNEDLSSWTAADTAAQITQH	229.16293@D1,0.98402@Q23,15.99492@W12,	3
DYIALNEDLGSWTAADMAAQITQR	229.16293@D1,	3
GGSCSQAASSDSAQGSDESLIACK	57.02147@C4,57.02147@C23,229.16293@K24,229.16293@G1,	2
GGSCSQAASSNSAQGSDESLMACK	57.02147@C4,57.02147@C23,229.16293@K24,229.16293@G1,15.99492@M21,0.98402@N11,0.98402@Q14,	4
TSVPRPGRG	229.16293@T1,42.01057@T1,	2
GGSYTQAASSDSAQGSDVSLTACK	57.02147@C23,229.16293@K24,229.16293@G1,0.98402@Q14,	3
APWIEQEGLEYWDR	229.16293@A1,	3
WVEQEGPEYWDRQTQK	229.16293@K16,229.16293@W1,	3
AYLEGVCVEWLR	57.02147@C7,229.16293@A1,15.99492@W10,	2
GGSCSQAASSNSAQGSDESLIACK	57.02147@C4,57.02147@C23,229.16293@K24,229.16293@G1,0.98402@Q14,	4
GGSCSQAACSDSAQGSDESLITCK	57.02147@C4,57.02147@C9,57.02147@C23,229.16293@K24,229.16293@G1,0.98402@Q14,	3
GGSCSQAASSDSAQGSDESLIACK	57.02147@C4,57.02147@C23,229.16293@K24,229.16293@G1,	3
RFDSDAASQR	229.16293@R1,	3
APWIEQEGPEYWDEETGK	229.16293@K18,229.16293@A1,0.98402@Q6,	2
APWIEQEGPEYCDGETRK	57.02147@C12,229.16293@K18,229.16293@A1,0.98402@Q6,	2
YTCHVQHEGLPEL	57.02147@C3,229.16293@Y1,	3
APWIEQEGPEYWDQNTR	229.16293@A1,0.98402@Q6,15.99492@W12,	2
APWIEQEGPEYWDLQTR	229.16293@A1,15.99492@W12,	3
TEQEGPEYWDRETQISK	229.16293@K17,229.16293@T1,0.98402@Q3,42.01057@T1,	3
WIELEGPEYWDR	229.16293@W1,	3
GHNQFAYDGK	229.16293@K10,229.16293@G1,	3
MYGCDVGPDGPLLR	57.02147@C4,229.16293@M1,15.99492@M1,	2
EAEQWRAYLEGECLEWLR	57.02147@C13,229.16293@E1,	3
ISVGYVDGTQFVR	229.16293@I1,	2
LRSWSAADMAAQITK	229.16293@K15,229.16293@L1,15.99492@M9,0.98402@Q12,15.99492@W4,	3
AARVAEQLRAYLEGECVEWL	57.02147@C16,229.16293@A1,15.99492@W19,	3
DYIALNKDLSSWTAADTAAQITQR	229.16293@K7,229.16293@D1,0.98402@N6,	4
DLETQNYK	229.16293@K8,229.16293@D1,	2
DYIALNEDLRSWTP	229.16293@D1,	2
DYIALNEDLSSWTAADTAAEITQR	229.16293@D1,0.98402@N6,	3
QSAYDGKDYIALNEDLSPWTAADTAAQITQR	229.16293@K7,229.16293@Q1,15.99492@W19,	4
FIALGYVDDTQFVR	229.16293@F1,	3
SGCDVGPDGRFLR	57.02147@C3,229.16293@S1,	2
WETAHEAEQWR	229.16293@W1,	3
KGGSYSQAASSDSAQGSDMSLTACKV	57.02147@C24,229.16293@K1,229.16293@K25,229.16293@K1,	4
DYIALNEILR	229.16293@D1,	2
APWIEQEGPEYWDEETGK	229.16293@K18,229.16293@A1,	2
CDLGPDGRLLRGYDQSAYDSK	57.02147@C1,229.16293@K21,229.16293@C1,	3
NQSEAGSHTIQIMYGCDVGSDGRFLRR	57.02147@C16,229.16293@N1,15.99492@M13,0.98402@N1,0.98402@Q11,	4
NQSEAGSHTIQMMYGCDVGSDGRFLRR	57.02147@C16,229.16293@N1,0.98402@Q11,	4
TNTQTDRESLR	229.16293@T1,	3
DGEDQTQDTELLETRPAGDGTFQK	229.16293@K24,229.16293@D1,	4
GGSYSQAACSNSAQGSDVSLTA	57.02147@C9,229.16293@G1,0.98402@N11,0.98402@Q14,	3
FILLLSGALALTETWAGSHSMR	229.16293@F1,	3
AHSQTDRESLR	229.16293@A1,	4
MYGGDLGPDGR	229.16293@M1,42.01057@M1,	3
SWTAADMAAEITQR	229.16293@S1,	2
FIAVGYVDDTQFVRFDSDAANQK	229.16293@K23,229.16293@F1,0.98402@N21,	3
APWIQQEGPEYWDQETR	229.16293@A1,0.98402@Q14,	2
GYYNQSEAGSRTIQIMYGCDVGSDGR	57.02147@C19,229.16293@G1,15.99492@M16,0.98402@N4,0.98402@Q14,42.01057@G1,	4
APWIEQQGPEYWDQETR	229.16293@A1,	2
QSEAVSHTWQRMYGCDLGPDGRLLR	57.02147@C15,229.16293@Q1,15.99492@M12,0.98402@Q10,15.99492@W9,	3
ASQRMEPRAPWIEQEGPEYWDEETGK	229.16293@K26,229.16293@A1,0.98402@Q14,	4
TLTWRRDGEDQTQDTELVETRPAGDGTFQK	229.16293@K30,229.16293@T1,0.98402@Q13,	4
GGSYSQAACSDSAQGSDVSL	57.02147@C9,229.16293@G1,	2
LPWIEQEGPEYWDR	229.16293@L1,	3
DGEDQTQETELVETRPAGDGTFQK	229.16293@K24,229.16293@D1,	3
DYNALK	229.16293@K6,229.16293@D1,0.98402@N3,	2
PWIEQEEPEYWDQETRN	229.16293@P1,0.98402@N17,0.98402@Q5,15.99492@W2,15.99492@W11,42.01057@P1,	2
NTQICK	57.02147@C5,229.16293@K6,229.16293@N1,	2
DGEDQTQDTELVETRPAGHGTFQK	229.16293@K24,229.16293@D1,0.98402@Q23,	4
FIAVDDTQFVR	229.16293@F1,	2
APWIEQEGLEYWDQETRNVKAQSQTDR	229.16293@K20,229.16293@A1,0.98402@N18,0.98402@Q24,15.99492@W3,15.99492@W12,42.01057@A1,	3
TLTWQWDGEDQTQDTELVETRPAGDGTFQK	229.16293@K30,229.16293@T1,0.98402@Q13,	3
WTEQEGPEYWDR	229.16293@W1,15.99492@W1,42.01057@W1,	2
WEEQEGPEYWDR	229.16293@W1,15.99492@W1,	2
FDNAVSRPGRGEPRFISV	229.16293@F1,0.98402@N3,42.01057@F1,	4
HVQHEGLPEPLTL	229.16293@H1,	3
THMTHHAV	229.16293@T1,	3
THVTHYPVSDHEATLR	229.16293@T1,	3
WVEQEGPEYWDRETQK	229.16293@K16,229.16293@W1,0.98402@Q15,	3
GEPHFIAVGYVDNTQFVR	229.16293@G1,0.98402@Q15,	3
DSDAASQRMEPRAPWMEREGPEYWDR	229.16293@D1,15.99492@M9,15.99492@M16,0.98402@Q7,15.99492@W15,	4
FIAVGCVDDTQFVR	57.02147@C6,229.16293@F1,	2
GYLQYAYDGK	229.16293@K10,229.16293@G1,	2
EAVHAAEQR	229.16293@E1,	2
DGEDETQDTELVETRPAGDGTFQK	229.16293@K24,229.16293@D1,0.98402@Q23,	3
GEDQTQDRELVETRPAGDGTFQK	229.16293@K23,229.16293@G1,0.98402@Q6,42.01057@G1,	3
DGEDQTQNTELVETR	229.16293@D1,0.98402@Q7,	2
APWIEQQGPEYWDQETR	229.16293@A1,	3
THMTHHAVSDHEATLR	229.16293@T1,	3
KWEAVHAAEQR	229.16293@K1,229.16293@K1,	3
QESPEYWDGETR	229.16293@Q1,	3
AYQEGTCVEWLR	57.02147@C7,229.16293@A1,	2
WIEQEGTEYWDR	229.16293@W1,	2
PRAPWIEQEGPEYWDQNTQIFK	229.16293@K22,229.16293@P1,0.98402@N17,0.98402@Q19,15.99492@W14,	4
PEYWDEEKGK	229.16293@K8,229.16293@K10,229.16293@P1,15.99492@W4,42.01057@P1,	3
WIEQEGPEYWDGETR	229.16293@W1,15.99492@W10,	3
WAAVTVPSGEEQR	229.16293@W1,	2
AYLEGEFVEWLR	229.16293@A1,	3
VQHEGLPK	229.16293@K8,229.16293@V1,	3
DGEDQNQDTELVETRPAGDR	229.16293@D1,0.98402@N6,0.98402@Q7,	3
DYIALNKDLSSWTAADTAAQITQR	229.16293@K7,229.16293@D1,	3
SWTAADMAAQTTK	229.16293@K13,229.16293@S1,15.99492@M7,	2
QSDDGSHTLQWMYGCDLGPDGR	57.02147@C15,229.16293@Q1,0.98402@Q1,	2
NEDLRPWTAADMAAQITQR	229.16293@N1,15.99492@W7,42.01057@N1,	3
GGSYSQAASSDSAQSSDMSLTACK	57.02147@C23,229.16293@K24,229.16293@G1,15.99492@M18,	3
EGECVEWLR	57.02147@C4,229.16293@E1,	2
WIEQEGPEYWDRNTRNVK	229.16293@K18,229.16293@W1,15.99492@W10,	3
HVAEQHR	229.16293@H1,	3
DSDAASQR	229.16293@D1,	2
SVGYVDGTQFVR	229.16293@S1,	2
SRTAADTAAQITQR	229.16293@S1,	2
WEAAHEAEQR	229.16293@W1,0.98402@Q9,42.01057@W1,	2
GGSYSQAASSDSAQGSDVSLTACK	57.02147@C23,229.16293@K24,229.16293@G1,	2
GGSYSEAASSDSAQGSDMSLTACK	57.02147@C23,229.16293@K24,229.16293@G1,15.99492@M18,0.98402@Q14,	4
AHNQYAYDGK	229.16293@K10,229.16293@A1,0.98402@N3,0.98402@Q4,	3
FIAVGYVDDTQFVQFDSDAASPR	229.16293@F1,	3
SEDGSHTIQIMYGCDVGSDGR	57.02147@C14,229.16293@S1,0.98402@Q9,	2
AGEDQTQDTELVETRPAGDGTFQK	229.16293@K24,229.16293@A1,42.01057@A1,	3
GGSYSQAASSDSAQGSNVSLTA	229.16293@G1,0.98402@Q14,	2
WAAVTVPSGEEQR	229.16293@W1,	3
SYLENGK	229.16293@K7,229.16293@S1,0.98402@N5,42.01057@S1,	2
VVSDHEATLR	229.16293@V1,42.01057@V1,	3
EDQNQDTELVETRPAGDGTFQK	229.16293@K22,229.16293@E1,0.98402@N4,0.98402@Q3,42.01057@E1,	3
HKWEAAHVAEQLR	229.16293@K2,229.16293@H1,	3
APWIEQEGLEYWDGETR	229.16293@A1,0.98402@Q6,	3
APWIEQEGPEYLDQETR	229.16293@A1,	3
AYLEGTCVDGLR	57.02147@C7,229.16293@A1,	3
THMTHHAV	229.16293@T1,15.99492@M3,	3
SWTAADMAAQTTEHK	229.16293@K15,229.16293@S1,0.98402@Q10,42.01057@S1,	3
TLTWQWDGEDQTQDTELVETRPAGDGTFQK	229.16293@K30,229.16293@T1,0.98402@Q11,	4
TLTWRRDGEDQTQDTELVETRPAGDGTFQK	229.16293@K30,229.16293@T1,0.98402@Q11,	4
TSQRMEPRAPWIEQEGPEYWDR	229.16293@T1,15.99492@M5,0.98402@Q14,	3
YLEGTCVDGLR	57.02147@C6,229.16293@Y1,	2
LTWQRDGEDHTQDTELVETRPAGDGTFQK	229.16293@K29,229.16293@L1,15.99492@W3,	4
WIEQEGPEYWDGN	229.16293@W1,	2
LRSGTAADMAAQITQR	229.16293@L1,15.99492@M9,0.98402@Q15,	3
NEDLRSWTAADMAAQITK	229.16293@K18,229.16293@N1,15.99492@W7,	3
GGGPDPGHGAR	229.16293@G1,	3
GGSYSQAACSDSAQGSDVSLTA	57.02147@C9,229.16293@G1,0.98402@Q6,	2
YLENGNETLQR	229.16293@Y1,0.98402@N6,0.98402@Q10,42.01057@Y1,	2
RGYYNQSKDGSHTIQIMYGCDVGPDGR	57.02147@C20,229.16293@K8,229.16293@R1,0.98402@N5,0.98402@Q15,42.01057@R1,	3
ASQRMQPRAPWIEQEGPEYWDEETGK	229.16293@K26,229.16293@A1,	4
APWVEQEGQEYWDRETQ	229.16293@A1,0.98402@Q9,15.99492@W3,15.99492@W12,	3
HVQHEGLPK	229.16293@K9,229.16293@H1,	3
WEAVHAAEQLR	229.16293@W1,0.98402@Q9,	2
KGGSYSQAASSDSAQGSDVSLTACK	57.02147@C24,229.16293@K1,229.16293@K25,229.16293@K1,0.98402@Q15,	4
WIEQERPEYWDQETR	229.16293@W1,0.98402@Q12,	2
WIEQEGTEYWDR	229.16293@W1,	3
GGSYSEAASSDSAQGSDVSLTA	229.16293@G1,	2
DGEDQTQDTELVETRLAGDGTFQK	229.16293@K24,229.16293@D1,0.98402@Q7,	3
WEAVHAEEQRR	229.16293@W1,15.99492@W1,42.01057@W1,	3
FYPAEITLTWQR	229.16293@F1,	3
FDSDAASQRMEPRAPWIEQEGPEYWDGETREVK	229.16293@K33,229.16293@F1,15.99492@W16,15.99492@W25,	4
WIEQEGPEYWDEETGK	229.16293@K16,229.16293@W1,	3
KWEAAHVAEQQR	229.16293@K1,229.16293@K1,	3
SWTAADMAAQITKRNWE	229.16293@K13,229.16293@S1,15.99492@M7,0.98402@N15,0.98402@Q10,15.99492@W16,	4
FIAVGYVDDTQFLR	229.16293@F1,0.98402@Q11,	2
SFYPAEITLTWQR	229.16293@S1,0.98402@Q12,	2
WIEQEGPEYWDRETQISK	229.16293@K18,229.16293@W1,0.98402@Q15,	3
KGGSYSQAASSDSAQGSDVSLTACK	57.02147@C24,229.16293@K1,229.16293@K25,229.16293@K1,	4
SWTAADMAAQITK	229.16293@K13,229.16293@S1,0.98402@Q10,	2
APWVEQEGPEYWDRNTQK	229.16293@K18,229.16293@A1,15.99492@W12,	3
TSVPRPGR	229.16293@T1,42.01057@T1,	2
YFYTAMSR	229.16293@Y1,15.99492@M6,	2
WIEQEGPEYWNQETR	229.16293@W1,0.98402@Q4,	2
WIEQEGPEYWDGETR	229.16293@W1,0.98402@Q4,	2
ALNFYPAEITLTWQR	229.16293@A1,42.01057@A1,	2
FDSDAASQRMEPRAPWIEQEGPEYWDGETREVK	229.16293@K33,229.16293@F1,0.98402@Q8,15.99492@W16,15.99492@W25,	4
FDSDAASQRMEPRAPWIEQEGPEYWDGETREVK	229.16293@K33,229.16293@F1,15.99492@M10,0.98402@Q19,15.99492@W16,	4
FDSDAASQRMEPRAPWIEQEGPEYWDGETREVK	229.16293@K33,229.16293@F1,0.98402@Q19,15.99492@W16,15.99492@W25,	3
DGEDQTQDTELVETRRAGDGTFQK	229.16293@K24,229.16293@D1,	3
DGEDQTQDTELVETRPEGDGTFQK	229.16293@K24,229.16293@D1,	3
YVDDTLFVR	229.16293@Y1,	3
KGGSYTQAASSDSAQGSDVSLTACK	57.02147@C24,229.16293@K1,229.16293@K25,229.16293@K1,	3
PRAPWVEQEGLEYWDRETQ	229.16293@P1,0.98402@Q8,15.99492@W14,42.01057@P1,	4
KGGSYSQAASSDSAQGSDMSLTACKV	57.02147@C24,229.16293@K1,229.16293@K25,229.16293@K1,	3
KGGSYTQAASSDSAQGSDVSLTACKV	57.02147@C24,229.16293@K1,229.16293@K25,229.16293@K1,	3
SQRMEPRAPWIEQEGPDYWDGETRK	229.16293@K25,229.16293@S1,15.99492@M4,0.98402@Q2,15.99492@W10,42.01057@S1,	4
HNQFAYGGK	229.16293@K9,229.16293@H1,0.98402@Q3,42.01057@H1,	2
FIAVGYVNDTQFVR	229.16293@F1,0.98402@N8,	2
MYACDVGSDWRFLR	57.02147@C4,229.16293@M1,42.01057@M1,	2
DAEDQTQDTELVETRPAGDGTFQK	229.16293@K24,229.16293@D1,0.98402@Q5,	3
KGGSYTQAASSDSAQGSDVSLT	229.16293@K1,229.16293@K1,	3
GGSYSQAACSDSAQGSDVSLT	57.02147@C9,229.16293@G1,	2
GGSYSQAACSNSAQGSDVSLTA	57.02147@C9,229.16293@G1,0.98402@Q14,	2
APWIEEEGPEYWDRETQISK	229.16293@K20,229.16293@A1,	3
ASPRMAPWAPWIEQEGPEYWDRETQISK	229.16293@K28,229.16293@A1,15.99492@M5,15.99492@W8,42.01057@A1,	4
APWVEQQGPEYWDR	229.16293@A1,0.98402@Q6,	2
SWTAADMAAQTTRH	229.16293@S1,0.98402@Q10,	3
RFIAVGYVDDTQFVR	229.16293@R1,42.01057@R1,	3
CWALGFYPAEITLTWQQ	57.02147@C1,229.16293@C1,0.98402@Q17,15.99492@W15,	3
VDLLQLR	229.16293@V1,	2
SGALALTETWAGSHSMRYFHT	229.16293@S1,	3
SGALALTQTWAGSQSMRYFFT	229.16293@S1,	3
KWETAHEAEQLR	229.16293@K1,229.16293@K1,	3
KEPRAPWVEQEGPEYWDR	229.16293@K1,229.16293@K1,	3
GGSYSQAASSDSAQGSNVSLT	229.16293@G1,0.98402@Q6,	2
GGSYSQAASSDSAQGSNVSLTA	229.16293@G1,0.98402@Q6,	2
RTLLLLLLGALALTQ	229.16293@R1,42.01057@R1,	3
AVSDHEATLR	229.16293@A1,	3
TVGYVDDTLFVR	229.16293@T1,	2
TRAAGDGTFQK	229.16293@K11,229.16293@T1,	2
DGEDRTQDTELVETRPAGDGTFQK	229.16293@K24,229.16293@D1,	3
GGSYSQAASSDSAQGSDVSLTACK	57.02147@C23,229.16293@K24,229.16293@G1,	4
AYLEGLCMEWLR	57.02147@C7,229.16293@A1,	3
THMTHHGVSDHEATLR	229.16293@T1,42.01057@T1,	4
FVAVGYVDDTQFVR	229.16293@F1,42.01057@F1,	3
GGSCSQAACSNSAQGSDESLITCK	57.02147@C4,57.02147@C9,57.02147@C23,229.16293@K24,229.16293@G1,	2
GGSCSQAACSNSAQGSEESLITCK	57.02147@C4,57.02147@C9,57.02147@C23,229.16293@K24,229.16293@G1,0.98402@N11,0.98402@Q14,	3
GGSCSQAASSNSAQGTDESLIACK	57.02147@C4,57.02147@C23,229.16293@K24,229.16293@G1,0.98402@Q14,	3
AAEQQRAYLEGR	229.16293@A1,	2
GYQEDAYDGK	229.16293@K10,229.16293@G1,	2
ETAHEAEQWR	229.16293@E1,	2
DGENQTQDTELVETRPAGDGTFQK	229.16293@K24,229.16293@D1,0.98402@Q5,	2
GYYNQSEAGSHTIQTMYGCDVGSDGRFLR	57.02147@C19,229.16293@G1,15.99492@M16,42.01057@G1,	4
DGEDQTQDTELVETRPAGDGTFQR	229.16293@D1,	3
DGEDQTQDTELVETRPAGDGTFQR	229.16293@D1,0.98402@Q7,	3
FIAVGYVDDTQFV	229.16293@F1,	2
AWSHTLQSMYGCDVGPDGR	57.02147@C12,229.16293@A1,0.98402@Q7,15.99492@W2,42.01057@A1,	2
YTCHVQHEGLPELL	57.02147@C3,229.16293@Y1,0.98402@Q6,	2
WEAAREAGQR	229.16293@W1,42.01057@W1,	3
EPWAPWIEQEGPEYWDR	229.16293@E1,15.99492@W6,15.99492@W15,42.01057@E1,	3
RAPWIEQEGPEYWDQNTQIFK	229.16293@K21,229.16293@R1,0.98402@N16,0.98402@Q18,	4
DYIALNEDLRSWTAADMEAQITK	229.16293@K23,229.16293@D1,	3
TIPIVG	229.16293@T1,	2
APWIEQEGPEYWNRNTQIFK	229.16293@K20,229.16293@A1,0.98402@Q17,	4
VLPSGQEQR	229.16293@V1,	2
RYMCHVQHEGLPEPLTLR	57.02147@C4,229.16293@R1,42.01057@R1,	3
SHSMRYFSTSVSRPGRGELR	229.16293@S1,	3
DYIALNEDQSSWTAADTAAQITQR	229.16293@D1,0.98402@N6,0.98402@Q20,15.99492@W12,	3
DYIALNEDLTSWTAADTAAQITQR	229.16293@D1,15.99492@W12,	3
AHSQIDRV	229.16293@A1,	2
SQRMEPRVPWIEQEGPEYWDQETR	229.16293@S1,15.99492@M4,0.98402@Q13,	3
DQSAYDGK	229.16293@K8,229.16293@D1,	2
VDLGIALR	229.16293@V1,	2
LAYDGKDYISLNEDLRSWTAADTAAQITQR	229.16293@K6,229.16293@L1,	4
GGSYSQAACSDSAQGSDVSL	57.02147@C9,229.16293@G1,0.98402@Q6,	2
PRARWIEQEGPEYWDRNTQIYKAQ	229.16293@K22,229.16293@P1,15.99492@W5,42.01057@P1,	4
FIAVGYVDDTQFVRVDSDAASQR	229.16293@F1,	3
APWIEQEGPQYWDGETR	229.16293@A1,15.99492@W12,	3
YTCHMQHEGLQEPLTL	57.02147@C3,229.16293@Y1,	3
SWTAANMAAQITK	229.16293@K13,229.16293@S1,15.99492@M7,	3
GCDQYAYDGK	57.02147@C2,229.16293@K10,229.16293@G1,	2
KGGSYSQAASSDSAQGSDVSLTACK	57.02147@C24,229.16293@K1,229.16293@K25,229.16293@K1,	3
WVEQEGPECWDRETQK	57.02147@C9,229.16293@K16,229.16293@W1,	3
ASQRMSR	229.16293@A1,	2
SWIAADTAAQITQR	229.16293@S1,	3
KGGSYSQAASSDSAQGSDMSLTACK	57.02147@C24,229.16293@K1,229.16293@K25,229.16293@K1,	4
KGGSYSQAASSDSAQGSDMSLTACK	57.02147@C24,229.16293@K1,229.16293@K25,229.16293@K1,0.98402@Q15,	3
WIEQEGPEYWDGETR	229.16293@W1,15.99492@W1,	3
ALGFYPAEI	229.16293@A1,	2
IALNKDLSSWTAADTAAQITQR	229.16293@K5,229.16293@I1,0.98402@N4,42.01057@I1,	3
DYIALNEDLSSWTAAVTAAQITQR	229.16293@D1,15.99492@W12,	3
DYIALNEDLSSWTAAAMAAQITQR	229.16293@D1,15.99492@M17,	3
DLSSWTAADTAAQITR	229.16293@D1,42.01057@D1,	2
APQTVLLLLWGA	229.16293@A1,	3
EAAHVAEQQR	229.16293@E1,	3
GEQRAPWVEQEGPEYWDR	229.16293@G1,15.99492@W7,15.99492@W16,42.01057@G1,	3
AHSQTDRESLR	229.16293@A1,	3
APVAEQQR	229.16293@A1,42.01057@A1,	2
QEQADRVSLRNLR	229.16293@Q1,0.98402@Q3,42.01057@Q1,	2
SWTATDMAAQITK	229.16293@K13,229.16293@S1,15.99492@W2,	3
KLQAQTDR	229.16293@K1,229.16293@K1,0.98402@Q3,	3
SRGEPHFIAVGYVDDTQFVR	229.16293@S1,0.98402@Q17,42.01057@S1,	3
VRFDSEAASPRGEPRAPW	229.16293@V1,15.99492@W18,	3
TCHVQHEGLPK	57.02147@C2,229.16293@K11,229.16293@T1,	3
DYIALNEDLSSWTAADTAAQITQHK	229.16293@K25,229.16293@D1,0.98402@N6,0.98402@Q23,	3
WETAHEAEQLR	229.16293@W1,	2
SWTAADMAAQPTK	229.16293@K13,229.16293@S1,0.98402@Q10,	3
SWTAADMATQTTK	229.16293@K13,229.16293@S1,15.99492@M7,0.98402@Q10,42.01057@S1,	3
WEATREAEQLR	229.16293@W1,	2
GYWQDAYDGK	229.16293@K10,229.16293@G1,0.98402@Q4,	2
SDSAQGSVVSLTA	229.16293@S1,0.98402@Q5,	2
DYIALNEDLSSWTAADTAAQITKR	229.16293@K23,229.16293@D1,0.98402@Q20,	3
QSEDGSHTLQNMYGCDLGPDGR	57.02147@C15,229.16293@Q1,15.99492@M12,42.01057@Q1,	2
VDDTLFVR	229.16293@V1,	2
AYLEGECVEWLRKYLEN	57.02147@C7,229.16293@K13,229.16293@A1,	3
QGSDMSLTACKV	57.02147@C10,229.16293@K11,229.16293@Q1,42.01057@Q1,	2
KWEAAHAGEQQRAYLE	229.16293@K1,229.16293@K1,0.98402@Q11,15.99492@W2,42.01057@K1,	3
APWIEQEGPEYWDQETPNVKAQSQTDRVDLGT	229.16293@K20,229.16293@A1,0.98402@Q14,15.99492@W12,	4
YLDGTCVEWLR	57.02147@C6,229.16293@Y1,	2
LSSWTVADTAAQITQR	229.16293@L1,	3
AHVAEQWR	229.16293@A1,	3
MGPRAPWIEQEGPEYWDR	229.16293@M1,15.99492@W16,42.01057@M1,	2
SYLEGLCVEWLR	57.02147@C7,229.16293@S1,	3
THMIHHAVSDHEATLR	229.16293@T1,15.99492@M3,	4
TNHAVSDHEATLR	229.16293@T1,0.98402@N2,42.01057@T1,	3
DGEDQNQDTELVETRPAGDR	229.16293@D1,0.98402@Q7,	3
QQDAYDGK	229.16293@K8,229.16293@Q1,	2
YAHDGKDYIALNEDLSSWTAADTAAQITQR	229.16293@K6,229.16293@Y1,15.99492@W18,42.01057@Y1,	4
FIPVGYVDDTLFVR	229.16293@F1,	2
FSTSVSWPGR	229.16293@F1,	2
FIAVGYVDDNQFVR	229.16293@F1,0.98402@N10,	2
APWIEQEGLEYWDEETGK	229.16293@K18,229.16293@A1,	3
YTCHVQHKGLPEPLTLR	57.02147@C3,229.16293@K8,229.16293@Y1,0.98402@Q6,	4
PWIEQERPEYWDQETPNVKA	229.16293@K19,229.16293@P1,0.98402@N17,0.98402@Q5,42.01057@P1,	3
TNTQTDLESLRNLR	229.16293@T1,	3
LEASRAAEQLR	229.16293@L1,0.98402@Q9,42.01057@L1,	2
AHSQTGRANLGTLRGYYNQSEDGSHTIQ	229.16293@A1,0.98402@N9,0.98402@Q4,	4
PRFIAVGNVDDTQFVR	229.16293@P1,42.01057@P1,	3
RYFYTSVSRPGRGEPRFIAVGYVDDK	229.16293@K26,229.16293@R1,	4
SGTLALTQTWAGSHSMRYFFT	229.16293@S1,	3
GGSYSQAASSDSAQGSDMSLTACK	57.02147@C23,229.16293@K24,229.16293@G1,0.98402@Q14,	2
GGSYSQAASSQSAQGSDVSLTACK	57.02147@C23,229.16293@K24,229.16293@G1,	3
APWIEQEGLEYW	229.16293@A1,15.99492@W12,	2
SWTAADMAAQITQCKWEAAR	57.02147@C14,229.16293@K15,229.16293@S1,	3
GYVDDTQFVRFDSDAASPRVEPR	229.16293@G1,	4
ELRAPWIEQEGPEYWDR	229.16293@E1,0.98402@Q9,42.01057@E1,	4
APWIEQEGPQYWDGETRK	229.16293@K18,229.16293@A1,0.98402@Q6,	3
VMAPRTLILLLSGALVLTETWACSHSMRYF	57.02147@C23,229.16293@V1,15.99492@M27,15.99492@W21,	4
KGGSYTQAASSDSAQGSDVSLTACK	57.02147@C24,229.16293@K1,229.16293@K25,229.16293@K1,0.98402@Q15,	4
APWIEQEGPECWDQETR	57.02147@C11,229.16293@A1,0.98402@Q6,	2
QSEAVSHTWQRMYGCDLGPDGRLLR	57.02147@C15,229.16293@Q1,15.99492@M12,15.99492@W9,	3
HKWEAAHVAEQWR	229.16293@K2,229.16293@H1,	4
KWETAHEAEQQR	229.16293@K1,229.16293@K1,	4
ETAHEAEQQR	229.16293@E1,	3
WEAAHVAEQLRA	229.16293@W1,	3
WIEQEGPEYWDQETR	229.16293@W1,0.98402@Q12,	2
GFYPAEITLPWQR	229.16293@G1,0.98402@Q12,	2
FDSDAASPREEPRAPCIEQEGPEYWDRETQISK	57.02147@C16,229.16293@K33,229.16293@F1,0.98402@Q19,	4
WIEQEGPEYWDEETGK	229.16293@K16,229.16293@W1,0.98402@Q4,	2
SWTAGDTAAQITQR	229.16293@S1,15.99492@W2,	3
SWTTADTAAQITQR	229.16293@S1,15.99492@W2,	3
AAHVEEQLR	229.16293@A1,0.98402@Q7,	3
YYNQSEAWSHIIQR	229.16293@Y1,0.98402@N3,0.98402@Q13,	2
DGEDQTQDTELLETRPAGDGTFQK	229.16293@K24,229.16293@D1,0.98402@Q7,	3
APWIEQEGPEYWDRETQICK	57.02147@C19,229.16293@K20,229.16293@A1,	3
APWIEQEGPEYWDRNTQICK	57.02147@C19,229.16293@K20,229.16293@A1,15.99492@W12,	3
DYIALNGDLRSWTAADTAAQITQR	229.16293@D1,	3
